# Supplementary material for: Torpor enhances synaptic strength and restores memory performance in a mouse model of Alzheimer’s disease
Source: Sci Rep. 2021 Jul 29;11:15486. doi: 10.1038/s41598-021-94992-x (PMC8322095; doi:10.1038/s41598-021-94992-x)
Supplement: Supplementary file 2 — Supplementary Information 2. [file 41598_2021_94992_MOESM2_ESM.xlsx]

## Sheet: legend
Legend
This data table contains the results from statistical analyses, each row describes one protein(group).
The first few columns describe the protein metadata; the protein accessions together with the respective descriptions and gene symbol(s) as listed in the provided fasta file. If no gene symbol is given in the fasta file for a protein, the 'gene_symbols_or_id' column simply contains the value from 'protein_id'.
The next set of columns describe the results from each contrast (comparison of sample groups).
'peptides_used_for_dea' shows the number of peptides that pass the filter rules within some contrast (eg; comparing WT vs KO, how many peptides for protein P could be used for statistical analysis?).
For each statistical model applied (eBayes, msqrob, msempire), the log2 foldchange, pvalue and qvalue (adjusted pvalue) are provided.
If multiple DEA models were applied, the column signif_count_<contrast> shows how many algorithms deemed each protein significant.
As shown in our data analyses, applying eBayes/msqrob/msempire and then selecting proteins significant in at least 2 of these algorithms is a compromise between using multiple algorithms to maximize your search for proteins-of-interest and robustness against false positives (eg; proteins uniquely scoring well in one statistical model and not the others).
Note; if you apply multiple DEA algorithms but don't follow this selection rule (eg; protein found in N+ DEA algorithms), you should apply some form of multiple-testing-correction to compensate for running multiple hypotheses tests. Consult your local statistician.
After the differential expression analysis results, qualitative data shows in how many replicates within each group peptides were identified (MS/MS for DDA, identification confidence < x for DIA).
'count_peptides_detected_within_group_<sample group>' shows how many time a peptide for the protein on this row was detected over all replicates within a group (for each sample, count unique detected peptides, then sum for all replicates within group). So if a protein has 3 peptides in total and there are 4 replicates in a group, this is at most 12.
This is pseudo-count data, intended to be used for qualitative analysis when peptide abundances for this protein are absent in one sample group (or quantified in too few replicates to use for differential abundance analysis).
For instance, in a 'WT vs KO' comparison one should see no (or very few) such peptide detections in the KO for the target protein and many more in the WT sample group.
Differential Detection:
Compute a z-score for each protein based on the total number of detected peptides per sample group.
To easily prioritize proteins-of-interest, some which may not have sufficient abundance values for differential expression analysis but that do have many more detects in one sample group than the other, we provide a simple score based on identification count data.
This is a simplified approach that is intended to rank proteins for further qualitative analysis, be careful of over-interpretation and keep differences in sample group size (#replicates) and the absolute amount of peptides identified in a sample in mind !
columns that start with 'diff_detect_zscore_contrast:' contain the z-scores for each contrast, proteins that meet pre-defined selection criteria are flagged in columns that start with 'diff_detect_zscore_candidate_contrast:'
Please refer to the online documentation for further details: https://github.com/ftwkoopmans/msdap

## Sheet: statistics
protein_id	accessions	fasta_headers	gene_symbols_or_id	peptides_used_for_dea_contrast: torpor_late vs arousal_late	peptides_used_for_dea_contrast: torpor_late vs eutherm	peptides_used_for_dea_contrast: arousal_late vs eutherm	foldchange.log2_msempire_contrast: torpor_late vs arousal_late	foldchange.log2_msempire_contrast: torpor_late vs eutherm	foldchange.log2_msempire_contrast: arousal_late vs eutherm	pvalue_msempire_contrast: torpor_late vs arousal_late	pvalue_msempire_contrast: torpor_late vs eutherm	pvalue_msempire_contrast: arousal_late vs eutherm	qvalue_msempire_contrast: torpor_late vs arousal_late	qvalue_msempire_contrast: torpor_late vs eutherm	qvalue_msempire_contrast: arousal_late vs eutherm	signif_msempire_contrast: torpor_late vs arousal_late	signif_msempire_contrast: torpor_late vs eutherm	signif_msempire_contrast: arousal_late vs eutherm	count_peptides_detected_within_group_arousal_early	count_peptides_detected_within_group_arousal_late	count_peptides_detected_within_group_eutherm	count_peptides_detected_within_group_pre_torpor	count_peptides_detected_within_group_torpor_late	diff_detect_zscore_contrast: torpor_late vs arousal_late	diff_detect_zscore_contrast: torpor_late vs eutherm	diff_detect_zscore_contrast: arousal_late vs eutherm	diff_detect_zscore_candidate_contrast: torpor_late vs arousal_late	diff_detect_zscore_candidate_contrast: torpor_late vs eutherm	diff_detect_zscore_candidate_contrast: arousal_late vs eutherm
A0A087WNU5	A0A087WNU5	>tr|A0A087WNU5|A0A087WNU5_MOUSE Isoform of G5E8K5, Ankyrin-3 (Fragment) OS=Mus musculus OX=10090 GN=Ank3 PE=1 SV=1	ANK3	2	2	2	0.106147	-0.100971	-0.171258	0.229287	0.417367	0.118002	0.63276	1	0.563423	FALSE	FALSE	FALSE	11	10	10	11	8	-0.613516	-0.601911	-0.00660904	FALSE	FALSE	FALSE
A0A087WNV1;A0A087WSR7;A0A087WR52;Q8K2K6-3;Q8K2K6-1;Q8K2K6;Q8K2K6-2	A0A087WNV1;A0A087WSR7;A0A087WR52;Q8K2K6-3;Q8K2K6-1;Q8K2K6;Q8K2K6-2	>tr|A0A087WNV1|A0A087WNV1_MOUSE Isoform of Q8K2K6, Arf-GAP domain and FG repeat-containing protein 1 OS=Mus musculus OX=10090 GN=Agfg1 PE=1 SV=1;>tr|A0A087WSR7|A0A087WSR7_MOUSE Isoform of Q8K2K6, Arf-GAP domain and FG repeat-containing protein 1 OS=Mus musculus OX=10090 GN=Agfg1 PE=1 SV=1;>tr|A0A087WR52|A0A087WR52_MOUSE Isoform of Q8K2K6, Arf-GAP domain and FG repeat-containing protein 1 (Fragmen…	AGFG1	2	2	2	0.122569	0.112346	-5.04346e-05	0.193175	0.320384	1	0.583277	1	1	FALSE	FALSE	FALSE	9	10	10	9	10	0.00403755	0.0105102	-0.00660904	FALSE	FALSE	FALSE
A0A087WP81;Q9WUP7;Q9WUP7-2;A0A087WRL3	A0A087WP81;Q9WUP7;Q9WUP7-2;A0A087WRL3	>tr|A0A087WP81|A0A087WP81_MOUSE Isoform of Q9WUP7, Ubiquitin carboxyl-terminal hydrolase isozyme L5 (Fragment) OS=Mus musculus OX=10090 GN=Uchl5 PE=1 SV=1;>sp|Q9WUP7|UCHL5_MOUSE Ubiquitin carboxyl-terminal hydrolase isozyme L5 OS=Mus musculus OX=10090 GN=Uchl5 PE=1 SV=2;>sp|Q9WUP7-2|UCHL5_MOUSE Isoform of Q9WUP7, Isoform 2 of Ubiquitin carboxyl-terminal hydrolase isozyme L5 OS=Mus musculus OX=100…	UCHL5	2	1	1	0.0382388	0.198648	0.331131	0.624258	0.227278	0.0384396	0.906157	0.952344	0.316379	FALSE	FALSE	FALSE	6	7	6	5	7	0.0455433	0.491612	-0.453502	FALSE	FALSE	FALSE
A0A087WP98;A0A087WPN6;A0A087WQN2;P26350	A0A087WP98;A0A087WPN6;A0A087WQN2;P26350	>tr|A0A087WP98|A0A087WP98_MOUSE Isoform of P26350, Prothymosin alpha OS=Mus musculus OX=10090 GN=Ptma PE=1 SV=1;>tr|A0A087WPN6|A0A087WPN6_MOUSE Isoform of P26350, Prothymosin alpha OS=Mus musculus OX=10090 GN=Ptma PE=1 SV=1;>tr|A0A087WQN2|A0A087WQN2_MOUSE Isoform of P26350, Prothymosin alpha (Fragment) OS=Mus musculus OX=10090 GN=Ptma PE=1 SV=1;>sp|P26350|PTMA_MOUSE Prothymosin alpha OS=Mus muscu…	PTMA	1	1	1	-0.145112	-0.00311824	0.155291	0.329637	1	0.418276	0.714035	1	0.867202	FALSE	FALSE	FALSE	5	5	5	5	5	0.0262422	0.030825	-0.0048767	FALSE	FALSE	FALSE
A0A087WPL5;E9QNN1;O70133;O70133-2;A0A0R4J2C3;Q3UR42;O70133-3	A0A087WPL5;E9QNN1;O70133;O70133-2;A0A0R4J2C3;Q3UR42;O70133-3	>tr|A0A087WPL5|A0A087WPL5_MOUSE Isoform of O70133, ATP-dependent RNA helicase A OS=Mus musculus OX=10090 GN=Dhx9 PE=1 SV=1;>tr|E9QNN1|E9QNN1_MOUSE Isoform of O70133, ATP-dependent RNA helicase A OS=Mus musculus OX=10090 GN=Dhx9 PE=1 SV=1;>sp|O70133|DHX9_MOUSE ATP-dependent RNA helicase A OS=Mus musculus OX=10090 GN=Dhx9 PE=1 SV=2;>sp|O70133-2|DHX9_MOUSE Isoform of O70133, Isoform 2 of ATP-depende…	DHX9	1	1	1	-0.334917	-0.536322	-0.163069	0.262477	0.0926791	0.544635	0.664192	0.704104	0.92347	FALSE	FALSE	FALSE	4	5	4	3	5	0.0262422	0.636261	-0.61988	FALSE	FALSE	FALSE
A0A087WPM2;B8QI36	A0A087WPM2;B8QI36	>tr|A0A087WPM2|A0A087WPM2_MOUSE Isoform of B8QI36, MCG5343 OS=Mus musculus OX=10090 GN=Ppfia4 PE=1 SV=1;>tr|B8QI36|B8QI36_MOUSE Liprin-alpha 4 OS=Mus musculus OX=10090 GN=Ppfia4 PE=1 SV=1	PPFIA4	2	2	2	0.0266797	0.0670759	0.0554557	0.533395	0.606776	0.730616	0.846836	1	0.985756	FALSE	FALSE	FALSE	13	9	13	13	11	0.654072	-0.462866	1.12907	FALSE	FALSE	FALSE
A0A087WPR1;P20917;Q3ZB60;P20917-2	A0A087WPR1;P20917;Q3ZB60;P20917-2	>tr|A0A087WPR1|A0A087WPR1_MOUSE Isoform of P20917, Myelin-associated glycoprotein OS=Mus musculus OX=10090 GN=Mag PE=1 SV=1;>sp|P20917|MAG_MOUSE Myelin-associated glycoprotein OS=Mus musculus OX=10090 GN=Mag PE=1 SV=2;>tr|Q3ZB60|Q3ZB60_MOUSE Isoform of P20917, Mag protein (Fragment) OS=Mus musculus OX=10090 GN=Mag PE=1 SV=1;>sp|P20917-2|MAG_MOUSE Isoform of P20917, Isoform S-MAG of Myelin-associa…	MAG	5	5	6	0.176071	0.335862	0.170813	0.0310246	0.00168076	0.108942	0.230896	0.0565538	0.545547	FALSE	FALSE	FALSE	25	29	29	27	29	0.00705825	0.0359376	-0.0293953	FALSE	FALSE	FALSE
A0A087WPX3;A0A087WR56;A0A087WNW2;E9Q171;E9PW06	A0A087WPX3;A0A087WR56;A0A087WNW2;E9Q171;E9PW06	>tr|A0A087WPX3|A0A087WPX3_MOUSE Isoform of Q810U3, Neurofascin OS=Mus musculus OX=10090 GN=Nfasc PE=1 SV=1;>tr|A0A087WR56|A0A087WR56_MOUSE Isoform of Q810U3, Neurofascin (Fragment) OS=Mus musculus OX=10090 GN=Nfasc PE=1 SV=1;>tr|A0A087WNW2|A0A087WNW2_MOUSE Isoform of Q810U3, Neurofascin OS=Mus musculus OX=10090 GN=Nfasc PE=1 SV=1;>tr|E9Q171|E9Q171_MOUSE Isoform of Q810U3, Neurofascin OS=Mus muscu…	NFASC	1	1	1	0.199675	0.232389	0.036329	0.124519	0.236458	0.928191	0.479924	0.954786	1	FALSE	FALSE	FALSE	5	5	5	5	5	0.0262422	0.030825	-0.0048767	FALSE	FALSE	FALSE
A0A087WQE6;A0A087WNT1;P83940;A0A087WPE4	A0A087WQE6;A0A087WNT1;P83940;A0A087WPE4	>tr|A0A087WQE6|A0A087WQE6_MOUSE Isoform of P83940, Elongin-C (Fragment) OS=Mus musculus OX=10090 GN=Eloc PE=1 SV=1;>tr|A0A087WNT1|A0A087WNT1_MOUSE Isoform of P83940, Elongin-C OS=Mus musculus OX=10090 GN=Eloc PE=1 SV=1;>sp|P83940|ELOC_MOUSE Elongin-C OS=Mus musculus OX=10090 GN=Eloc PE=1 SV=1;>tr|A0A087WPE4|A0A087WPE4_MOUSE Isoform of P83940, Elongin-C (Fragment) OS=Mus musculus OX=10090 GN=Eloc …	ELOC	2	2	2	0.0305162	-0.00652776	-0.0114777	0.738809	0.952789	0.994449	0.949523	1	1	FALSE	FALSE	FALSE	10	10	10	10	10	0.025581	0.0318746	-0.00660904	FALSE	FALSE	FALSE
A0A087WQF0;Q8VCY8-2;Q8VCY8	A0A087WQF0;Q8VCY8-2;Q8VCY8	>tr|A0A087WQF0|A0A087WQF0_MOUSE Isoform of Q8VCY8, Phospholipid phosphatase-related protein type 2 OS=Mus musculus OX=10090 GN=Plppr2 PE=1 SV=1;>sp|Q8VCY8-2|PLPR2_MOUSE Isoform of Q8VCY8, Isoform 2 of Phospholipid phosphatase-related protein type 2 OS=Mus musculus OX=10090 GN=Plppr2;>sp|Q8VCY8|PLPR2_MOUSE Phospholipid phosphatase-related protein type 2 OS=Mus musculus OX=10090 GN=Plppr2 PE=1 SV=1	PLPPR2	2	2	2	0.192697	0.0210769	-0.165549	0.0565471	0.909402	0.13693	0.323611	1	0.607371	FALSE	FALSE	FALSE	13	12	9	13	13	0.272869	1.11741	-0.860193	FALSE	FALSE	FALSE
A0A087WQF8;A0A087WS04;A0A087WS29;A0A087WQG4;A0A087WNW3;A0A087WQI3;A0A087WS23;A0A087WQQ5;A0A087WP48;A0A087WQD0;A0A087WPW5;A0A087WQ25;A0A087WRS1;A0A087WP85;A0A087WP14;A0A087WPX0;F8VQC7;Q61595-2;Q61595-16;Q61595-3;Q61595-14;Q61595-6;Q61595-9;Q61595-13;Q61595-5;Q61595-12;Q61595-4;Q61595-8;Q61595-15;Q61595-10;Q61595-7;Q61595-11;Q61595	A0A087WQF8;A0A087WS04;A0A087WS29;A0A087WQG4;A0A087WNW3;A0A087WQI3;A0A087WS23;A0A087WQQ5;A0A087WP48;A0A087WQD0;A0A087WPW5;A0A087WQ25;A0A087WRS1;A0A087WP85;A0A087WP14;A0A087WPX0;F8VQC7;Q61595-2;Q61595-16;Q61595-3;Q61595-14;Q61595-6;Q61595-9;Q61595-13;Q61595-5;Q61595-12;Q61595-4;Q61595-8;Q61595-15;Q61595-10;Q61595-7;Q61595-11;Q61595	>tr|A0A087WQF8|A0A087WQF8_MOUSE Isoform of Q61595, Kinectin OS=Mus musculus OX=10090 GN=Ktn1 PE=1 SV=1;>tr|A0A087WS04|A0A087WS04_MOUSE Isoform of Q61595, Kinectin OS=Mus musculus OX=10090 GN=Ktn1 PE=1 SV=1;>tr|A0A087WS29|A0A087WS29_MOUSE Isoform of Q61595, Kinectin OS=Mus musculus OX=10090 GN=Ktn1 PE=1 SV=1;>tr|A0A087WQG4|A0A087WQG4_MOUSE Isoform of Q61595, Kinectin OS=Mus musculus OX=10090 GN=Kt…	KTN1	4	5	5	0.0554878	0.0843092	0.0362335	0.306921	0.24589	0.512156	0.693732	0.960151	0.900582	FALSE	FALSE	FALSE	35	31	34	32	28	-0.28378	-0.593962	0.317479	FALSE	FALSE	FALSE
A0A087WQS2;Q9CQC6	A0A087WQS2;Q9CQC6	>tr|A0A087WQS2|A0A087WQS2_MOUSE Isoform of Q9CQC6, Basic leucine zipper and W2 domain-containing protein 1 OS=Mus musculus OX=10090 GN=Bzw1 PE=1 SV=1;>sp|Q9CQC6|BZW1_MOUSE Basic leucine zipper and W2 domain-containing protein 1 OS=Mus musculus OX=10090 GN=Bzw1 PE=1 SV=1	BZW1	1	1	1	0.041572	-0.0132535	-0.0335333	0.767332	1	0.927731	0.959247	1	1	FALSE	FALSE	FALSE	5	5	5	5	5	0.0262422	0.030825	-0.0048767	FALSE	FALSE	FALSE
A0A087WRP5;A0A087WQ86;E9QM99;Q8BZN6;Q8BZN6-4;Q8BZN6-2;Q8BZN6-3;A0A0R4J2B7;Q8BLX9;A0A087WQA1	A0A087WRP5;A0A087WQ86;E9QM99;Q8BZN6;Q8BZN6-4;Q8BZN6-2;Q8BZN6-3;A0A0R4J2B7;Q8BLX9;A0A087WQA1	>tr|A0A087WRP5|A0A087WRP5_MOUSE Isoform of Q8BZN6, Dedicator of cytokinesis protein 10 OS=Mus musculus OX=10090 GN=Dock10 PE=1 SV=1;>tr|A0A087WQ86|A0A087WQ86_MOUSE Isoform of Q8BZN6, Dedicator of cytokinesis protein 10 OS=Mus musculus OX=10090 GN=Dock10 PE=1 SV=1;>tr|E9QM99|E9QM99_MOUSE Isoform of Q8BZN6, Dedicator of cytokinesis protein 10 OS=Mus musculus OX=10090 GN=Dock10 PE=1 SV=1;>sp|Q8BZN6|…	DOCK10	1	0	1	0.236646		-0.102025	0.0905391		0.445076	0.406415		0.873929	FALSE		FALSE	4	7	5	7	5	-0.922835	0.02311	-0.953103	FALSE	FALSE	FALSE
A0A087WRS3;A0A087WPP8;Q6AXH6;Q6AXD2;P62484;A0A087WR90;A0A087WNT3	A0A087WRS3;A0A087WPP8;Q6AXH6;Q6AXD2;P62484;A0A087WR90;A0A087WNT3	>tr|A0A087WRS3|A0A087WRS3_MOUSE Isoform of P62484, Abl interactor 2 OS=Mus musculus OX=10090 GN=Abi2 PE=1 SV=1;>tr|A0A087WPP8|A0A087WPP8_MOUSE Isoform of P62484, Abl interactor 2 OS=Mus musculus OX=10090 GN=Abi2 PE=1 SV=1;>tr|Q6AXH6|Q6AXH6_MOUSE Isoform of P62484, Abi2 protein OS=Mus musculus OX=10090 GN=Abi2 PE=1 SV=1;>tr|Q6AXD2|Q6AXD2_MOUSE Isoform of P62484, Abi2 protein OS=Mus musculus OX=100…	ABI2	6	5	5	0.0447471	-0.0233314	-0.0298185	0.501879	0.900889	0.777081	0.829695	1	0.998689	FALSE	FALSE	FALSE	25	30	26	30	31	0.155289	0.6021	-0.455182	FALSE	FALSE	FALSE
A0A087WS07;Q8CIW6-3;Q8CIW6-2;Q8CIW6	A0A087WS07;Q8CIW6-3;Q8CIW6-2;Q8CIW6	>tr|A0A087WS07|A0A087WS07_MOUSE Isoform of Q8CIW6, Solute carrier family 26 member 6 (Fragment) OS=Mus musculus OX=10090 GN=Slc26a6 PE=1 SV=6;>sp|Q8CIW6-3|S26A6_MOUSE Isoform of Q8CIW6, Isoform 3 of Solute carrier family 26 member 6 OS=Mus musculus OX=10090 GN=Slc26a6;>sp|Q8CIW6-2|S26A6_MOUSE Isoform of Q8CIW6, Isoform 2 of Solute carrier family 26 member 6 OS=Mus musculus OX=10090 GN=Slc26a6;>sp…	SLC26A6	1	1	1	0.0906593	0.0556434	-0.0221209	0.467035	0.723333	0.934651	0.812223	1	1	FALSE	FALSE	FALSE	4	4	5	4	5	0.603409	0.030825	0.576538	FALSE	FALSE	FALSE
A0A087WS83;Q61290;E9QK20;A0A1D5RLU3	A0A087WS83;Q61290;E9QK20;A0A1D5RLU3	>tr|A0A087WS83|A0A087WS83_MOUSE Isoform of Q61290, Voltage-dependent R-type calcium channel subunit alpha OS=Mus musculus OX=10090 GN=Cacna1e PE=1 SV=1;>sp|Q61290|CAC1E_MOUSE Voltage-dependent R-type calcium channel subunit alpha-1E OS=Mus musculus OX=10090 GN=Cacna1e PE=1 SV=1;>tr|E9QK20|E9QK20_MOUSE Isoform of Q61290, Voltage-dependent R-type calcium channel subunit alpha OS=Mus musculus OX=100…	CACNA1E	8	7	8	0.120693	0.0804351	-0.0549729	0.038568	0.290126	0.389536	0.261819	1	0.859446	FALSE	FALSE	FALSE	53	43	42	49	43	0.0191391	0.0894535	-0.0715871	FALSE	FALSE	FALSE
A0A087WS96;Q8BG73	A0A087WS96;Q8BG73	>tr|A0A087WS96|A0A087WS96_MOUSE Isoform of Q8BG73, SH3 domain-binding glutamic acid-rich-like protein OS=Mus musculus OX=10090 GN=Sh3bgrl2 PE=1 SV=1;>sp|Q8BG73|SH3L2_MOUSE SH3 domain-binding glutamic acid-rich-like protein 2 OS=Mus musculus OX=10090 GN=Sh3bgrl2 PE=1 SV=1	SH3BGRL2	2	2	2	-0.17657	-0.0331921	0.18368	0.113755	0.696108	0.0985353	0.462501	1	0.522815	FALSE	FALSE	FALSE	10	10	9	10	10	0.025581	0.359547	-0.33946	FALSE	FALSE	FALSE
A0A087WSB5;A0A087WRE5;Q6P3D0	A0A087WSB5;A0A087WRE5;Q6P3D0	>tr|A0A087WSB5|A0A087WSB5_MOUSE Isoform of Q6P3D0, U8 snoRNA-decapping enzyme (Fragment) OS=Mus musculus OX=10090 GN=Nudt16 PE=1 SV=1;>tr|A0A087WRE5|A0A087WRE5_MOUSE Isoform of Q6P3D0, U8 snoRNA-decapping enzyme (Fragment) OS=Mus musculus OX=10090 GN=Nudt16 PE=1 SV=1;>sp|Q6P3D0|NUD16_MOUSE U8 snoRNA-decapping enzyme OS=Mus musculus OX=10090 GN=Nudt16 PE=1 SV=1	NUDT16	1	1	1	-0.0140995	0.0197455	0.0565149	1	0.95207	0.663633	1	1	0.968166	FALSE	FALSE	FALSE	7	6	7	7	4	-1.08264	-1.55913	0.493159	FALSE	FALSE	FALSE
A0A087WSS1;Q148V7-2;E9QM90;Q148V7;G3X9J4;Q148V7-3	A0A087WSS1;Q148V7-2;E9QM90;Q148V7;G3X9J4;Q148V7-3	>tr|A0A087WSS1|A0A087WSS1_MOUSE Isoform of Q148V7, RIKEN cDNA 2310035C23 gene OS=Mus musculus OX=10090 GN=2310035C23Rik PE=1 SV=1;>sp|Q148V7-2|K1468_MOUSE Isoform of Q148V7, Isoform 2 of LisH domain and HEAT repeat-containing protein KIAA1468 OS=Mus musculus OX=10090 GN=Kiaa1468;>tr|E9QM90|E9QM90_MOUSE Isoform of Q148V7, RIKEN cDNA 2310035C23 gene OS=Mus musculus OX=10090 GN=2310035C23Rik PE=1 SV…	2310035C23RIK;KIAA1468	3	3	3	0.0221064	-0.0673256	-0.0487117	0.751733	0.647455	0.571617	0.953008	1	0.933451	FALSE	FALSE	FALSE	16	21	18	20	22	0.180507	0.647476	-0.475872	FALSE	FALSE	FALSE
A0A087WSU3	A0A087WSU3	>tr|A0A087WSU3|A0A087WSU3_MOUSE Isoform of Q91VD9, NADH-ubiquinone oxidoreductase 75 kDa subunit, mitochondrial (Fragment) OS=Mus musculus OX=10090 GN=Ndufs1 PE=1 SV=1	NDUFS1	1	1	1	0.478603	-0.00621545	-0.455621	0.00389996	1	0.0353996	0.0575829	1	0.299981	FALSE	FALSE	FALSE	5	5	5	5	5	0.0262422	0.030825	-0.0048767	FALSE	FALSE	FALSE
A0A0A0MQ68;Q60759	A0A0A0MQ68;Q60759	>tr|A0A0A0MQ68|A0A0A0MQ68_MOUSE Isoform of Q60759, Glutaryl-CoA dehydrogenase, mitochondrial OS=Mus musculus OX=10090 GN=Gcdh PE=1 SV=1;>sp|Q60759|GCDH_MOUSE Glutaryl-CoA dehydrogenase, mitochondrial OS=Mus musculus OX=10090 GN=Gcdh PE=1 SV=2	GCDH	2	2	2	-0.0708627	0.0489962	0.131022	0.442888	0.626972	0.144202	0.795045	1	0.622845	FALSE	FALSE	FALSE	15	12	13	13	12	0.00573182	-0.246933	0.256609	FALSE	FALSE	FALSE
A0A0A0MQ90;P97352	A0A0A0MQ90;P97352	>tr|A0A0A0MQ90|A0A0A0MQ90_MOUSE Isoform of P97352, Protein S100-A13 OS=Mus musculus OX=10090 GN=S100a13 PE=1 SV=1;>sp|P97352|S10AD_MOUSE Protein S100-A13 OS=Mus musculus OX=10090 GN=S100a13 PE=1 SV=1	S100A13	3	3	3	-0.0201756	0.054867	0.094592	0.675764	0.635503	0.270173	0.924226	1	0.777644	FALSE	FALSE	FALSE	15	15	15	14	15	0.0253343	0.0322663	-0.00725542	FALSE	FALSE	FALSE
A0A0A0MQA5;P68368	A0A0A0MQA5;P68368	>tr|A0A0A0MQA5|A0A0A0MQA5_MOUSE Isoform of P68368, Tubulin alpha chain (Fragment) OS=Mus musculus OX=10090 GN=Tuba4a PE=1 SV=1;>sp|P68368|TBA4A_MOUSE Tubulin alpha-4A chain OS=Mus musculus OX=10090 GN=Tuba4a PE=1 SV=1	TUBA4A	4	4	4	-0.0334735	-0.041408	0.0246152	0.488045	0.524376	0.586966	0.821625	1	0.939932	FALSE	FALSE	FALSE	20	20	20	20	20	0.0252054	0.0324711	-0.0075933	FALSE	FALSE	FALSE
A0A0A0MQB0;Q4PJX1-3;Q4PJX1;Q4PJX1-2	A0A0A0MQB0;Q4PJX1-3;Q4PJX1;Q4PJX1-2	>tr|A0A0A0MQB0|A0A0A0MQB0_MOUSE Isoform of Q4PJX1, cDNA sequence BC003331 OS=Mus musculus OX=10090 GN=BC003331 PE=1 SV=1;>sp|Q4PJX1-3|ODR4_MOUSE Isoform of Q4PJX1, Isoform 3 of Protein odr-4 homolog OS=Mus musculus OX=10090 GN=Odr4;>sp|Q4PJX1|ODR4_MOUSE Protein odr-4 homolog OS=Mus musculus OX=10090 GN=Odr4 PE=1 SV=2;>sp|Q4PJX1-2|ODR4_MOUSE Isoform of Q4PJX1, Isoform 2 of Protein odr-4 homolog OS…	BC003331;ODR4	1	2	1	0.158693	-0.0187157	0.25831	0.255677	0.710542	0.255897	0.658552	1	0.762034	FALSE	FALSE	FALSE	10	10	11	12	10	0.015618	-0.286824	0.307089	FALSE	FALSE	FALSE
A0A0A0MQB7;A0A0A0MQ92;Q9WTS5	A0A0A0MQB7;A0A0A0MQ92;Q9WTS5	>tr|A0A0A0MQB7|A0A0A0MQB7_MOUSE Isoform of Q9WTS5, Teneurin-2 OS=Mus musculus OX=10090 GN=Tenm2 PE=1 SV=1;>tr|A0A0A0MQ92|A0A0A0MQ92_MOUSE Isoform of Q9WTS5, Teneurin-2 OS=Mus musculus OX=10090 GN=Tenm2 PE=1 SV=1;>sp|Q9WTS5|TEN2_MOUSE Teneurin-2 OS=Mus musculus OX=10090 GN=Tenm2 PE=1 SV=1	TENM2	4	4	4	-0.101818	-0.124264	0.0160708	0.182934	0.321027	0.716555	0.573557	1	0.982032	FALSE	FALSE	FALSE	22	18	19	23	21	0.50903	0.360507	0.146573	FALSE	FALSE	FALSE
A0A0A0MQC7;A2A5Y6;P10637;P10637-2;P10637-6	A0A0A0MQC7;A2A5Y6;P10637;P10637-2;P10637-6	>tr|A0A0A0MQC7|A0A0A0MQC7_MOUSE Isoform of P10637, Microtubule-associated protein OS=Mus musculus OX=10090 GN=Mapt PE=1 SV=1;>tr|A2A5Y6|A2A5Y6_MOUSE Isoform of P10637, Microtubule-associated protein OS=Mus musculus OX=10090 GN=Mapt PE=1 SV=1;>sp|P10637|TAU_MOUSE Microtubule-associated protein tau OS=Mus musculus OX=10090 GN=Mapt PE=1 SV=3;>sp|P10637-2|TAU_MOUSE Isoform of P10637, Isoform Tau-A of…	MAPT	9	9	9	0.204569	0.237905	0.0349071	0.00031773	0.00175679	0.424578	0.00928968	0.0577985	0.867202	TRUE	FALSE	FALSE	40	44	47	43	44	0.0247941	-0.172871	0.20058	FALSE	FALSE	FALSE
A0A0A0MQE8;B7ZCJ1;G3UWM5;B7ZCJ0;Q6DFV3	A0A0A0MQE8;B7ZCJ1;G3UWM5;B7ZCJ0;Q6DFV3	>tr|A0A0A0MQE8|A0A0A0MQE8_MOUSE Isoform of Q6DFV3, Rho GTPase-activating protein 21 OS=Mus musculus OX=10090 GN=Arhgap21 PE=1 SV=1;>tr|B7ZCJ1|B7ZCJ1_MOUSE Isoform of Q6DFV3, Rho GTPase-activating protein 21 OS=Mus musculus OX=10090 GN=Arhgap21 PE=1 SV=1;>tr|G3UWM5|G3UWM5_MOUSE Isoform of Q6DFV3, Rho GTPase-activating protein 21 (Fragment) OS=Mus musculus OX=10090 GN=Arhgap21 PE=1 SV=1;>tr|B7ZCJ0|…	ARHGAP21	4	4	4	0.14354	0.0618576	-0.0568162	0.0607182	0.499369	0.43735	0.333893	1	0.870327	FALSE	FALSE	FALSE	21	21	19	22	20	-0.118957	0.194945	-0.317859	FALSE	FALSE	FALSE
A0A0A0MQF6;P16858;S4R1W1;A0A1D5RLD8;S4R257	A0A0A0MQF6;P16858;S4R1W1;A0A1D5RLD8;S4R257	>tr|A0A0A0MQF6|A0A0A0MQF6_MOUSE Isoform of P16858, Glyceraldehyde-3-phosphate dehydrogenase OS=Mus musculus OX=10090 GN=Gapdh PE=1 SV=1;>sp|P16858|G3P_MOUSE Glyceraldehyde-3-phosphate dehydrogenase OS=Mus musculus OX=10090 GN=Gapdh PE=1 SV=2;>tr|S4R1W1|S4R1W1_MOUSE Glyceraldehyde-3-phosphate dehydrogenase OS=Mus musculus OX=10090 GN=Gm3839 PE=1 SV=1;>tr|A0A1D5RLD8|A0A1D5RLD8_MOUSE Glyceraldehyde-…	GAPDH;GM3839;GM10358	27	26	26	-0.00256829	-0.0252704	0.00334121	0.736448	0.590495	0.732	0.949523	1	0.985756	FALSE	FALSE	FALSE	132	135	134	134	132	-0.0458646	-0.0122584	-0.03375	FALSE	FALSE	FALSE
A0A0A0MQI6;F6W8I0	A0A0A0MQI6;F6W8I0	>tr|A0A0A0MQI6|A0A0A0MQI6_MOUSE Isoform of F6W8I0, YjeF N-terminal domain-containing protein 3 OS=Mus musculus OX=10090 GN=Yjefn3 PE=1 SV=2;>sp|F6W8I0|YJEN3_MOUSE YjeF N-terminal domain-containing protein 3 OS=Mus musculus OX=10090 GN=Yjefn3 PE=1 SV=2	YJEFN3	1	0	0	0.22743			0.825312			0.98342			FALSE			1	4	2	1	4	0.0247941	1.77346	-1.77651	FALSE	FALSE	FALSE
A0A0A0MQM0;P63242	A0A0A0MQM0;P63242	>tr|A0A0A0MQM0|A0A0A0MQM0_MOUSE Isoform of P63242, Eukaryotic translation initiation factor 5A (Fragment) OS=Mus musculus OX=10090 GN=Eif5a PE=1 SV=1;>sp|P63242|IF5A1_MOUSE Eukaryotic translation initiation factor 5A-1 OS=Mus musculus OX=10090 GN=Eif5a PE=1 SV=2	EIF5A	4	5	4	-0.0643966	-0.0302402	0.0176301	0.284484	0.677502	0.733142	0.676496	1	0.985756	FALSE	FALSE	FALSE	26	22	23	24	27	0.698247	0.534917	0.160016	FALSE	FALSE	FALSE
A0A0A6YVR9;P09925;V9GXE6	A0A0A6YVR9;P09925;V9GXE6	>tr|A0A0A6YVR9|A0A0A6YVR9_MOUSE Isoform of P09925, SURF1-like protein (Fragment) OS=Mus musculus OX=10090 GN=Surf1 PE=1 SV=1;>sp|P09925|SURF1_MOUSE Surfeit locus protein 1 OS=Mus musculus OX=10090 GN=Surf1 PE=1 SV=3;>tr|V9GXE6|V9GXE6_MOUSE Isoform of P09925, SURF1-like protein (Fragment) OS=Mus musculus OX=10090 GN=Surf1 PE=1 SV=1	SURF1	1	1	1	-0.246101	0.25918	0.625417	1	0.338757	0.00749993	1	1	0.11688	FALSE	FALSE	FALSE	3	4	5	4	4	0.0247941	-0.542981	0.576538	FALSE	FALSE	FALSE
A0A0A6YVV3;A0A0A6YWP9;A0A0A6YXY0;Q9CQ79	A0A0A6YVV3;A0A0A6YWP9;A0A0A6YXY0;Q9CQ79	>tr|A0A0A6YVV3|A0A0A6YVV3_MOUSE Isoform of Q9CQ79, Thioredoxin domain-containing protein 9 OS=Mus musculus OX=10090 GN=Txndc9 PE=1 SV=1;>tr|A0A0A6YWP9|A0A0A6YWP9_MOUSE Isoform of Q9CQ79, Thioredoxin domain-containing protein 9 (Fragment) OS=Mus musculus OX=10090 GN=Txndc9 PE=1 SV=1;>tr|A0A0A6YXY0|A0A0A6YXY0_MOUSE Isoform of Q9CQ79, Thioredoxin domain-containing protein 9 OS=Mus musculus OX=10090 …	TXNDC9	1	1	1	0.142364	0.207696	0.0662764	0.273017	0.168578	0.677333	0.670782	0.869795	0.971906	FALSE	FALSE	FALSE	5	5	5	4	5	0.0262422	0.030825	-0.0048767	FALSE	FALSE	FALSE
A0A0A6YVY9;A0A0A6YXV2;B5TVM2;A0A0A6YWD2;A0A0A6YY76;A0A0A6YY19	A0A0A6YVY9;A0A0A6YXV2;B5TVM2;A0A0A6YWD2;A0A0A6YY76;A0A0A6YY19	>tr|A0A0A6YVY9|A0A0A6YVY9_MOUSE Isoform of B5TVM2, Immunoglobulin-like domain-containing receptor 2 OS=Mus musculus OX=10090 GN=Ildr2 PE=1 SV=1;>tr|A0A0A6YXV2|A0A0A6YXV2_MOUSE Isoform of B5TVM2, Immunoglobulin-like domain-containing receptor 2 OS=Mus musculus OX=10090 GN=Ildr2 PE=1 SV=1;>sp|B5TVM2|ILDR2_MOUSE Immunoglobulin-like domain-containing receptor 2 OS=Mus musculus OX=10090 GN=Ildr2 PE=1 …	ILDR2	2	2	2	0.129774	0.0818148	-0.0594289	0.289244	0.391904	0.498373	0.67838	1	0.891494	FALSE	FALSE	FALSE	15	14	11	14	11	-0.735122	-0.0065434	-0.733886	FALSE	FALSE	FALSE
A0A0A6YW36;Q80XD3;O54829;Q45FE1;Q45FE2	A0A0A6YW36;Q80XD3;O54829;Q45FE1;Q45FE2	>tr|A0A0A6YW36|A0A0A6YW36_MOUSE Isoform of O54829, Regulator of G-protein-signaling 7 OS=Mus musculus OX=10090 GN=Rgs7 PE=1 SV=1;>tr|Q80XD3|Q80XD3_MOUSE Isoform of O54829, Regulator of G-protein-signaling 7 OS=Mus musculus OX=10090 GN=Rgs7 PE=1 SV=1;>sp|O54829|RGS7_MOUSE Regulator of G-protein signaling 7 OS=Mus musculus OX=10090 GN=Rgs7 PE=1 SV=2;>tr|Q45FE1|Q45FE1_MOUSE Isoform of O54829, Regula…	RGS7	6	6	6	0.00678055	0.0379998	0.057174	0.897242	0.490775	0.354375	1	1	0.840668	FALSE	FALSE	FALSE	27	29	30	29	29	0.0470304	-0.0692097	0.11768	FALSE	FALSE	FALSE
A0A0A6YW67;E9Q9J0;E9Q4P0;E9Q5F6;E9QNP0;Q5SX22;P62984;P62983;P0CG49;P0CG50	A0A0A6YW67;E9Q9J0;E9Q4P0;E9Q5F6;E9QNP0;Q5SX22;P62984;P62983;P0CG49;P0CG50	>tr|A0A0A6YW67|A0A0A6YW67_MOUSE MCG23377, isoform CRA_b OS=Mus musculus OX=10090 GN=Gm8797 PE=4 SV=1;>tr|E9Q9J0|E9Q9J0_MOUSE Isoform of P62984, Ubiquitin-60S ribosomal protein L40 (Fragment) OS=Mus musculus OX=10090 GN=Uba52 PE=4 SV=1;>tr|E9Q4P0|E9Q4P0_MOUSE Isoform of Q80XH1, KxDL motif-containing protein 1 (Fragment) OS=Mus musculus OX=10090 GN=Kxd1 PE=1 SV=1;>tr|E9Q5F6|E9Q5F6_MOUSE Isoform of …	GM8797;UBA52;KXD1;UBC;UBB;RPS27A	3	3	3	0.270206	-0.0169627	-0.227431	0.00803036	0.923476	0.127733	0.0935928	1	0.584062	FALSE	FALSE	FALSE	15	16	14	16	14	-0.39066	0.0265459	-0.420501	FALSE	FALSE	FALSE
A0A0A6YWG7;E9QNQ4;Q8CHG7	A0A0A6YWG7;E9QNQ4;Q8CHG7	>tr|A0A0A6YWG7|A0A0A6YWG7_MOUSE Isoform of Q8CHG7, Rap guanine nucleotide exchange factor 2 OS=Mus musculus OX=10090 GN=Rapgef2 PE=1 SV=1;>tr|E9QNQ4|E9QNQ4_MOUSE Isoform of Q8CHG7, Rap guanine nucleotide exchange factor 2 OS=Mus musculus OX=10090 GN=Rapgef2 PE=1 SV=1;>sp|Q8CHG7|RPGF2_MOUSE Rap guanine nucleotide exchange factor 2 OS=Mus musculus OX=10090 GN=Rapgef2 PE=1 SV=2	RAPGEF2	14	13	13	0.137291	-0.0493725	-0.134462	0.000209497	0.338924	0.00144548	0.00687383	1	0.0353964	TRUE	FALSE	TRUE	72	66	67	70	65	-0.0216139	-0.0720157	0.0513808	FALSE	FALSE	FALSE
A0A0A6YWI6;A0A0A6YX71;Q6PGN3-6;Q6PGN3-5;Q6PGN3-4;Q6PGN3-2;Q6PGN3;Q6PGN3-3;A0A0A6YX33	A0A0A6YWI6;A0A0A6YX71;Q6PGN3-6;Q6PGN3-5;Q6PGN3-4;Q6PGN3-2;Q6PGN3;Q6PGN3-3;A0A0A6YX33	>tr|A0A0A6YWI6|A0A0A6YWI6_MOUSE Isoform of Q6PGN3, Serine/threonine-protein kinase DCLK2 OS=Mus musculus OX=10090 GN=Dclk2 PE=1 SV=1;>tr|A0A0A6YX71|A0A0A6YX71_MOUSE Isoform of Q6PGN3, Serine/threonine-protein kinase DCLK2 OS=Mus musculus OX=10090 GN=Dclk2 PE=1 SV=1;>sp|Q6PGN3-6|DCLK2_MOUSE Isoform of Q6PGN3, Isoform 6 of Serine/threonine-protein kinase DCLK2 OS=Mus musculus OX=10090 GN=Dclk2;>sp|…	DCLK2	8	8	9	0.0769828	-0.0517931	-0.0779501	0.183479	0.423505	0.293676	0.573557	1	0.799503	FALSE	FALSE	FALSE	42	44	43	40	43	-0.0462435	0.0393974	-0.0866039	FALSE	FALSE	FALSE
A0A0A6YWM5;E9QKE4;Q8BMG7	A0A0A6YWM5;E9QKE4;Q8BMG7	>tr|A0A0A6YWM5|A0A0A6YWM5_MOUSE Isoform of Q8BMG7, Rab3 GTPase-activating protein non-catalytic subunit OS=Mus musculus OX=10090 GN=Rab3gap2 PE=1 SV=1;>tr|E9QKE4|E9QKE4_MOUSE Isoform of Q8BMG7, Rab3 GTPase-activating protein non-catalytic subunit OS=Mus musculus OX=10090 GN=Rab3gap2 PE=1 SV=1;>sp|Q8BMG7|RBGPR_MOUSE Rab3 GTPase-activating protein non-catalytic subunit OS=Mus musculus OX=10090 GN=R…	RAB3GAP2	5	5	5	0.0100323	-0.0253157	-0.0113109	0.817895	0.723927	0.923247	0.979098	1	1	FALSE	FALSE	FALSE	15	24	24	23	26	0.295312	0.294212	-0.00137537	FALSE	FALSE	FALSE
A0A0A6YWP5;Q9WVF8	A0A0A6YWP5;Q9WVF8	>tr|A0A0A6YWP5|A0A0A6YWP5_MOUSE Isoform of Q9WVF8, Tumor suppressor candidate 2 OS=Mus musculus OX=10090 GN=Tusc2 PE=1 SV=1;>sp|Q9WVF8|TUSC2_MOUSE Tumor suppressor candidate 2 OS=Mus musculus OX=10090 GN=Tusc2 PE=1 SV=3	TUSC2	1	1	1	-0.0735949	-0.135689	-0.00716173	0.643354	0.433836	1	0.912643	1	1	FALSE	FALSE	FALSE	5	4	5	3	5	0.563657	-0.0125364	0.580541	FALSE	FALSE	FALSE
A0A0A6YX18;Q8BVE3;A0A0A6YWP6	A0A0A6YX18;Q8BVE3;A0A0A6YWP6	>tr|A0A0A6YX18|A0A0A6YX18_MOUSE Isoform of Q8BVE3, V-type proton ATPase subunit H OS=Mus musculus OX=10090 GN=Atp6v1h PE=1 SV=1;>sp|Q8BVE3|VATH_MOUSE V-type proton ATPase subunit H OS=Mus musculus OX=10090 GN=Atp6v1h PE=1 SV=1;>tr|A0A0A6YWP6|A0A0A6YWP6_MOUSE Isoform of Q8BVE3, V-type proton ATPase subunit H OS=Mus musculus OX=10090 GN=Atp6v1h PE=1 SV=1	ATP6V1H	9	10	9	-0.0136169	-0.0781174	-0.00819553	0.984192	0.175599	0.924279	1	0.884268	1	FALSE	FALSE	FALSE	49	47	50	52	50	0.234318	0.0292591	0.206322	FALSE	FALSE	FALSE
A0A0A6YX73;Q8K1M3;P12367	A0A0A6YX73;Q8K1M3;P12367	>tr|A0A0A6YX73|A0A0A6YX73_MOUSE Isoform of P12367, cAMP-dependent protein kinase type II-alpha regulatory subunit OS=Mus musculus OX=10090 GN=Prkar2a PE=1 SV=1;>tr|Q8K1M3|Q8K1M3_MOUSE Isoform of P12367, Protein kinase, cAMP dependent regulatory, type II alpha OS=Mus musculus OX=10090 GN=Prkar2a PE=1 SV=1;>sp|P12367|KAP2_MOUSE cAMP-dependent protein kinase type II-alpha regulatory subunit OS=Mus m…	PRKAR2A	11	11	12	-0.159379	-0.02204	0.151151	0.000296415	0.545225	0.00180975	0.00875312	1	0.0418083	TRUE	FALSE	TRUE	54	54	57	51	52	-0.0970808	-0.268178	0.17462	FALSE	FALSE	FALSE
A0A0A6YXR0;Q8BGS7-2;Q8BGS7;D3Z5Y5;D3YX12	A0A0A6YXR0;Q8BGS7-2;Q8BGS7;D3Z5Y5;D3YX12	>tr|A0A0A6YXR0|A0A0A6YXR0_MOUSE Isoform of Q8BGS7, Choline/ethanolaminephosphotransferase 1 (Fragment) OS=Mus musculus OX=10090 GN=Cept1 PE=1 SV=1;>sp|Q8BGS7-2|CEPT1_MOUSE Isoform of Q8BGS7, Isoform 2 of Choline/ethanolaminephosphotransferase 1 OS=Mus musculus OX=10090 GN=Cept1;>sp|Q8BGS7|CEPT1_MOUSE Choline/ethanolaminephosphotransferase 1 OS=Mus musculus OX=10090 GN=Cept1 PE=1 SV=1;>tr|D3Z5Y5|D…	CEPT1	1	1	1	-0.016142	0.0234836	0.0801007	1	1	0.761572	1	1	0.994217	FALSE	FALSE	FALSE	3	3	3	3	4	0.758688	0.848602	-0.0977396	FALSE	FALSE	FALSE
A0A0A6YXR4;P47199;A0A0A6YVS7;D3YWU6;D3Z4Q4;D3Z2X0;D3YUG9;V9GXY8	A0A0A6YXR4;P47199;A0A0A6YVS7;D3YWU6;D3Z4Q4;D3Z2X0;D3YUG9;V9GXY8	>tr|A0A0A6YXR4|A0A0A6YXR4_MOUSE Isoform of P47199, Quinone oxidoreductase (Fragment) OS=Mus musculus OX=10090 GN=Cryz PE=1 SV=5;>sp|P47199|QOR_MOUSE Quinone oxidoreductase OS=Mus musculus OX=10090 GN=Cryz PE=1 SV=1;>tr|A0A0A6YVS7|A0A0A6YVS7_MOUSE Isoform of P47199, Quinone oxidoreductase (Fragment) OS=Mus musculus OX=10090 GN=Cryz PE=1 SV=5;>tr|D3YWU6|D3YWU6_MOUSE Isoform of P47199, Quinone oxido…	CRYZ	2	2	2	-0.102314	-0.0270337	0.0923585	0.257568	0.961235	0.334207	0.661389	1	0.827151	FALSE	FALSE	FALSE	12	11	10	10	10	-0.278293	0.0318746	-0.312719	FALSE	FALSE	FALSE
A0A0A6YY47;P13595-2;E9Q589;P13595-3;A0A0A6YWU2;P13595-4	A0A0A6YY47;P13595-2;E9Q589;P13595-3;A0A0A6YWU2;P13595-4	>tr|A0A0A6YY47|A0A0A6YY47_MOUSE Isoform of P13595, Neural cell adhesion molecule 1 OS=Mus musculus OX=10090 GN=Ncam1 PE=1 SV=1;>sp|P13595-2|NCAM1_MOUSE Isoform of P13595, Isoform 2 of Neural cell adhesion molecule 1 OS=Mus musculus OX=10090 GN=Ncam1;>tr|E9Q589|E9Q589_MOUSE Isoform of P13595, Neural cell adhesion molecule 1 OS=Mus musculus OX=10090 GN=Ncam1 PE=1 SV=1;>sp|P13595-3|NCAM1_MOUSE Isofo…	NCAM1	1	1	1	-0.1214	-0.108884	0.0537122	0.343837	0.546015	0.830392	0.726807	1	1	FALSE	FALSE	FALSE	5	5	6	6	5	0.0262422	-0.49811	0.532416	FALSE	FALSE	FALSE
A0A0A6YY67;H7BX08;Q8C1B1;Q8C1B1-2;A0A0A6YXV8	A0A0A6YY67;H7BX08;Q8C1B1;Q8C1B1-2;A0A0A6YXV8	>tr|A0A0A6YY67|A0A0A6YY67_MOUSE Isoform of Q8C1B1, Calmodulin-regulated spectrin-associated protein 2 OS=Mus musculus OX=10090 GN=Camsap2 PE=1 SV=1;>tr|H7BX08|H7BX08_MOUSE Isoform of Q8C1B1, Calmodulin-regulated spectrin-associated protein 2 OS=Mus musculus OX=10090 GN=Camsap2 PE=1 SV=1;>sp|Q8C1B1|CAMP2_MOUSE Calmodulin-regulated spectrin-associated protein 2 OS=Mus musculus OX=10090 GN=Camsap2 P…	CAMSAP2	2	2	2	0.119674	-0.0288483	-0.130197	0.238175	0.721754	0.214527	0.639392	1	0.71101	FALSE	FALSE	FALSE	9	11	7	10	6	-1.78165	-0.429488	-1.35849	FALSE	FALSE	FALSE
A0A0A6YY91	A0A0A6YY91	>tr|A0A0A6YY91|A0A0A6YY91_MOUSE Isoform of P13595, Neural cell adhesion molecule 1 (Fragment) OS=Mus musculus OX=10090 GN=Ncam1 PE=1 SV=1	NCAM1	16	16	16	-0.093394	0.00999588	0.122535	0.0184964	0.772435	0.00357644	0.164024	1	0.0701788	FALSE	FALSE	FALSE	82	79	82	79	81	0.10626	-0.0130251	0.120273	FALSE	FALSE	FALSE
A0A0B4J1E7;O35343;D3YTN1	A0A0B4J1E7;O35343;D3YTN1	>tr|A0A0B4J1E7|A0A0B4J1E7_MOUSE Isoform of O35343, Importin subunit alpha-3 OS=Mus musculus OX=10090 GN=Kpna4 PE=1 SV=1;>sp|O35343|IMA3_MOUSE Importin subunit alpha-3 OS=Mus musculus OX=10090 GN=Kpna4 PE=1 SV=1;>tr|D3YTN1|D3YTN1_MOUSE Isoform of O35343, Importin subunit alpha-3 (Fragment) OS=Mus musculus OX=10090 GN=Kpna4 PE=1 SV=8	KPNA4	1	1	1	-0.0132564	0.00181313	0.032479	1	1	0.857811	1	1	1	FALSE	FALSE	FALSE	5	5	5	5	5	0.0262422	0.030825	-0.0048767	FALSE	FALSE	FALSE
A0A0G2JDI9;P55096	A0A0G2JDI9;P55096	>tr|A0A0G2JDI9|A0A0G2JDI9_MOUSE Isoform of P55096, ATP-binding cassette sub-family D member 3 OS=Mus musculus OX=10090 GN=Abcd3 PE=1 SV=1;>sp|P55096|ABCD3_MOUSE ATP-binding cassette sub-family D member 3 OS=Mus musculus OX=10090 GN=Abcd3 PE=1 SV=2	ABCD3	3	3	3	-0.160793	-0.0161758	0.166635	0.0627915	0.922794	0.125666	0.34211	1	0.57908	FALSE	FALSE	FALSE	14	14	15	15	15	0.253267	0.0322663	0.222355	FALSE	FALSE	FALSE
A0A0G2JDM6;P21836	A0A0G2JDM6;P21836	>tr|A0A0G2JDM6|A0A0G2JDM6_MOUSE Isoform of P21836, Carboxylic ester hydrolase OS=Mus musculus OX=10090 GN=Ache PE=1 SV=1;>sp|P21836|ACES_MOUSE Acetylcholinesterase OS=Mus musculus OX=10090 GN=Ache PE=1 SV=1	ACHE	1	1	1	-0.0178205	0.0157319	0.0511003	1	1	0.779752	1	1	0.998689	FALSE	FALSE	FALSE	5	5	5	5	5	0.0262422	0.030825	-0.0048767	FALSE	FALSE	FALSE
A0A0G2JDP0;O35387;A0A0G2JGR0;A0A0G2JE46	A0A0G2JDP0;O35387;A0A0G2JGR0;A0A0G2JE46	>tr|A0A0G2JDP0|A0A0G2JDP0_MOUSE Isoform of O35387, HCLS1-associated protein X-1 OS=Mus musculus OX=10090 GN=Hax1 PE=1 SV=1;>sp|O35387|HAX1_MOUSE HCLS1-associated protein X-1 OS=Mus musculus OX=10090 GN=Hax1 PE=1 SV=1;>tr|A0A0G2JGR0|A0A0G2JGR0_MOUSE Isoform of O35387, HCLS1-associated protein X-1 OS=Mus musculus OX=10090 GN=Hax1 PE=1 SV=1;>tr|A0A0G2JE46|A0A0G2JE46_MOUSE Isoform of O35387, HCLS1-as…	HAX1	1	0	0	0.267329			0.0754592			0.374423			FALSE			7	7	5	5	7	0.132504	1.04827	-0.931351	FALSE	FALSE	FALSE
A0A0G2JDR1;Q3USX9;Q9D6F4	A0A0G2JDR1;Q3USX9;Q9D6F4	>tr|A0A0G2JDR1|A0A0G2JDR1_MOUSE Isoform of Q9D6F4, Gamma-aminobutyric acid receptor subunit alpha-4 OS=Mus musculus OX=10090 GN=Gabra4 PE=1 SV=1;>tr|Q3USX9|Q3USX9_MOUSE Isoform of Q9D6F4, Gamma-aminobutyric acid receptor subunit alpha-4 OS=Mus musculus OX=10090 GN=Gabra4 PE=1 SV=1;>sp|Q9D6F4|GBRA4_MOUSE Gamma-aminobutyric acid receptor subunit alpha-4 OS=Mus musculus OX=10090 GN=Gabra4 PE=2 SV=1	GABRA4	1	1	1	0.344541	0.169736	-0.194731	0.0154398	0.281937	0.191498	0.146863	0.998655	0.677533	FALSE	FALSE	FALSE	4	4	4	5	4	0.0188042	0.0782478	-0.0605417	FALSE	FALSE	FALSE
A0A0G2JDT9;A0A0G2JFZ5;E9Q6L9;Q80TE7;B9EHV0	A0A0G2JDT9;A0A0G2JFZ5;E9Q6L9;Q80TE7;B9EHV0	>tr|A0A0G2JDT9|A0A0G2JDT9_MOUSE Isoform of Q80TE7, Leucine-rich repeat-containing protein 7 OS=Mus musculus OX=10090 GN=Lrrc7 PE=1 SV=1;>tr|A0A0G2JFZ5|A0A0G2JFZ5_MOUSE Isoform of Q80TE7, Leucine-rich repeat-containing protein 7 (Fragment) OS=Mus musculus OX=10090 GN=Lrrc7 PE=1 SV=1;>tr|E9Q6L9|E9Q6L9_MOUSE Isoform of Q80TE7, Leucine-rich repeat-containing protein 7 OS=Mus musculus OX=10090 GN=Lrrc…	LRRC7	26	22	23	0.25141	0.00745818	-0.197304	5.24025e-14	0.943553	1.13649e-07	1.28954e-11	1	1.40309e-05	TRUE	FALSE	TRUE	134	131	114	126	121	-0.234019	0.226607	-0.46593	FALSE	FALSE	FALSE
A0A0G2JDV8;Q9DAW9;D3Z7R6;Q08093	A0A0G2JDV8;Q9DAW9;D3Z7R6;Q08093	>tr|A0A0G2JDV8|A0A0G2JDV8_MOUSE Isoform of Q9DAW9, Calponin OS=Mus musculus OX=10090 GN=Cnn3 PE=1 SV=1;>sp|Q9DAW9|CNN3_MOUSE Calponin-3 OS=Mus musculus OX=10090 GN=Cnn3 PE=1 SV=1;>tr|D3Z7R6|D3Z7R6_MOUSE Isoform of Q08093, Calponin OS=Mus musculus OX=10090 GN=Cnn2 PE=1 SV=1;>sp|Q08093|CNN2_MOUSE Calponin-2 OS=Mus musculus OX=10090 GN=Cnn2 PE=1 SV=1	CNN3;CNN2	1	1	1	0.200636	0.17859	-0.010512	0.098999	0.217978	1	0.435289	0.938345	1	FALSE	FALSE	FALSE	5	5	5	5	5	0.0262422	0.030825	-0.0048767	FALSE	FALSE	FALSE
A0A0G2JDW7;Q6ZWU9;A0A0G2JG29;Q6ZWY3	A0A0G2JDW7;Q6ZWU9;A0A0G2JG29;Q6ZWY3	>tr|A0A0G2JDW7|A0A0G2JDW7_MOUSE Isoform of Q6ZWU9, 40S ribosomal protein S27 (Fragment) OS=Mus musculus OX=10090 GN=Rps27 PE=1 SV=1;>sp|Q6ZWU9|RS27_MOUSE 40S ribosomal protein S27 OS=Mus musculus OX=10090 GN=Rps27 PE=1 SV=3;>tr|A0A0G2JG29|A0A0G2JG29_MOUSE Isoform of Q6ZWU9, 40S ribosomal protein S27 OS=Mus musculus OX=10090 GN=Rps27 PE=1 SV=1;>sp|Q6ZWY3|RS27L_MOUSE 40S ribosomal protein S27-like …	RPS27;RPS27L	2	2	2	0.168146	-0.151232	-0.232476	0.0692083	0.309773	0.0381261	0.359836	1	0.314673	FALSE	FALSE	FALSE	8	10	8	10	10	0.025581	0.698629	-0.683899	FALSE	FALSE	FALSE
A0A0G2JDX4;A0A0G2JEZ7;Q9D1X8;Q922J6	A0A0G2JDX4;A0A0G2JEZ7;Q9D1X8;Q922J6	>tr|A0A0G2JDX4|A0A0G2JDX4_MOUSE Isoform of Q922J6, Tetraspanin-2 (Fragment) OS=Mus musculus OX=10090 GN=Tspan2 PE=1 SV=1;>tr|A0A0G2JEZ7|A0A0G2JEZ7_MOUSE Isoform of Q922J6, Tetraspanin OS=Mus musculus OX=10090 GN=Tspan2 PE=1 SV=1;>tr|Q9D1X8|Q9D1X8_MOUSE Isoform of Q922J6, Tetraspanin OS=Mus musculus OX=10090 GN=Tspan2 PE=1 SV=1;>sp|Q922J6|TSN2_MOUSE Tetraspanin-2 OS=Mus musculus OX=10090 GN=Tspan2…	TSPAN2	2	2	2	0.231662	0.132625	-0.0356201	0.118535	0.321976	0.566746	0.467961	1	0.930343	FALSE	FALSE	FALSE	10	10	10	9	9	-0.30457	-0.295532	-0.00660904	FALSE	FALSE	FALSE
A0A0G2JE32;A0A0G2JGL0;P62838;P61079;Q6ZWY6	A0A0G2JE32;A0A0G2JGL0;P62838;P61079;Q6ZWY6	>tr|A0A0G2JE32|A0A0G2JE32_MOUSE Isoform of P61079, Ubiquitin-conjugating enzyme E2 D3 (Fragment) OS=Mus musculus OX=10090 GN=Ube2d3 PE=1 SV=1;>tr|A0A0G2JGL0|A0A0G2JGL0_MOUSE Isoform of P61079, Ubiquitin-conjugating enzyme E2 D3 OS=Mus musculus OX=10090 GN=Ube2d3 PE=1 SV=1;>sp|P62838|UB2D2_MOUSE Ubiquitin-conjugating enzyme E2 D2 OS=Mus musculus OX=10090 GN=Ube2d2 PE=1 SV=1;>sp|P61079|UB2D3_MOUSE …	UBE2D3;UBE2D2;UBE2D2B	1	1	1	-0.0303594	-0.0532802	0.00956837	0.849932	0.741893	1	0.990199	1	1	FALSE	FALSE	FALSE	5	7	5	5	8	0.417756	1.37857	-0.979519	FALSE	FALSE	FALSE
A0A0G2JE50;A0A0R4J0B0;Q8CDK8;A0A0G2JDH9;Q8R056;G3X9J8;G5E8G5;O54990-4;O54990-5;O54990-6;O54990-3;O54990-2;O54990	A0A0G2JE50;A0A0R4J0B0;Q8CDK8;A0A0G2JDH9;Q8R056;G3X9J8;G5E8G5;O54990-4;O54990-5;O54990-6;O54990-3;O54990-2;O54990	>tr|A0A0G2JE50|A0A0G2JE50_MOUSE Isoform of O54990, Prominin-1 OS=Mus musculus OX=10090 GN=Prom1 PE=1 SV=1;>tr|A0A0R4J0B0|A0A0R4J0B0_MOUSE Isoform of O54990, Prominin-1 OS=Mus musculus OX=10090 GN=Prom1 PE=1 SV=1;>tr|Q8CDK8|Q8CDK8_MOUSE Isoform of O54990, Prominin-1 OS=Mus musculus OX=10090 GN=Prom1 PE=1 SV=1;>tr|A0A0G2JDH9|A0A0G2JDH9_MOUSE Isoform of O54990, Prominin-1 OS=Mus musculus OX=10090 GN…	PROM1	3	3	3	0.180175	0.123313	-0.0499053	0.0419795	0.163028	0.707485	0.275479	0.869649	0.981356	FALSE	FALSE	FALSE	16	15	14	9	15	0.0541515	0.27725	-0.227082	FALSE	FALSE	FALSE
A0A0G2JEG6;A0A0G2JE00;Q9WVQ1-4;Q9WVQ1-2;Q9WVQ1;A0A140LHL1;Q9WVQ1-3	A0A0G2JEG6;A0A0G2JE00;Q9WVQ1-4;Q9WVQ1-2;Q9WVQ1;A0A140LHL1;Q9WVQ1-3	>tr|A0A0G2JEG6|A0A0G2JEG6_MOUSE Isoform of Q9WVQ1, Membrane-associated guanylate kinase, WW and PDZ domain-containing protein 2 OS=Mus musculus OX=10090 GN=Magi2 PE=1 SV=1;>tr|A0A0G2JE00|A0A0G2JE00_MOUSE Isoform of Q9WVQ1, Membrane-associated guanylate kinase, WW and PDZ domain-containing protein 2 OS=Mus musculus OX=10090 GN=Magi2 PE=1 SV=1;>sp|Q9WVQ1-4|MAGI2_MOUSE Isoform of Q9WVQ1, Isoform 4 o…	MAGI2	4	4	4	0.106858	0.0854421	-0.0159753	0.107467	0.27436	0.955455	0.45078	0.984158	1	FALSE	FALSE	FALSE	21	21	21	21	23	0.317672	0.331218	-0.016442	FALSE	FALSE	FALSE
A0A0G2JEG8;Q7TQF7	A0A0G2JEG8;Q7TQF7	>tr|A0A0G2JEG8|A0A0G2JEG8_MOUSE Isoform of Q7TQF7, Amphiphysin OS=Mus musculus OX=10090 GN=Amph PE=1 SV=1;>sp|Q7TQF7|AMPH_MOUSE Amphiphysin OS=Mus musculus OX=10090 GN=Amph PE=1 SV=1	AMPH	13	13	13	-0.010051	-0.0505845	-0.0144908	0.98623	0.295416	0.720554	1	1	0.983418	FALSE	FALSE	FALSE	65	66	65	64	68	0.126338	0.180785	-0.056374	FALSE	FALSE	FALSE
A0A0G2JEJ0;D9J2Z9;D9J300;D9J301;D9J302;Q8CI51;Q9CRA2;A0A0G2JGZ5;D9J303;F8WJI6;E9Q8P5;Q8CI51-3;Q8CI51-2	A0A0G2JEJ0;D9J2Z9;D9J300;D9J301;D9J302;Q8CI51;Q9CRA2;A0A0G2JGZ5;D9J303;F8WJI6;E9Q8P5;Q8CI51-3;Q8CI51-2	>tr|A0A0G2JEJ0|A0A0G2JEJ0_MOUSE Isoform of Q8CI51, PDZ and LIM domain protein 5 (Fragment) OS=Mus musculus OX=10090 GN=Pdlim5 PE=1 SV=1;>tr|D9J2Z9|D9J2Z9_MOUSE Isoform of Q8CI51, ENH isoform 1b OS=Mus musculus OX=10090 GN=Pdlim5 PE=1 SV=1;>tr|D9J300|D9J300_MOUSE Isoform of Q8CI51, ENH isoform 1c OS=Mus musculus OX=10090 GN=Pdlim5 PE=1 SV=1;>tr|D9J301|D9J301_MOUSE Isoform of Q8CI51, ENH isoform 1d…	PDLIM5	1	1	1	0.0376057	0.0545691	0.0268135	0.787532	0.714493	0.889271	0.966978	1	1	FALSE	FALSE	FALSE	5	5	5	5	4	-0.609137	-0.599274	-0.0048767	FALSE	FALSE	FALSE
A0A0G2JEP0;Q61584-4;Q61584-3;Q61584;A0A0H2UH27;Q61584-2;Q61584-5;Q61584-6;Q61584-7	A0A0G2JEP0;Q61584-4;Q61584-3;Q61584;A0A0H2UH27;Q61584-2;Q61584-5;Q61584-6;Q61584-7	>tr|A0A0G2JEP0|A0A0G2JEP0_MOUSE Isoform of Q61584, Fragile X mental retardation syndrome-related protein 1 OS=Mus musculus OX=10090 GN=Fxr1 PE=1 SV=1;>sp|Q61584-4|FXR1_MOUSE Isoform of Q61584, Isoform C of Fragile X mental retardation syndrome-related protein 1 OS=Mus musculus OX=10090 GN=Fxr1;>sp|Q61584-3|FXR1_MOUSE Isoform of Q61584, Isoform B of Fragile X mental retardation syndrome-related pr…	FXR1	1	1	1	0.267068	0.143157	-0.112749	0.0457195	0.333057	0.481095	0.287867	1	0.883974	FALSE	FALSE	FALSE	8	7	7	8	5	-0.94331	-0.933795	-0.00170226	FALSE	FALSE	FALSE
A0A0G2JER9;O54946-2;O54946;A0A0G2JEI3;G3X8S5;Q9QYI8	A0A0G2JER9;O54946-2;O54946;A0A0G2JEI3;G3X8S5;Q9QYI8	>tr|A0A0G2JER9|A0A0G2JER9_MOUSE Isoform of O54946, DnaJ homolog subfamily B member 6 OS=Mus musculus OX=10090 GN=Dnajb6 PE=1 SV=1;>sp|O54946-2|DNJB6_MOUSE Isoform of O54946, Isoform B of DnaJ homolog subfamily B member 6 OS=Mus musculus OX=10090 GN=Dnajb6;>sp|O54946|DNJB6_MOUSE DnaJ homolog subfamily B member 6 OS=Mus musculus OX=10090 GN=Dnajb6 PE=1 SV=4;>tr|A0A0G2JEI3|A0A0G2JEI3_MOUSE Isoform o…	DNAJB6;DNAJB7	2	2	2	-0.0252488	-0.0393298	0.00300119	0.748998	0.618095	0.955932	0.95273	1	1	FALSE	FALSE	FALSE	10	10	10	10	9	-0.30457	-0.295532	-0.00660904	FALSE	FALSE	FALSE
A0A0G2JFB0;Q80U40-2;Q80U40;D3YXR8;A0A0G2JGW5	A0A0G2JFB0;Q80U40-2;Q80U40;D3YXR8;A0A0G2JGW5	>tr|A0A0G2JFB0|A0A0G2JFB0_MOUSE Isoform of Q80U40, RIMS-binding protein 2 OS=Mus musculus OX=10090 GN=Rimbp2 PE=1 SV=1;>sp|Q80U40-2|RIMB2_MOUSE Isoform of Q80U40, Isoform 2 of RIMS-binding protein 2 OS=Mus musculus OX=10090 GN=Rimbp2;>sp|Q80U40|RIMB2_MOUSE RIMS-binding protein 2 OS=Mus musculus OX=10090 GN=Rimbp2 PE=1 SV=3;>tr|D3YXR8|D3YXR8_MOUSE Isoform of Q80U40, RIMS-binding protein 2 OS=Mus m…	RIMBP2	6	6	7	0.126599	-0.0304661	-0.132404	0.0193568	0.719473	0.0218337	0.16812	1	0.230196	FALSE	FALSE	FALSE	32	32	28	30	29	-0.26421	0.157405	-0.426048	FALSE	FALSE	FALSE
A0A0G2JFB2;Q80VL1;A0A0G2JFE0	A0A0G2JFB2;Q80VL1;A0A0G2JFE0	>tr|A0A0G2JFB2|A0A0G2JFB2_MOUSE Isoform of Q80VL1, Tudor and KH domain-containing protein OS=Mus musculus OX=10090 GN=Tdrkh PE=1 SV=1;>sp|Q80VL1|TDRKH_MOUSE Tudor and KH domain-containing protein OS=Mus musculus OX=10090 GN=Tdrkh PE=1 SV=1;>tr|A0A0G2JFE0|A0A0G2JFE0_MOUSE Isoform of Q80VL1, Tudor and KH domain-containing protein OS=Mus musculus OX=10090 GN=Tdrkh PE=1 SV=1	TDRKH	3	2	2	0.0257282	0.0255752	0.074375	0.567518	0.712676	0.476687	0.871728	1	0.883974	FALSE	FALSE	FALSE	11	17	12	12	16	-0.177113	0.935868	-1.12907	FALSE	FALSE	FALSE
A0A0G2JFV3;A0A0G2JDE3;A0A0G2JG66;A0A0G2JDF4;A0A0G2JFF5;A0A0G2JDK6;A0A0G2JGM8;Q8JZZ7;Q8JZZ7-2;A0A0G2JEQ8;A0A0G2JH16	A0A0G2JFV3;A0A0G2JDE3;A0A0G2JG66;A0A0G2JDF4;A0A0G2JFF5;A0A0G2JDK6;A0A0G2JGM8;Q8JZZ7;Q8JZZ7-2;A0A0G2JEQ8;A0A0G2JH16	>tr|A0A0G2JFV3|A0A0G2JFV3_MOUSE Isoform of Q8JZZ7, Adhesion G protein-coupled receptor L2 OS=Mus musculus OX=10090 GN=Adgrl2 PE=1 SV=1;>tr|A0A0G2JDE3|A0A0G2JDE3_MOUSE Isoform of Q8JZZ7, Adhesion G protein-coupled receptor L2 OS=Mus musculus OX=10090 GN=Adgrl2 PE=1 SV=1;>tr|A0A0G2JG66|A0A0G2JG66_MOUSE Isoform of Q8JZZ7, Adhesion G protein-coupled receptor L2 OS=Mus musculus OX=10090 GN=Adgrl2 PE=1…	ADGRL2	1	1	1	0.141447	0.0245982	-0.0960463	0.274537	0.95479	0.589414	0.670782	1	0.941474	FALSE	FALSE	FALSE	5	5	5	4	5	0.0262422	0.030825	-0.0048767	FALSE	FALSE	FALSE
A0A0G2JFY0;A0A0A0MQ80;Q3UMC0;D3Z0U5;D6RGM7;D3Z4J2;Q9D3R6-3;Q9D3R6	A0A0G2JFY0;A0A0A0MQ80;Q3UMC0;D3Z0U5;D6RGM7;D3Z4J2;Q9D3R6-3;Q9D3R6	>tr|A0A0G2JFY0|A0A0G2JFY0_MOUSE Isoform of Q3UMC0, Spermatogenesis-associated protein 5 OS=Mus musculus OX=10090 GN=Spata5 PE=1 SV=1;>tr|A0A0A0MQ80|A0A0A0MQ80_MOUSE Isoform of Q3UMC0, Spermatogenesis-associated protein 5 OS=Mus musculus OX=10090 GN=Spata5 PE=1 SV=1;>sp|Q3UMC0|SPAT5_MOUSE Spermatogenesis-associated protein 5 OS=Mus musculus OX=10090 GN=Spata5 PE=1 SV=2;>tr|D3Z0U5|D3Z0U5_MOUSE Isof…	SPATA5;KATNAL2	2	2	2	-0.115722	-0.0929287	0.0567376	0.427148	0.561071	0.635478	0.7814	1	0.957194	FALSE	FALSE	FALSE	10	10	10	10	10	0.025581	0.0318746	-0.00660904	FALSE	FALSE	FALSE
A0A0G2JG35	A0A0G2JG35	>tr|A0A0G2JG35|A0A0G2JG35_MOUSE Isoform of P27546, Microtubule-associated protein (Fragment) OS=Mus musculus OX=10090 GN=Map4 PE=1 SV=1	MAP4	1	0	0	0.214629			0.188838			0.576073			FALSE			2	3	0	3	3	0.0813477	4.67349	-4.6654	FALSE	FALSE	FALSE
A0A0G2JGL8;Q99PU8-2;Q99PU8;Q99PU8-3	A0A0G2JGL8;Q99PU8-2;Q99PU8;Q99PU8-3	>tr|A0A0G2JGL8|A0A0G2JGL8_MOUSE Isoform of Q99PU8, Putative ATP-dependent RNA helicase DHX30 OS=Mus musculus OX=10090 GN=Dhx30 PE=1 SV=1;>sp|Q99PU8-2|DHX30_MOUSE Isoform of Q99PU8, Isoform 2 of Putative ATP-dependent RNA helicase DHX30 OS=Mus musculus OX=10090 GN=Dhx30;>sp|Q99PU8|DHX30_MOUSE Putative ATP-dependent RNA helicase DHX30 OS=Mus musculus OX=10090 GN=Dhx30 PE=1 SV=1;>sp|Q99PU8-3|DHX30_M…	DHX30	2	2	2	0.0970385	-0.14309	-0.189926	0.390753	0.475392	0.175376	0.757967	1	0.656788	FALSE	FALSE	FALSE	12	12	14	11	10	-0.54011	-1.02458	0.496682	FALSE	FALSE	FALSE
A0A0G2JGP4;Q9D091;P08556;A0A0G2JE25	A0A0G2JGP4;Q9D091;P08556;A0A0G2JE25	>tr|A0A0G2JGP4|A0A0G2JGP4_MOUSE Isoform of P08556, GTPase NRas (Fragment) OS=Mus musculus OX=10090 GN=Nras PE=1 SV=1;>tr|Q9D091|Q9D091_MOUSE Isoform of P08556, GTPase NRas OS=Mus musculus OX=10090 GN=Nras PE=1 SV=1;>sp|P08556|RASN_MOUSE GTPase NRas OS=Mus musculus OX=10090 GN=Nras PE=1 SV=1;>tr|A0A0G2JE25|A0A0G2JE25_MOUSE Isoform of P08556, GTPase NRas (Fragment) OS=Mus musculus OX=10090 GN=Nras …	NRAS	6	6	6	-0.0338192	-0.0255549	0.0438012	0.565098	0.706533	0.548658	0.869133	1	0.924641	FALSE	FALSE	FALSE	32	32	32	31	29	-0.287248	-0.278056	-0.00691261	FALSE	FALSE	FALSE
A0A0G2JGW6;A0A0G2JF79;Q3UTQ8;A0A0G2JFE2	A0A0G2JGW6;A0A0G2JF79;Q3UTQ8;A0A0G2JFE2	>tr|A0A0G2JGW6|A0A0G2JGW6_MOUSE Isoform of Q3UTQ8, Cyclin-dependent kinase-like 5 OS=Mus musculus OX=10090 GN=Cdkl5 PE=1 SV=1;>tr|A0A0G2JF79|A0A0G2JF79_MOUSE Isoform of Q3UTQ8, Cyclin-dependent kinase-like 5 OS=Mus musculus OX=10090 GN=Cdkl5 PE=1 SV=1;>sp|Q3UTQ8|CDKL5_MOUSE Cyclin-dependent kinase-like 5 OS=Mus musculus OX=10090 GN=Cdkl5 PE=1 SV=1;>tr|A0A0G2JFE2|A0A0G2JFE2_MOUSE Isoform of Q3UTQ8…	CDKL5	2	2	2	0.208737	-0.0292722	-0.205102	0.028241	0.75337	0.0536442	0.218313	1	0.390535	FALSE	FALSE	FALSE	13	13	13	13	10	-0.779444	-0.763706	-0.00940706	FALSE	FALSE	FALSE
A0A0G2JGX4;Q6PIC6;Q8VCE0	A0A0G2JGX4;Q6PIC6;Q8VCE0	>tr|A0A0G2JGX4|A0A0G2JGX4_MOUSE Isoform of Q6PIC6, Sodium/potassium-transporting ATPase subunit alpha OS=Mus musculus OX=10090 GN=Atp1a3 PE=1 SV=1;>sp|Q6PIC6|AT1A3_MOUSE Sodium/potassium-transporting ATPase subunit alpha-3 OS=Mus musculus OX=10090 GN=Atp1a3 PE=1 SV=1;>tr|Q8VCE0|Q8VCE0_MOUSE Isoform of Q6PIC6, Sodium/potassium-transporting ATPase subunit alpha OS=Mus musculus OX=10090 GN=Atp1a3 PE…	ATP1A3	42	42	43	-0.0062392	0.139093	0.163256	0.603692	4.77218e-06	1.66987e-09	0.893303	0.000543478	4.05777e-07	FALSE	TRUE	TRUE	221	218	218	220	215	-0.0209395	-0.0133796	-0.00750256	FALSE	FALSE	FALSE
A0A0G2JGY9;Q7TME0	A0A0G2JGY9;Q7TME0	>tr|A0A0G2JGY9|A0A0G2JGY9_MOUSE Isoform of Q7TME0, Phospholipid phosphatase-related protein type 4 (Fragment) OS=Mus musculus OX=10090 GN=Plppr4 PE=1 SV=1;>sp|Q7TME0|PLPR4_MOUSE Phospholipid phosphatase-related protein type 4 OS=Mus musculus OX=10090 GN=Plppr4 PE=1 SV=2	PLPPR4	8	8	8	0.38392	0.207025	-0.158551	3.82891e-11	0.000745716	0.00293103	5.65339e-09	0.0329562	0.059894	TRUE	TRUE	FALSE	45	45	43	48	41	-0.267455	-0.113122	-0.154514	FALSE	FALSE	FALSE
A0A0G2JH04;P63073;A0A0G2JGT5;A0A0G2JFB4	A0A0G2JH04;P63073;A0A0G2JGT5;A0A0G2JFB4	>tr|A0A0G2JH04|A0A0G2JH04_MOUSE Isoform of P63073, Eukaryotic translation initiation factor 4E OS=Mus musculus OX=10090 GN=Eif4e PE=1 SV=1;>sp|P63073|IF4E_MOUSE Eukaryotic translation initiation factor 4E OS=Mus musculus OX=10090 GN=Eif4e PE=1 SV=1;>tr|A0A0G2JGT5|A0A0G2JGT5_MOUSE Isoform of P63073, Eukaryotic translation initiation factor 4E (Fragment) OS=Mus musculus OX=10090 GN=Eif4e PE=1 SV=1;…	EIF4E	5	5	5	0.040326	0.0449141	0.0427521	0.592749	0.3753	0.561971	0.886268	1	0.928259	FALSE	FALSE	FALSE	23	24	23	25	23	-0.114846	0.0200246	-0.136033	FALSE	FALSE	FALSE
A0A0H2UH17;A0A0G2JDV6;Q80X50-2;Q80X50-3;Q80X50-4;Q80X50;Q80X50-5	A0A0H2UH17;A0A0G2JDV6;Q80X50-2;Q80X50-3;Q80X50-4;Q80X50;Q80X50-5	>tr|A0A0H2UH17|A0A0H2UH17_MOUSE Isoform of Q80X50, Ubiquitin associated protein 2-like, isoform CRA_b OS=Mus musculus OX=10090 GN=Ubap2l PE=1 SV=1;>tr|A0A0G2JDV6|A0A0G2JDV6_MOUSE Isoform of Q80X50, Ubiquitin associated protein 2-like, isoform CRA_g OS=Mus musculus OX=10090 GN=Ubap2l PE=1 SV=1;>sp|Q80X50-2|UBP2L_MOUSE Isoform of Q80X50, Isoform 2 of Ubiquitin-associated protein 2-like OS=Mus muscu…	UBAP2L	2	2	2	0.151702	0.0672616	-0.0569669	0.12574	0.584371	0.529024	0.481429	1	0.91458	FALSE	FALSE	FALSE	10	10	10	11	11	0.325865	0.329663	-0.00660904	FALSE	FALSE	FALSE
A0A0J9YTY0;A0A0J9YUL3;Q8C1B7-3;Q8C1B7-2;Q8C1B7	A0A0J9YTY0;A0A0J9YUL3;Q8C1B7-3;Q8C1B7-2;Q8C1B7	>tr|A0A0J9YTY0|A0A0J9YTY0_MOUSE Isoform of Q8C1B7, Septin-11 OS=Mus musculus OX=10090 GN=Sept11 PE=1 SV=1;>tr|A0A0J9YUL3|A0A0J9YUL3_MOUSE Isoform of Q8C1B7, Septin 11, isoform CRA_b OS=Mus musculus OX=10090 GN=Sept11 PE=1 SV=1;>sp|Q8C1B7-3|SEP11_MOUSE Isoform of Q8C1B7, Isoform 3 of Septin-11 OS=Mus musculus OX=10090 GN=Sept11;>sp|Q8C1B7-2|SEP11_MOUSE Isoform of Q8C1B7, Isoform 2 of Septin-11 OS=…	SEPT11	12	12	12	0.00761844	0.0261744	0.0382655	0.60617	0.597625	0.353298	0.894854	1	0.840668	FALSE	FALSE	FALSE	61	61	60	60	58	-0.136118	-0.0734477	-0.0625111	FALSE	FALSE	FALSE
A0A0J9YU62;O88712-2;O88712;A0A0J9YUM4;O88712-3;A0A0J9YTW3	A0A0J9YU62;O88712-2;O88712;A0A0J9YUM4;O88712-3;A0A0J9YTW3	>tr|A0A0J9YU62|A0A0J9YU62_MOUSE Isoform of O88712, C-terminal-binding protein 1 OS=Mus musculus OX=10090 GN=Ctbp1 PE=1 SV=1;>sp|O88712-2|CTBP1_MOUSE Isoform of O88712, Isoform 2 of C-terminal-binding protein 1 OS=Mus musculus OX=10090 GN=Ctbp1;>sp|O88712|CTBP1_MOUSE C-terminal-binding protein 1 OS=Mus musculus OX=10090 GN=Ctbp1 PE=1 SV=2;>tr|A0A0J9YUM4|A0A0J9YUM4_MOUSE Isoform of O88712, C-termin…	CTBP1	8	8	8	-0.00875769	-0.0771198	-0.0319142	0.70998	0.337694	0.594296	0.937689	1	0.943093	FALSE	FALSE	FALSE	34	38	38	38	38	0.0372418	0.0269295	0.0101609	FALSE	FALSE	FALSE
A0A0J9YUD8;A0A0J9YUZ4;P63158	A0A0J9YUD8;A0A0J9YUZ4;P63158	>tr|A0A0J9YUD8|A0A0J9YUD8_MOUSE Isoform of P63158, High mobility group protein B1 OS=Mus musculus OX=10090 GN=Hmgb1 PE=1 SV=1;>tr|A0A0J9YUZ4|A0A0J9YUZ4_MOUSE Isoform of P63158, High mobility group protein B1 (Fragment) OS=Mus musculus OX=10090 GN=Hmgb1 PE=1 SV=1;>sp|P63158|HMGB1_MOUSE High mobility group protein B1 OS=Mus musculus OX=10090 GN=Hmgb1 PE=1 SV=2	HMGB1	3	3	3	-0.00939846	-0.144881	-0.0962706	0.913344	0.191176	0.478725	1	0.906679	0.883974	FALSE	FALSE	FALSE	15	15	15	15	15	0.0253343	0.0322663	-0.00725542	FALSE	FALSE	FALSE
A0A0J9YUF8;A0A0J9YTU3;Q5SXY1-2;Q5SXY1	A0A0J9YUF8;A0A0J9YTU3;Q5SXY1-2;Q5SXY1	>tr|A0A0J9YUF8|A0A0J9YUF8_MOUSE Isoform of Q5SXY1, Cytospin-B OS=Mus musculus OX=10090 GN=Specc1 PE=1 SV=1;>tr|A0A0J9YTU3|A0A0J9YTU3_MOUSE Isoform of Q5SXY1, Cytospin-B OS=Mus musculus OX=10090 GN=Specc1 PE=1 SV=1;>sp|Q5SXY1-2|CYTSB_MOUSE Isoform of Q5SXY1, Isoform 2 of Cytospin-B OS=Mus musculus OX=10090 GN=Specc1;>sp|Q5SXY1|CYTSB_MOUSE Cytospin-B OS=Mus musculus OX=10090 GN=Specc1 PE=1 SV=2	SPECC1	6	6	6	0.153832	0.0682878	-0.0630557	0.00198762	0.264205	0.308399	0.0351464	0.976668	0.813365	TRUE	FALSE	FALSE	24	28	26	29	28	0.0213853	0.265653	-0.248308	FALSE	FALSE	FALSE
A0A0J9YUI1;P61087;Q3V3R8;A0A0J9YU07;D3Z4U3	A0A0J9YUI1;P61087;Q3V3R8;A0A0J9YU07;D3Z4U3	>tr|A0A0J9YUI1|A0A0J9YUI1_MOUSE Isoform of P61087, Ubiquitin-conjugating enzyme E2 K OS=Mus musculus OX=10090 GN=Ube2k PE=1 SV=1;>sp|P61087|UBE2K_MOUSE Ubiquitin-conjugating enzyme E2 K OS=Mus musculus OX=10090 GN=Ube2k PE=1 SV=3;>tr|Q3V3R8|Q3V3R8_MOUSE Isoform of P61087, Ubiquitin-conjugating enzyme E2 K OS=Mus musculus OX=10090 GN=Ube2k PE=1 SV=1;>tr|A0A0J9YU07|A0A0J9YU07_MOUSE Isoform of P6108…	UBE2K	4	4	4	-0.0731021	-0.0403698	0.0666622	0.225965	0.732295	0.280734	0.628269	1	0.787224	FALSE	FALSE	FALSE	18	19	20	20	20	0.197298	0.0324711	0.165766	FALSE	FALSE	FALSE
A0A0J9YUN4;A0A0J9YUE9;P39053-3	A0A0J9YUN4;A0A0J9YUE9;P39053-3	>tr|A0A0J9YUN4|A0A0J9YUN4_MOUSE Isoform of P39053, Dynamin-1 OS=Mus musculus OX=10090 GN=Dnm1 PE=1 SV=1;>tr|A0A0J9YUE9|A0A0J9YUE9_MOUSE Isoform of P39053, Dynamin-1 OS=Mus musculus OX=10090 GN=Dnm1 PE=1 SV=1;>sp|P39053-3|DYN1_MOUSE Isoform of P39053, Isoform 3 of Dynamin-1 OS=Mus musculus OX=10090 GN=Dnm1	DNM1	44	42	42	0.0159488	-0.102747	-0.0737194	0.302863	0.00346989	0.00348859	0.688833	0.0870707	0.0693737	FALSE	FALSE	FALSE	214	216	212	215	217	0.0401134	0.109469	-0.0707901	FALSE	FALSE	FALSE
A0A0J9YUW5;F7D6K4;F6U329;F7D6J5;Q9WTU3-2;Q9WTU3-5;Q9WTU3;Q9WTU3-3	A0A0J9YUW5;F7D6K4;F6U329;F7D6J5;Q9WTU3-2;Q9WTU3-5;Q9WTU3;Q9WTU3-3	>tr|A0A0J9YUW5|A0A0J9YUW5_MOUSE Isoform of Q9WTU3, Sodium channel protein OS=Mus musculus OX=10090 GN=Scn8a PE=1 SV=1;>tr|F7D6K4|F7D6K4_MOUSE Isoform of Q9WTU3, Sodium channel protein OS=Mus musculus OX=10090 GN=Scn8a PE=1 SV=2;>tr|F6U329|F6U329_MOUSE Isoform of Q9WTU3, Sodium channel protein OS=Mus musculus OX=10090 GN=Scn8a PE=1 SV=2;>tr|F7D6J5|F7D6J5_MOUSE Isoform of Q9WTU3, Sodium channel pro…	SCN8A	2	2	2	0.093298	0.138537	0.0485775	0.288154	0.332724	0.58121	0.67838	1	0.936395	FALSE	FALSE	FALSE	10	9	9	10	10	0.360076	0.347137	0.0101038	FALSE	FALSE	FALSE
A0A0J9YVH8	A0A0J9YVH8	>tr|A0A0J9YVH8|A0A0J9YVH8_MOUSE Isoform of F6SEU4, Ras/Rap GTPase-activating protein SynGAP (Fragment) OS=Mus musculus OX=10090 GN=Syngap1 PE=1 SV=2	SYNGAP1	1	1	1	0.28915	-0.083181	-0.297729	0.170118	0.738253	0.0936191	0.553994	1	0.517525	FALSE	FALSE	FALSE	5	5	4	5	4	-0.552373	0.0577197	-0.61507	FALSE	FALSE	FALSE
A0A0M3HEP6;E9Q835;Q8BYR5-5;Q8BYR5-4;Q8BYR5;Q8BYR5-2;S4R1C6;E9Q5C0;Q8BYR5-3;F6SH36;Q8BYR5-6	A0A0M3HEP6;E9Q835;Q8BYR5-5;Q8BYR5-4;Q8BYR5;Q8BYR5-2;S4R1C6;E9Q5C0;Q8BYR5-3;F6SH36;Q8BYR5-6	>tr|A0A0M3HEP6|A0A0M3HEP6_MOUSE Isoform of Q8BYR5, Calcium-dependent secretion activator 2 OS=Mus musculus OX=10090 GN=Cadps2 PE=1 SV=1;>tr|E9Q835|E9Q835_MOUSE Isoform of Q8BYR5, Calcium-dependent secretion activator 2 OS=Mus musculus OX=10090 GN=Cadps2 PE=1 SV=1;>sp|Q8BYR5-5|CAPS2_MOUSE Isoform of Q8BYR5, Isoform 5 of Calcium-dependent secretion activator 2 OS=Mus musculus OX=10090 GN=Cadps2;>sp…	CADPS2	1	1	1	0.226911	-0.0383123	-0.236885	0.107379	1	0.131319	0.45078	1	0.593136	FALSE	FALSE	FALSE	11	7	7	7	9	0.842739	0.755513	0.0814905	FALSE	FALSE	FALSE
A0A0N4SUH8;Q9QZ23;D3Z285	A0A0N4SUH8;Q9QZ23;D3Z285	>tr|A0A0N4SUH8|A0A0N4SUH8_MOUSE Isoform of Q9QZ23, NFU1 iron-sulfur cluster scaffold homolog, mitochondrial OS=Mus musculus OX=10090 GN=Nfu1 PE=1 SV=1;>sp|Q9QZ23|NFU1_MOUSE NFU1 iron-sulfur cluster scaffold homolog, mitochondrial OS=Mus musculus OX=10090 GN=Nfu1 PE=1 SV=2;>tr|D3Z285|D3Z285_MOUSE Isoform of Q9QZ23, NFU1 iron-sulfur cluster scaffold homolog, mitochondrial (Fragment) OS=Mus musculus…	NFU1	3	3	3	-0.108267	-0.0809906	0.0576266	0.182883	0.415291	0.522058	0.573557	1	0.90856	FALSE	FALSE	FALSE	11	13	12	15	13	-0.0046413	0.243895	-0.252424	FALSE	FALSE	FALSE
A0A0N4SV66;Q8CGP4;C0HKE9;C0HKE8;C0HKE7;C0HKE6;C0HKE5;C0HKE4;C0HKE3;C0HKE2;C0HKE1;Q8CGP6;Q8R1M2;Q64523;Q8CGP7;Q8CGP5;Q8BFU2;Q6GSS7;P27661	A0A0N4SV66;Q8CGP4;C0HKE9;C0HKE8;C0HKE7;C0HKE6;C0HKE5;C0HKE4;C0HKE3;C0HKE2;C0HKE1;Q8CGP6;Q8R1M2;Q64523;Q8CGP7;Q8CGP5;Q8BFU2;Q6GSS7;P27661	>tr|A0A0N4SV66|A0A0N4SV66_MOUSE Isoform of Q8R1M2, Histone H2A OS=Mus musculus OX=10090 GN=H2afj PE=1 SV=1;>tr|Q8CGP4|Q8CGP4_MOUSE Histone H2A OS=Mus musculus OX=10090 GN=Hist1h2aa PE=1 SV=1;>sp|C0HKE9|H2A1P_MOUSE Histone H2A type 1-P OS=Mus musculus OX=10090 GN=Hist1h2ap PE=1 SV=1;>sp|C0HKE8|H2A1O_MOUSE Histone H2A type 1-O OS=Mus musculus OX=10090 GN=Hist1h2ao PE=1 SV=1;>sp|C0HKE7|H2A1N_MOUSE H…	H2AFJ;HIST1H2AA;HIST1H2AP;HIST1H2AO;HIST1H2AN;HIST1H2AI;HIST1H2AG;HIST1H2AE;HIST1H2AD;HIST1H2AC;HIST1H2AB;HIST1H2AH;HIST2H2AC;HIST1H2AK;HIST1H2AF;HIST3H2A;HIST2H2AA1;H2AFX	2	2	2	-1.39413	-0.922823	0.143658	0.0192872	0.0119329	0.603221	0.16812	0.214141	0.950209	FALSE	FALSE	FALSE	10	10	10	10	10	0.025581	0.0318746	-0.00660904	FALSE	FALSE	FALSE
A0A0N4SVB5;Q6PE13	A0A0N4SVB5;Q6PE13	>tr|A0A0N4SVB5|A0A0N4SVB5_MOUSE Isoform of Q6PE13, Proline-rich transmembrane protein 3 OS=Mus musculus OX=10090 GN=Prrt3 PE=1 SV=1;>sp|Q6PE13|PRRT3_MOUSE Proline-rich transmembrane protein 3 OS=Mus musculus OX=10090 GN=Prrt3 PE=1 SV=1	PRRT3	1	1	1	-0.0121358	0.15794	0.174755	1	0.325297	0.190898	1	1	0.677533	FALSE	FALSE	FALSE	5	7	5	6	4	-1.53378	-0.602116	-0.93344	FALSE	FALSE	FALSE
A0A0N4SVQ1;Q62425	A0A0N4SVQ1;Q62425	>tr|A0A0N4SVQ1|A0A0N4SVQ1_MOUSE Isoform of Q62425, Cytochrome c oxidase subunit NDUFA4 OS=Mus musculus OX=10090 GN=Ndufa4 PE=1 SV=1;>sp|Q62425|NDUA4_MOUSE Cytochrome c oxidase subunit NDUFA4 OS=Mus musculus OX=10090 GN=Ndufa4 PE=1 SV=2	NDUFA4	3	3	3	-0.0398275	0.116785	0.161517	0.509811	0.657549	0.162483	0.832826	1	0.641981	FALSE	FALSE	FALSE	20	21	17	18	17	-0.638885	0.0157856	-0.659623	FALSE	FALSE	FALSE
A0A0N4SW28;Q9DAS9;A0A0N4SVT3	A0A0N4SW28;Q9DAS9;A0A0N4SVT3	>tr|A0A0N4SW28|A0A0N4SW28_MOUSE Isoform of Q9DAS9, Guanine nucleotide-binding protein subunit gamma OS=Mus musculus OX=10090 GN=Gng12 PE=1 SV=1;>sp|Q9DAS9|GBG12_MOUSE Guanine nucleotide-binding protein G(I)/G(S)/G(O) subunit gamma-12 OS=Mus musculus OX=10090 GN=Gng12 PE=1 SV=3;>tr|A0A0N4SVT3|A0A0N4SVT3_MOUSE Isoform of Q9DAS9, Guanine nucleotide-binding protein subunit gamma (Fragment) OS=Mus mus…	GNG12	3	3	3	-0.145829	0.0834561	0.267846	0.0643677	0.502516	0.00824363	0.347492	1	0.124475	FALSE	FALSE	FALSE	15	16	15	15	15	-0.166625	0.0322663	-0.200628	FALSE	FALSE	FALSE
A0A0N4SW73;Q8R361	A0A0N4SW73;Q8R361	>tr|A0A0N4SW73|A0A0N4SW73_MOUSE Isoform of Q8R361, Rab11 family-interacting protein 5 OS=Mus musculus OX=10090 GN=Rab11fip5 PE=1 SV=1;>sp|Q8R361|RFIP5_MOUSE Rab11 family-interacting protein 5 OS=Mus musculus OX=10090 GN=Rab11fip5 PE=1 SV=2	RAB11FIP5	2	2	2	0.0747104	0.105757	0.082184	0.625974	0.358962	0.486469	0.906643	1	0.884843	FALSE	FALSE	FALSE	17	12	17	14	12	0.0381899	-1.03388	1.08869	FALSE	FALSE	FALSE
A0A0N4SWA3	A0A0N4SWA3	>tr|A0A0N4SWA3|A0A0N4SWA3_MOUSE Isoform of P50518, V-type proton ATPase subunit E 1 (Fragment) OS=Mus musculus OX=10090 GN=Atp6v1e1 PE=1 SV=1	ATP6V1E1	1	1	1	0.132678	-0.0324397	-0.132522	0.292877	0.911391	0.360836	0.680997	1	0.840668	FALSE	FALSE	FALSE	5	5	5	5	5	0.0262422	0.030825	-0.0048767	FALSE	FALSE	FALSE
A0A0N4SWD7;E9Q6H8;A0A0N4SUY3;A0A0N4SWF5;A0A0N4SUU0;A0A1L1SQF5;A0A0N4SV65	A0A0N4SWD7;E9Q6H8;A0A0N4SUY3;A0A0N4SWF5;A0A0N4SUU0;A0A1L1SQF5;A0A0N4SV65	>tr|A0A0N4SWD7|A0A0N4SWD7_MOUSE Isoform of E9Q6H8, Pleckstrin homology domain-containing, family A member 5 (Fragment) OS=Mus musculus OX=10090 GN=Plekha5 PE=1 SV=1;>tr|E9Q6H8|E9Q6H8_MOUSE Pleckstrin homology domain-containing, family A member 5 OS=Mus musculus OX=10090 GN=Plekha5 PE=1 SV=1;>tr|A0A0N4SUY3|A0A0N4SUY3_MOUSE Isoform of E9Q6H8, Pleckstrin homology domain-containing, family A member 5…	PLEKHA5	2	1	1	0.173789	0.0802946	-0.0617796	0.0615195	0.614634	0.653613	0.337263	1	0.961458	FALSE	FALSE	FALSE	13	14	12	10	10	-0.99971	-0.485502	-0.513894	FALSE	FALSE	FALSE
A0A0R3P9C8;Q9DC69	A0A0R3P9C8;Q9DC69	>tr|A0A0R3P9C8|A0A0R3P9C8_MOUSE Isoform of Q9DC69, NADH dehydrogenase [ubiquinone] 1 alpha subcomplex subunit 9, mitochondrial OS=Mus musculus OX=10090 GN=Ndufa9 PE=1 SV=1;>sp|Q9DC69|NDUA9_MOUSE NADH dehydrogenase [ubiquinone] 1 alpha subcomplex subunit 9, mitochondrial OS=Mus musculus OX=10090 GN=Ndufa9 PE=1 SV=2	NDUFA9	15	14	15	-0.116423	0.1004	0.196894	0.0230789	0.301979	0.000121051	0.189311	1	0.00535334	FALSE	FALSE	TRUE	74	72	73	74	73	0.0824955	0.0404754	0.0419877	FALSE	FALSE	FALSE
A0A0R4IZW8;O88456;A0A0R4J1C2	A0A0R4IZW8;O88456;A0A0R4J1C2	>tr|A0A0R4IZW8|A0A0R4IZW8_MOUSE Isoform of O88456, Calpain small subunit 1 OS=Mus musculus OX=10090 GN=Capns1 PE=1 SV=1;>sp|O88456|CPNS1_MOUSE Calpain small subunit 1 OS=Mus musculus OX=10090 GN=Capns1 PE=1 SV=1;>tr|A0A0R4J1C2|A0A0R4J1C2_MOUSE Isoform of O88456, Calpain small subunit 1 OS=Mus musculus OX=10090 GN=Capns1 PE=1 SV=1	CAPNS1	6	6	6	0.0262766	0.170409	0.168056	0.801513	0.0494305	0.0144199	0.970824	0.51821	0.178025	FALSE	FALSE	FALSE	29	28	27	29	28	0.0290321	0.15134	-0.124486	FALSE	FALSE	FALSE
A0A0R4IZX5;P55066	A0A0R4IZX5;P55066	>tr|A0A0R4IZX5|A0A0R4IZX5_MOUSE Isoform of P55066, Neurocan core protein OS=Mus musculus OX=10090 GN=Ncan PE=1 SV=1;>sp|P55066|NCAN_MOUSE Neurocan core protein OS=Mus musculus OX=10090 GN=Ncan PE=1 SV=1	NCAN	10	10	10	0.0410446	-0.241242	-0.239901	0.459406	8.31078e-05	0.000351031	0.804165	0.00647585	0.0126842	FALSE	TRUE	TRUE	54	54	52	51	54	0.0369959	0.151031	-0.116149	FALSE	FALSE	FALSE
A0A0R4IZY0;Q8C1A5	A0A0R4IZY0;Q8C1A5	>tr|A0A0R4IZY0|A0A0R4IZY0_MOUSE Isoform of Q8C1A5, Thimet oligopeptidase OS=Mus musculus OX=10090 GN=Thop1 PE=1 SV=1;>sp|Q8C1A5|THOP1_MOUSE Thimet oligopeptidase OS=Mus musculus OX=10090 GN=Thop1 PE=1 SV=1	THOP1	5	5	5	0.0563755	-0.0426277	-0.0621043	0.285887	0.738299	0.495805	0.676533	1	0.889806	FALSE	FALSE	FALSE	24	24	24	24	25	0.163358	0.162006	-5.518e-06	FALSE	FALSE	FALSE
A0A0R4IZZ1;Q03157	A0A0R4IZZ1;Q03157	>tr|A0A0R4IZZ1|A0A0R4IZZ1_MOUSE Isoform of Q03157, Amyloid beta (A4)-like protein 1 OS=Mus musculus OX=10090 GN=Aplp1 PE=1 SV=1;>sp|Q03157|APLP1_MOUSE Amyloid-like protein 1 OS=Mus musculus OX=10090 GN=Aplp1 PE=1 SV=1	APLP1	3	2	2	0.0486687	0.0172589	-0.0532496	0.649253	0.82636	0.848137	0.912643	1	1	FALSE	FALSE	FALSE	9	14	9	10	13	-0.216277	1.15674	-1.39288	FALSE	FALSE	FALSE
A0A0R4J023;Q9JLZ3;F6RT60;F6R307	A0A0R4J023;Q9JLZ3;F6RT60;F6R307	>tr|A0A0R4J023|A0A0R4J023_MOUSE Isoform of Q9JLZ3, Methylglutaconyl-CoA hydratase, mitochondrial OS=Mus musculus OX=10090 GN=Auh PE=1 SV=1;>sp|Q9JLZ3|AUHM_MOUSE Methylglutaconyl-CoA hydratase, mitochondrial OS=Mus musculus OX=10090 GN=Auh PE=1 SV=1;>tr|F6RT60|F6RT60_MOUSE Isoform of Q9JLZ3, Methylglutaconyl-CoA hydratase, mitochondrial (Fragment) OS=Mus musculus OX=10090 GN=Auh PE=1 SV=1;>tr|F6R3…	AUH	8	8	8	-0.0779566	0.116796	0.215457	0.128761	0.19186	0.000961339	0.487998	0.906679	0.0261325	FALSE	FALSE	TRUE	40	39	39	39	40	0.11193	0.117299	-0.00639801	FALSE	FALSE	FALSE
A0A0R4J036;P08553;D3YZ35	A0A0R4J036;P08553;D3YZ35	>tr|A0A0R4J036|A0A0R4J036_MOUSE Isoform of P08553, Neurofilament 3, medium OS=Mus musculus OX=10090 GN=Nefm PE=1 SV=1;>sp|P08553|NFM_MOUSE Neurofilament medium polypeptide OS=Mus musculus OX=10090 GN=Nefm PE=1 SV=4;>tr|D3YZ35|D3YZ35_MOUSE Isoform of P08553, Neurofilament medium polypeptide OS=Mus musculus OX=10090 GN=Nefm PE=1 SV=1	NEFM	15	15	15	0.189571	0.398905	0.243184	0.000190657	2.35241e-08	0.000375018	0.00639785	6.33226e-06	0.0127824	TRUE	TRUE	TRUE	77	77	75	76	76	-0.0155496	0.0774996	-0.0943883	FALSE	FALSE	FALSE
A0A0R4J049;Q8CIG8	A0A0R4J049;Q8CIG8	>tr|A0A0R4J049|A0A0R4J049_MOUSE Isoform of Q8CIG8, Protein arginine N-methyltransferase 5 OS=Mus musculus OX=10090 GN=Prmt5 PE=1 SV=1;>sp|Q8CIG8|ANM5_MOUSE Protein arginine N-methyltransferase 5 OS=Mus musculus OX=10090 GN=Prmt5 PE=1 SV=3	PRMT5	4	4	4	0.0107834	-0.0810675	-0.0641625	0.771199	0.63689	0.401616	0.962061	1	0.862355	FALSE	FALSE	FALSE	18	17	19	20	17	0.0401906	-0.315825	0.361302	FALSE	FALSE	FALSE
A0A0R4J065;Q8BGE6;A0A087WNY2;A0A087WRT0	A0A0R4J065;Q8BGE6;A0A087WNY2;A0A087WRT0	>tr|A0A0R4J065|A0A0R4J065_MOUSE Isoform of Q8BGE6, Cysteine protease OS=Mus musculus OX=10090 GN=Atg4b PE=1 SV=1;>sp|Q8BGE6|ATG4B_MOUSE Cysteine protease ATG4B OS=Mus musculus OX=10090 GN=Atg4b PE=1 SV=2;>tr|A0A087WNY2|A0A087WNY2_MOUSE Isoform of Q8BGE6, Cysteine protease (Fragment) OS=Mus musculus OX=10090 GN=Atg4b PE=1 SV=1;>tr|A0A087WRT0|A0A087WRT0_MOUSE Isoform of Q8BGE6, Cysteine protease OS…	ATG4B	1	1	1	0.00152132	0.113741	0.112076	1	0.444076	0.398296	1	1	0.862053	FALSE	FALSE	FALSE	5	4	5	5	5	0.631667	0.030825	0.605004	FALSE	FALSE	FALSE
A0A0R4J083;P51174	A0A0R4J083;P51174	>tr|A0A0R4J083|A0A0R4J083_MOUSE Isoform of P51174, Long-chain-specific acyl-CoA dehydrogenase, mitochondrial OS=Mus musculus OX=10090 GN=Acadl PE=1 SV=1;>sp|P51174|ACADL_MOUSE Long-chain specific acyl-CoA dehydrogenase, mitochondrial OS=Mus musculus OX=10090 GN=Acadl PE=1 SV=2	ACADL	10	11	10	-0.0718299	0.0294582	0.139779	0.142911	0.504583	0.00833158	0.511536	1	0.124475	FALSE	FALSE	FALSE	41	43	53	44	52	0.667111	-0.0278589	0.70032	FALSE	FALSE	FALSE
A0A0R4J087;Q8BJI1;A0A0R4J252	A0A0R4J087;Q8BJI1;A0A0R4J252	>tr|A0A0R4J087|A0A0R4J087_MOUSE Isoform of Q8BJI1, Transporter OS=Mus musculus OX=10090 GN=Slc6a17 PE=1 SV=1;>sp|Q8BJI1|S6A17_MOUSE Sodium-dependent neutral amino acid transporter SLC6A17 OS=Mus musculus OX=10090 GN=Slc6a17 PE=1 SV=1;>tr|A0A0R4J252|A0A0R4J252_MOUSE Isoform of Q8BJI1, Transporter (Fragment) OS=Mus musculus OX=10090 GN=Slc6a17 PE=1 SV=1	SLC6A17	9	9	9	-0.0258168	-0.0911307	-0.0292124	0.717542	0.158889	0.615938	0.940968	0.863249	0.955442	FALSE	FALSE	FALSE	57	51	51	54	48	-0.168943	-0.175775	0.00836563	FALSE	FALSE	FALSE
A0A0R4J088;P20352;A0A0G2JGS5	A0A0R4J088;P20352;A0A0G2JGS5	>tr|A0A0R4J088|A0A0R4J088_MOUSE Isoform of P20352, Tissue factor OS=Mus musculus OX=10090 GN=F3 PE=1 SV=1;>sp|P20352|TF_MOUSE Tissue factor OS=Mus musculus OX=10090 GN=F3 PE=1 SV=2;>tr|A0A0G2JGS5|A0A0G2JGS5_MOUSE Isoform of P20352, Tissue factor (Fragment) OS=Mus musculus OX=10090 GN=F3 PE=1 SV=1	F3	2	3	2	0.0101156	0.00612613	0.0531445	0.974685	0.795303	0.771099	1	1	0.998689	FALSE	FALSE	FALSE	10	11	13	12	13	0.489378	-0.00687819	0.499967	FALSE	FALSE	FALSE
A0A0R4J093;Q9DBP5	A0A0R4J093;Q9DBP5	>tr|A0A0R4J093|A0A0R4J093_MOUSE Isoform of Q9DBP5, UMP-CMP kinase OS=Mus musculus OX=10090 GN=Cmpk1 PE=1 SV=1;>sp|Q9DBP5|KCY_MOUSE UMP-CMP kinase OS=Mus musculus OX=10090 GN=Cmpk1 PE=1 SV=1	CMPK1	5	5	5	-0.129983	-0.114006	0.0628637	0.0248392	0.15079	0.351996	0.199001	0.851081	0.840668	FALSE	FALSE	FALSE	23	23	23	24	25	0.307592	0.307018	-0.00201326	FALSE	FALSE	FALSE
A0A0R4J094;Q3TC72	A0A0R4J094;Q3TC72	>tr|A0A0R4J094|A0A0R4J094_MOUSE Isoform of Q3TC72, Fumarylacetoacetate hydrolase domain-containing 2A OS=Mus musculus OX=10090 GN=Fahd2a PE=1 SV=1;>sp|Q3TC72|FAHD2_MOUSE Fumarylacetoacetate hydrolase domain-containing protein 2A OS=Mus musculus OX=10090 GN=Fahd2 PE=1 SV=1	FAHD2A;FAHD2	3	2	2	0.0481793	0.0582958	0.0589498	0.443223	0.680948	0.679593	0.795162	1	0.971906	FALSE	FALSE	FALSE	18	12	13	17	17	1.07884	0.84048	0.233016	FALSE	FALSE	FALSE
A0A0R4J0A6;Q8BLE7	A0A0R4J0A6;Q8BLE7	>tr|A0A0R4J0A6|A0A0R4J0A6_MOUSE Isoform of Q8BLE7, Solute carrier family 17 (Sodium-dependent inorganic phosphate cotransporter), member 6, isoform CRA_a OS=Mus musculus OX=10090 GN=Slc17a6 PE=1 SV=1;>sp|Q8BLE7|VGLU2_MOUSE Vesicular glutamate transporter 2 OS=Mus musculus OX=10090 GN=Slc17a6 PE=1 SV=1	SLC17A6	2	2	2	-0.169351	0.224105	0.392595	0.20226	0.0938839	0.00284208	0.593527	0.709159	0.0588886	FALSE	FALSE	FALSE	11	13	12	11	9	-1.10842	-0.834723	-0.268668	FALSE	FALSE	FALSE
A0A0R4J0B8;J3QQ44;Q62421	A0A0R4J0B8;J3QQ44;Q62421	>tr|A0A0R4J0B8|A0A0R4J0B8_MOUSE Isoform of Q62421, Endophilin-A3 OS=Mus musculus OX=10090 GN=Sh3gl3 PE=1 SV=1;>tr|J3QQ44|J3QQ44_MOUSE Isoform of Q62421, Endophilin-A3 OS=Mus musculus OX=10090 GN=Sh3gl3 PE=1 SV=1;>sp|Q62421|SH3G3_MOUSE Endophilin-A3 OS=Mus musculus OX=10090 GN=Sh3gl3 PE=1 SV=1	SH3GL3	1	1	1	0.168913	-0.103317	-0.245104	0.282697	0.568874	0.198058	0.674862	1	0.686973	FALSE	FALSE	FALSE	11	10	9	13	10	-0.0312943	0.315738	-0.352252	FALSE	FALSE	FALSE
A0A0R4J0D3;Q3TDQ1	A0A0R4J0D3;Q3TDQ1	>tr|A0A0R4J0D3|A0A0R4J0D3_MOUSE Isoform of Q3TDQ1, Dolichyl-diphosphooligosaccharide--protein glycosyltransferase subunit STT3B OS=Mus musculus OX=10090 GN=Stt3b PE=1 SV=1;>sp|Q3TDQ1|STT3B_MOUSE Dolichyl-diphosphooligosaccharide--protein glycosyltransferase subunit STT3B OS=Mus musculus OX=10090 GN=Stt3b PE=1 SV=2	STT3B	2	3	2	0.036406	0.0464817	0.00979879	0.830584	0.68346	0.865587	0.985639	1	1	FALSE	FALSE	FALSE	14	12	14	15	15	0.713165	0.235285	0.479411	FALSE	FALSE	FALSE
A0A0R4J0F6;Q99KY4-2;Q99KY4	A0A0R4J0F6;Q99KY4-2;Q99KY4	>tr|A0A0R4J0F6|A0A0R4J0F6_MOUSE Isoform of Q99KY4, Cyclin-G-associated kinase OS=Mus musculus OX=10090 GN=Gak PE=1 SV=1;>sp|Q99KY4-2|GAK_MOUSE Isoform of Q99KY4, Isoform 2 of Cyclin-G-associated kinase OS=Mus musculus OX=10090 GN=Gak;>sp|Q99KY4|GAK_MOUSE Cyclin-G-associated kinase OS=Mus musculus OX=10090 GN=Gak PE=1 SV=2	GAK	1	2	1	-0.15631	-0.0128089	0.148426	0.383196	1	0.333297	0.752351	1	0.827151	FALSE	FALSE	FALSE	13	11	11	12	13	0.582725	0.533481	0.0451034	FALSE	FALSE	FALSE
A0A0R4J0G0;Q8BH04;A0A2I3BQL9;A0A2I3BS39;A0A2I3BRX1	A0A0R4J0G0;Q8BH04;A0A2I3BQL9;A0A2I3BS39;A0A2I3BRX1	>tr|A0A0R4J0G0|A0A0R4J0G0_MOUSE Isoform of Q8BH04, Phosphoenolpyruvate carboxykinase [GTP], mitochondrial OS=Mus musculus OX=10090 GN=Pck2 PE=1 SV=1;>sp|Q8BH04|PCKGM_MOUSE Phosphoenolpyruvate carboxykinase [GTP], mitochondrial OS=Mus musculus OX=10090 GN=Pck2 PE=1 SV=1;>tr|A0A2I3BQL9|A0A2I3BQL9_MOUSE Isoform of Q8BH04, Phosphoenolpyruvate carboxykinase [GTP], mitochondrial (Fragment) OS=Mus muscu…	PCK2	7	8	8	-0.0946861	-0.0614219	0.0443096	0.124745	0.355533	0.396479	0.479924	1	0.860782	FALSE	FALSE	FALSE	45	45	46	47	51	0.455457	0.363722	0.0893402	FALSE	FALSE	FALSE
A0A0R4J0H0;A0A0R4J1G7;F8WJ93;Q3UMY5-4;Q3UMY5-2;Q3UMY5-3;Q3UMY5	A0A0R4J0H0;A0A0R4J1G7;F8WJ93;Q3UMY5-4;Q3UMY5-2;Q3UMY5-3;Q3UMY5	>tr|A0A0R4J0H0|A0A0R4J0H0_MOUSE Isoform of Q3UMY5, Echinoderm microtubule-associated protein-like 4 OS=Mus musculus OX=10090 GN=Eml4 PE=1 SV=1;>tr|A0A0R4J1G7|A0A0R4J1G7_MOUSE Isoform of Q3UMY5, Echinoderm microtubule-associated protein-like 4 OS=Mus musculus OX=10090 GN=Eml4 PE=1 SV=1;>tr|F8WJ93|F8WJ93_MOUSE Isoform of Q3UMY5, Echinoderm microtubule-associated protein-like 4 OS=Mus musculus OX=10…	EML4	1	1	1	0.081849	-0.00628446	-0.0455342	0.554454	1	1	0.861195	1	1	FALSE	FALSE	FALSE	2	3	4	3	5	1.42123	0.631526	0.790189	FALSE	FALSE	FALSE
A0A0R4J0I1;P07759	A0A0R4J0I1;P07759	>tr|A0A0R4J0I1|A0A0R4J0I1_MOUSE Isoform of P07759, MCG1051009 OS=Mus musculus OX=10090 GN=Serpina3k PE=1 SV=1;>sp|P07759|SPA3K_MOUSE Serine protease inhibitor A3K OS=Mus musculus OX=10090 GN=Serpina3k PE=1 SV=2	SERPINA3K	1	1	2	0.136305	-0.0232626	-0.0884528	0.354936	0.97295	0.485395	0.733686	1	0.883974	FALSE	FALSE	FALSE	8	8	9	6	7	-0.353095	-0.710881	0.366421	FALSE	FALSE	FALSE
A0A0R4J0I9;Q91ZX7	A0A0R4J0I9;Q91ZX7	>tr|A0A0R4J0I9|A0A0R4J0I9_MOUSE Isoform of Q91ZX7, Low density lipoprotein receptor-related protein 1 OS=Mus musculus OX=10090 GN=Lrp1 PE=1 SV=1;>sp|Q91ZX7|LRP1_MOUSE Prolow-density lipoprotein receptor-related protein 1 OS=Mus musculus OX=10090 GN=Lrp1 PE=1 SV=1	LRP1	21	19	19	-0.108642	-0.0655892	0.0897317	0.00064709	0.0998342	0.00966484	0.0155354	0.722761	0.13508	TRUE	FALSE	FALSE	101	103	101	103	105	0.0887505	0.160959	-0.0740992	FALSE	FALSE	FALSE
A0A0R4J0J1;Q1RLL3	A0A0R4J0J1;Q1RLL3	>tr|A0A0R4J0J1|A0A0R4J0J1_MOUSE Isoform of Q1RLL3, Copine-9 OS=Mus musculus OX=10090 GN=Cpne9 PE=1 SV=1;>sp|Q1RLL3|CPNE9_MOUSE Copine-9 OS=Mus musculus OX=10090 GN=Cpne9 PE=1 SV=1	CPNE9	1	0	0	0.0264779			0.928311			1			FALSE			1	3	2	1	3	0.0672163	1.03262	-0.98123	FALSE	FALSE	FALSE
A0A0R4J0L6;Q8BJZ4	A0A0R4J0L6;Q8BJZ4	>tr|A0A0R4J0L6|A0A0R4J0L6_MOUSE Isoform of Q8BJZ4, 28S ribosomal protein S35, mitochondrial OS=Mus musculus OX=10090 GN=Mrps35 PE=1 SV=1;>sp|Q8BJZ4|RT35_MOUSE 28S ribosomal protein S35, mitochondrial OS=Mus musculus OX=10090 GN=Mrps35 PE=1 SV=2	MRPS35	1	1	1	-0.000865913	-0.0181425	-0.00266162	1	1	1	1	1	1	FALSE	FALSE	FALSE	2	4	3	2	3	-0.798915	-0.00844651	-0.796215	FALSE	FALSE	FALSE
A0A0R4J0P1;Q9D7B6;D3YTT4	A0A0R4J0P1;Q9D7B6;D3YTT4	>tr|A0A0R4J0P1|A0A0R4J0P1_MOUSE Isoform of Q9D7B6, Acyl-Coenzyme A dehydrogenase family, member 8 OS=Mus musculus OX=10090 GN=Acad8 PE=1 SV=1;>sp|Q9D7B6|ACAD8_MOUSE Isobutyryl-CoA dehydrogenase, mitochondrial OS=Mus musculus OX=10090 GN=Acad8 PE=1 SV=2;>tr|D3YTT4|D3YTT4_MOUSE Isoform of Q9D7B6, Isobutyryl-CoA dehydrogenase, mitochondrial OS=Mus musculus OX=10090 GN=Acad8 PE=1 SV=1	ACAD8	2	3	3	-0.0940568	-0.028475	0.0952162	0.376307	0.777193	0.294113	0.748102	1	0.799503	FALSE	FALSE	FALSE	17	17	19	21	18	0.225906	-0.16463	0.394801	FALSE	FALSE	FALSE
A0A0R4J0Q5;P21619	A0A0R4J0Q5;P21619	>tr|A0A0R4J0Q5|A0A0R4J0Q5_MOUSE Isoform of P21619, Lamin-B2 OS=Mus musculus OX=10090 GN=Lmnb2 PE=1 SV=1;>sp|P21619|LMNB2_MOUSE Lamin-B2 OS=Mus musculus OX=10090 GN=Lmnb2 PE=1 SV=2	LMNB2	1	1	1	-0.105157	-0.116737	0.0187961	0.891091	1	1	1	1	1	FALSE	FALSE	FALSE	4	3	4	3	5	1.30643	0.661239	0.644359	FALSE	FALSE	FALSE
A0A0R4J0R4;Q3UGX3	A0A0R4J0R4;Q3UGX3	>tr|A0A0R4J0R4|A0A0R4J0R4_MOUSE Isoform of Q3UGX3, N-acetylaspartate synthetase OS=Mus musculus OX=10090 GN=Nat8l PE=1 SV=1;>sp|Q3UGX3|NAT8L_MOUSE N-acetylaspartate synthetase OS=Mus musculus OX=10090 GN=Nat8l PE=1 SV=1	NAT8L	1	1	1	0.0365253	0.134263	0.097418	0.816492	0.365496	0.459795	0.979098	1	0.880622	FALSE	FALSE	FALSE	2	5	6	4	4	-0.558812	-1.06426	0.518157	FALSE	FALSE	FALSE
A0A0R4J0S3;Q924D0;D3Z792	A0A0R4J0S3;Q924D0;D3Z792	>tr|A0A0R4J0S3|A0A0R4J0S3_MOUSE Isoform of Q924D0, Reticulon 4 interacting protein 1 OS=Mus musculus OX=10090 GN=Rtn4ip1 PE=1 SV=1;>sp|Q924D0|RT4I1_MOUSE Reticulon-4-interacting protein 1, mitochondrial OS=Mus musculus OX=10090 GN=Rtn4ip1 PE=1 SV=2;>tr|D3Z792|D3Z792_MOUSE Isoform of Q924D0, Reticulon-4-interacting protein 1, mitochondrial OS=Mus musculus OX=10090 GN=Rtn4ip1 PE=1 SV=1	RTN4IP1	2	3	2	-0.0725677	-0.000592416	0.104396	0.589046	0.882028	0.356266	0.884866	1	0.840668	FALSE	FALSE	FALSE	17	13	13	18	17	0.902371	0.888868	0.00609879	FALSE	FALSE	FALSE
A0A0R4J0S4;Q80Y17	A0A0R4J0S4;Q80Y17	>tr|A0A0R4J0S4|A0A0R4J0S4_MOUSE Isoform of Q80Y17, Lethal(2) giant larvae protein homolog 1 OS=Mus musculus OX=10090 GN=Llgl1 PE=1 SV=1;>sp|Q80Y17|L2GL1_MOUSE Lethal(2) giant larvae protein homolog 1 OS=Mus musculus OX=10090 GN=Llgl1 PE=1 SV=1	LLGL1	1	1	1	-0.021198	0.0511669	0.0943356	0.931351	0.780032	0.515755	1	1	0.902647	FALSE	FALSE	FALSE	10	8	8	10	8	0.0320609	0.0220684	0.00987976	FALSE	FALSE	FALSE
A0A0R4J0T0;Q8K3A0	A0A0R4J0T0;Q8K3A0	>tr|A0A0R4J0T0|A0A0R4J0T0_MOUSE Isoform of Q8K3A0, Iron-sulfur cluster co-chaperone protein HscB, mitochondrial OS=Mus musculus OX=10090 GN=Hscb PE=1 SV=1;>sp|Q8K3A0|HSC20_MOUSE Iron-sulfur cluster co-chaperone protein HscB, mitochondrial OS=Mus musculus OX=10090 GN=Hscb PE=1 SV=2	HSCB	1	1	1	0.120508	-0.00412452	-0.103927	0.313737	1	0.409176	0.701339	1	0.863103	FALSE	FALSE	FALSE	4	6	6	6	5	-0.465332	-0.49811	0.0372236	FALSE	FALSE	FALSE
A0A0R4J0T5;P28659-2;P28659-3;P28659;P28659-4	A0A0R4J0T5;P28659-2;P28659-3;P28659;P28659-4	>tr|A0A0R4J0T5|A0A0R4J0T5_MOUSE Isoform of P28659, CUG triplet repeat, RNA binding protein 1, isoform CRA_b OS=Mus musculus OX=10090 GN=Celf1 PE=1 SV=1;>sp|P28659-2|CELF1_MOUSE Isoform of P28659, Isoform 2 of CUGBP Elav-like family member 1 OS=Mus musculus OX=10090 GN=Celf1;>sp|P28659-3|CELF1_MOUSE Isoform of P28659, Isoform 3 of CUGBP Elav-like family member 1 OS=Mus musculus OX=10090 GN=Celf1;>…	CELF1	1	1	1	0.136176	-0.339357	-0.439462	0.319517	0.231918	0.101399	0.705709	0.952344	0.527155	FALSE	FALSE	FALSE	4	6	6	4	5	-0.485667	-0.448576	-0.0335771	FALSE	FALSE	FALSE
A0A0R4J0W6;Q9CRC8	A0A0R4J0W6;Q9CRC8	>tr|A0A0R4J0W6|A0A0R4J0W6_MOUSE Isoform of Q9CRC8, Leucine rich repeat containing 40, isoform CRA_a OS=Mus musculus OX=10090 GN=Lrrc40 PE=1 SV=1;>sp|Q9CRC8|LRC40_MOUSE Leucine-rich repeat-containing protein 40 OS=Mus musculus OX=10090 GN=Lrrc40 PE=1 SV=2	LRRC40	1	1	1	0.0524642	0.0103881	-0.024776	0.684593	1	1	0.927428	1	1	FALSE	FALSE	FALSE	6	5	5	4	5	0.0262422	0.030825	-0.0048767	FALSE	FALSE	FALSE
A0A0R4J0W7;A0A1B0GSR5;Q5XJV6	A0A0R4J0W7;A0A1B0GSR5;Q5XJV6	>tr|A0A0R4J0W7|A0A0R4J0W7_MOUSE Isoform of Q5XJV6, Serine/threonine-protein kinase LMTK3 OS=Mus musculus OX=10090 GN=Lmtk3 PE=1 SV=1;>tr|A0A1B0GSR5|A0A1B0GSR5_MOUSE Isoform of Q5XJV6, Serine/threonine-protein kinase LMTK3 OS=Mus musculus OX=10090 GN=Lmtk3 PE=1 SV=1;>sp|Q5XJV6|LMTK3_MOUSE Serine/threonine-protein kinase LMTK3 OS=Mus musculus OX=10090 GN=Lmtk3 PE=1 SV=1	LMTK3	2	2	3	0.051757	-0.0305463	-0.0330428	0.438726	0.737255	0.79451	0.79046	1	1	FALSE	FALSE	FALSE	17	15	11	17	13	-0.441278	0.55302	-1.00628	FALSE	FALSE	FALSE
A0A0R4J0Z1;P08003	A0A0R4J0Z1;P08003	>tr|A0A0R4J0Z1|A0A0R4J0Z1_MOUSE Isoform of P08003, Protein disulfide-isomerase A4 OS=Mus musculus OX=10090 GN=Pdia4 PE=1 SV=1;>sp|P08003|PDIA4_MOUSE Protein disulfide-isomerase A4 OS=Mus musculus OX=10090 GN=Pdia4 PE=1 SV=3	PDIA4	2	4	2	-0.0767298	0.0879905	0.151449	0.38699	0.247243	0.0918301	0.755515	0.960151	0.515327	FALSE	FALSE	FALSE	12	13	21	16	24	1.9362	0.439601	1.5039	FALSE	FALSE	FALSE
A0A0R4J0Z3;P55088;P55088-3;P55088-2	A0A0R4J0Z3;P55088;P55088-3;P55088-2	>tr|A0A0R4J0Z3|A0A0R4J0Z3_MOUSE Isoform of P55088, Aquaporin 4, isoform CRA_a OS=Mus musculus OX=10090 GN=Aqp4 PE=1 SV=1;>sp|P55088|AQP4_MOUSE Aquaporin-4 OS=Mus musculus OX=10090 GN=Aqp4 PE=1 SV=2;>sp|P55088-3|AQP4_MOUSE Isoform of P55088, Isoform 3 of Aquaporin-4 OS=Mus musculus OX=10090 GN=Aqp4;>sp|P55088-2|AQP4_MOUSE Isoform of P55088, Isoform 1 of Aquaporin-4 OS=Mus musculus OX=10090 GN=Aqp4	AQP4	4	4	4	0.0239809	0.211745	0.212772	0.699264	0.108854	0.0170402	0.933368	0.739428	0.194943	FALSE	FALSE	FALSE	25	23	21	22	22	-0.115433	0.192838	-0.312168	FALSE	FALSE	FALSE
A0A0R4J107;Q8R146-2;Q8R146	A0A0R4J107;Q8R146-2;Q8R146	>tr|A0A0R4J107|A0A0R4J107_MOUSE Isoform of Q8R146, Acylamino-acid-releasing enzyme (Fragment) OS=Mus musculus OX=10090 GN=Apeh PE=1 SV=1;>sp|Q8R146-2|APEH_MOUSE Isoform of Q8R146, Isoform 2 of Acylamino-acid-releasing enzyme OS=Mus musculus OX=10090 GN=Apeh;>sp|Q8R146|APEH_MOUSE Acylamino-acid-releasing enzyme OS=Mus musculus OX=10090 GN=Apeh PE=1 SV=3	APEH	2	2	2	0.084192	0.0692379	-0.0221071	0.377258	0.402643	0.789148	0.748182	1	1	FALSE	FALSE	FALSE	5	12	13	10	11	-0.233476	-0.530893	0.304088	FALSE	FALSE	FALSE
A0A0R4J124;O54781	A0A0R4J124;O54781	>tr|A0A0R4J124|A0A0R4J124_MOUSE Isoform of O54781, SRSF protein kinase 2 OS=Mus musculus OX=10090 GN=Srpk2 PE=1 SV=1;>sp|O54781|SRPK2_MOUSE SRSF protein kinase 2 OS=Mus musculus OX=10090 GN=Srpk2 PE=1 SV=2	SRPK2	2	2	2	0.0943729	0.0311079	-0.0219649	0.395701	0.811183	0.976138	0.75925	1	1	FALSE	FALSE	FALSE	11	12	12	11	11	-0.230923	-0.212146	-0.0171245	FALSE	FALSE	FALSE
A0A0R4J138;P50429;P50429-2	A0A0R4J138;P50429;P50429-2	>tr|A0A0R4J138|A0A0R4J138_MOUSE Isoform of P50429, Arylsulfatase B OS=Mus musculus OX=10090 GN=Arsb PE=1 SV=1;>sp|P50429|ARSB_MOUSE Arylsulfatase B OS=Mus musculus OX=10090 GN=Arsb PE=1 SV=3;>sp|P50429-2|ARSB_MOUSE Isoform of P50429, Isoform 2 of Arylsulfatase B OS=Mus musculus OX=10090 GN=Arsb	ARSB	1	0	0	0.0302675			0.852431			0.990199			FALSE			4	3	1	4	4	0.721543	3.10121	-2.42336	FALSE	FALSE	FALSE
A0A0R4J174;Q9QZH6;J3KMM6	A0A0R4J174;Q9QZH6;J3KMM6	>tr|A0A0R4J174|A0A0R4J174_MOUSE Isoform of Q9QZH6, Evolutionarily conserved-signaling intermediate in Toll pathway, mitochondrial OS=Mus musculus OX=10090 GN=Ecsit PE=1 SV=1;>sp|Q9QZH6|ECSIT_MOUSE Evolutionarily conserved signaling intermediate in Toll pathway, mitochondrial OS=Mus musculus OX=10090 GN=Ecsit PE=1 SV=2;>tr|J3KMM6|J3KMM6_MOUSE Isoform of Q9QZH6, Evolutionarily conserved-signaling i…	ECSIT	1	1	1	0.0754036	-0.00125134	-0.0418332	0.626794	1	0.823152	0.906643	1	1	FALSE	FALSE	FALSE	5	5	5	5	4	-0.589518	-0.579818	-0.0048767	FALSE	FALSE	FALSE
A0A0R4J1B9;G3X9M0;Q9ER88-2;Q9ER88;G3UWM7;G3UWZ6	A0A0R4J1B9;G3X9M0;Q9ER88-2;Q9ER88;G3UWM7;G3UWZ6	>tr|A0A0R4J1B9|A0A0R4J1B9_MOUSE Isoform of Q9ER88, 28S ribosomal protein S29, mitochondrial OS=Mus musculus OX=10090 GN=Dap3 PE=1 SV=1;>tr|G3X9M0|G3X9M0_MOUSE Isoform of Q9ER88, 28S ribosomal protein S29, mitochondrial OS=Mus musculus OX=10090 GN=Dap3 PE=1 SV=1;>sp|Q9ER88-2|RT29_MOUSE Isoform of Q9ER88, Isoform 2 of 28S ribosomal protein S29, mitochondrial OS=Mus musculus OX=10090 GN=Dap3;>sp|Q9E…	DAP3	2	2	2	0.186138	0.0672258	-0.120613	0.0630838	0.528752	0.193578	0.343069	1	0.679349	FALSE	FALSE	FALSE	9	11	8	9	8	-0.968622	0.0403404	-1.01673	FALSE	FALSE	FALSE
A0A0R4J1D0;P59108	A0A0R4J1D0;P59108	>tr|A0A0R4J1D0|A0A0R4J1D0_MOUSE Isoform of P59108, Copine-2 OS=Mus musculus OX=10090 GN=Cpne2 PE=1 SV=1;>sp|P59108|CPNE2_MOUSE Copine-2 OS=Mus musculus OX=10090 GN=Cpne2 PE=1 SV=1	CPNE2	2	2	1	0.0123423	0.130513	0.111665	1	0.254823	0.403916	1	0.963642	0.862355	FALSE	FALSE	FALSE	17	11	16	16	16	1.16108	0.00306543	1.16652	FALSE	FALSE	FALSE
A0A0R4J1F4;A2AGR0;Q80U28-3;Q80U28-15;Q80U28;A2AGQ6;E9QN47;Q80U28-14;A2AGR1;A2AGQ4;A2AGQ3;A2AGQ8;Q80U28-2;A2AGQ2;A2AGQ7;A2AGQ9;A2AGQ5;Q80U28-11;Q80U28-8;Q80U28-7;Q80U28-6;Q80U28-5;Q80U28-4;Q80U28-9;Q80U28-10;A6PWP8;Q80U28-13;Q80U28-12	A0A0R4J1F4;A2AGR0;Q80U28-3;Q80U28-15;Q80U28;A2AGQ6;E9QN47;Q80U28-14;A2AGR1;A2AGQ4;A2AGQ3;A2AGQ8;Q80U28-2;A2AGQ2;A2AGQ7;A2AGQ9;A2AGQ5;Q80U28-11;Q80U28-8;Q80U28-7;Q80U28-6;Q80U28-5;Q80U28-4;Q80U28-9;Q80U28-10;A6PWP8;Q80U28-13;Q80U28-12	>tr|A0A0R4J1F4|A0A0R4J1F4_MOUSE Isoform of Q80U28, MAP kinase-activating death domain protein OS=Mus musculus OX=10090 GN=Madd PE=1 SV=1;>tr|A2AGR0|A2AGR0_MOUSE Isoform of Q80U28, MAP kinase-activating death domain protein OS=Mus musculus OX=10090 GN=Madd PE=1 SV=1;>sp|Q80U28-3|MADD_MOUSE Isoform of Q80U28, Isoform 3 of MAP kinase-activating death domain protein OS=Mus musculus OX=10090 GN=Madd;>…	MADD	8	8	7	0.0434812	-0.0554131	-0.0622677	0.271216	0.333005	0.519039	0.67077	1	0.905187	FALSE	FALSE	FALSE	42	41	39	43	42	0.10305	0.244111	-0.14416	FALSE	FALSE	FALSE
A0A0R4J1M3;Q8BYK4	A0A0R4J1M3;Q8BYK4	>tr|A0A0R4J1M3|A0A0R4J1M3_MOUSE Isoform of Q8BYK4, Retinol dehydrogenase 12 OS=Mus musculus OX=10090 GN=Rdh12 PE=1 SV=1;>sp|Q8BYK4|RDH12_MOUSE Retinol dehydrogenase 12 OS=Mus musculus OX=10090 GN=Rdh12 PE=2 SV=1	RDH12	1	1	1	-0.0567289	-0.0406266	0.047908	0.674153	0.897191	0.800492	0.923933	1	1	FALSE	FALSE	FALSE	5	5	5	5	5	0.0262422	0.030825	-0.0048767	FALSE	FALSE	FALSE
A0A0R4J1N9;P40630-2;P40630;D3Z0F3	A0A0R4J1N9;P40630-2;P40630;D3Z0F3	>tr|A0A0R4J1N9|A0A0R4J1N9_MOUSE Isoform of P40630, Transcription factor A, mitochondrial OS=Mus musculus OX=10090 GN=Tfam PE=1 SV=1;>sp|P40630-2|TFAM_MOUSE Isoform of P40630, Isoform Nuclear of Transcription factor A, mitochondrial OS=Mus musculus OX=10090 GN=Tfam;>sp|P40630|TFAM_MOUSE Transcription factor A, mitochondrial OS=Mus musculus OX=10090 GN=Tfam PE=1 SV=2;>tr|D3Z0F3|D3Z0F3_MOUSE Isoform…	TFAM	1	1	1	0.233916	0.189535	-0.0330584	0.0782192	0.196378	0.902131	0.380875	0.913381	1	FALSE	FALSE	FALSE	5	5	5	5	5	0.0262422	0.030825	-0.0048767	FALSE	FALSE	FALSE
A0A0R4J1P8;D3Z4T5;A0A0R4J1N6;P41242-3;P41242;P41242-2;D6RGA0	A0A0R4J1P8;D3Z4T5;A0A0R4J1N6;P41242-3;P41242;P41242-2;D6RGA0	>tr|A0A0R4J1P8|A0A0R4J1P8_MOUSE Isoform of P41242, Tyrosine-protein kinase OS=Mus musculus OX=10090 GN=Matk PE=1 SV=1;>tr|D3Z4T5|D3Z4T5_MOUSE Isoform of P41242, Tyrosine-protein kinase OS=Mus musculus OX=10090 GN=Matk PE=1 SV=1;>tr|A0A0R4J1N6|A0A0R4J1N6_MOUSE Isoform of P41242, Tyrosine-protein kinase OS=Mus musculus OX=10090 GN=Matk PE=1 SV=1;>sp|P41242-3|MATK_MOUSE Isoform of P41242, Isoform 3 …	MATK	2	1	1	0.153978	-0.0253398	-0.0746875	0.178965	1	0.746073	0.567106	1	0.987322	FALSE	FALSE	FALSE	7	8	5	6	8	0.0343077	1.40604	-1.3937	FALSE	FALSE	FALSE
A0A0R4J1Z3;Q9CR67	A0A0R4J1Z3;Q9CR67	>tr|A0A0R4J1Z3|A0A0R4J1Z3_MOUSE Isoform of Q9CR67, Transmembrane protein 33 OS=Mus musculus OX=10090 GN=Tmem33 PE=1 SV=1;>sp|Q9CR67|TMM33_MOUSE Transmembrane protein 33 OS=Mus musculus OX=10090 GN=Tmem33 PE=1 SV=1	TMEM33	2	2	2	-0.181801	-0.085793	0.113071	0.039929	0.494653	0.369006	0.266163	1	0.842995	FALSE	FALSE	FALSE	11	10	12	9	11	0.317787	-0.243908	0.567889	FALSE	FALSE	FALSE
A0A0R4J259;Q7TMK9-2;G3UZ48;G3UZI2;Q7TMK9;G3V018;G3UXJ6	A0A0R4J259;Q7TMK9-2;G3UZ48;G3UZI2;Q7TMK9;G3V018;G3UXJ6	>tr|A0A0R4J259|A0A0R4J259_MOUSE Isoform of Q7TMK9, Heterogeneous nuclear ribonucleoprotein Q OS=Mus musculus OX=10090 GN=Syncrip PE=1 SV=1;>sp|Q7TMK9-2|HNRPQ_MOUSE Isoform of Q7TMK9, Isoform 2 of Heterogeneous nuclear ribonucleoprotein Q OS=Mus musculus OX=10090 GN=Syncrip;>tr|G3UZ48|G3UZ48_MOUSE Isoform of Q7TMK9, Heterogeneous nuclear ribonucleoprotein Q OS=Mus musculus OX=10090 GN=Syncrip PE=1…	SYNCRIP	10	8	8	0.0492805	-0.169541	-0.147824	0.254348	0.00967445	0.0133158	0.657122	0.188705	0.167899	FALSE	FALSE	FALSE	46	47	43	49	47	0.0350043	0.335071	-0.305104	FALSE	FALSE	FALSE
A0A0R4J263;O35083;G3UWV6	A0A0R4J263;O35083;G3UWV6	>tr|A0A0R4J263|A0A0R4J263_MOUSE Isoform of O35083, 1-acyl-sn-glycerol-3-phosphate acyltransferase OS=Mus musculus OX=10090 GN=Agpat1 PE=1 SV=1;>sp|O35083|PLCA_MOUSE 1-acyl-sn-glycerol-3-phosphate acyltransferase alpha OS=Mus musculus OX=10090 GN=Agpat1 PE=1 SV=1;>tr|G3UWV6|G3UWV6_MOUSE Isoform of O35083, 1-acyl-sn-glycerol-3-phosphate acyltransferase (Fragment) OS=Mus musculus OX=10090 GN=Agpat1 …	AGPAT1	4	4	4	-0.0421032	0.01157	0.0833462	0.403104	0.939869	0.188124	0.760211	1	0.673754	FALSE	FALSE	FALSE	19	19	18	21	20	0.191058	0.373701	-0.187142	FALSE	FALSE	FALSE
A0A0R4J275;Q7TMF3	A0A0R4J275;Q7TMF3	>tr|A0A0R4J275|A0A0R4J275_MOUSE Isoform of Q7TMF3, NADH dehydrogenase [ubiquinone] 1 alpha subcomplex subunit 12 OS=Mus musculus OX=10090 GN=Ndufa12 PE=1 SV=1;>sp|Q7TMF3|NDUAC_MOUSE NADH dehydrogenase [ubiquinone] 1 alpha subcomplex subunit 12 OS=Mus musculus OX=10090 GN=Ndufa12 PE=1 SV=2	NDUFA12	6	6	7	0.0532211	0.0147895	-0.00981908	0.445875	0.796214	0.832838	0.795257	1	1	FALSE	FALSE	FALSE	32	35	35	39	35	0.0172693	0.0227966	-0.00576037	FALSE	FALSE	FALSE
A0A0R4J2B2;Q6WVG3	A0A0R4J2B2;Q6WVG3	>tr|A0A0R4J2B2|A0A0R4J2B2_MOUSE Isoform of Q6WVG3, BTB/POZ domain-containing protein KCTD12 OS=Mus musculus OX=10090 GN=Kctd12 PE=1 SV=1;>sp|Q6WVG3|KCD12_MOUSE BTB/POZ domain-containing protein KCTD12 OS=Mus musculus OX=10090 GN=Kctd12 PE=1 SV=1	KCTD12	9	8	8	0.115377	-0.13884	-0.188661	0.0230452	0.0441137	0.0044384	0.189311	0.507499	0.0816831	FALSE	FALSE	FALSE	44	43	40	44	41	-0.124278	0.112189	-0.239155	FALSE	FALSE	FALSE
A0A0R4J2C2;P46097	A0A0R4J2C2;P46097	>tr|A0A0R4J2C2|A0A0R4J2C2_MOUSE Isoform of P46097, Synaptotagmin II OS=Mus musculus OX=10090 GN=Syt2 PE=1 SV=1;>sp|P46097|SYT2_MOUSE Synaptotagmin-2 OS=Mus musculus OX=10090 GN=Syt2 PE=1 SV=1	SYT2	3	3	3	-0.139019	0.360941	0.53836	0.0737563	0.00186517	9.07411e-06	0.370152	0.0600301	0.000655771	FALSE	FALSE	TRUE	15	15	15	15	15	0.0253343	0.0322663	-0.00725542	FALSE	FALSE	FALSE
A0A0U1RNL7;A0A0U1RPT4;O55028;D3Z7R0;A0A0U1RQ97	A0A0U1RNL7;A0A0U1RPT4;O55028;D3Z7R0;A0A0U1RQ97	>tr|A0A0U1RNL7|A0A0U1RNL7_MOUSE Isoform of O55028, [3-methyl-2-oxobutanoate dehydrogenase [lipoamide]] kinase, mitochondrial OS=Mus musculus OX=10090 GN=Bckdk PE=1 SV=1;>tr|A0A0U1RPT4|A0A0U1RPT4_MOUSE Isoform of O55028, [3-methyl-2-oxobutanoate dehydrogenase [lipoamide]] kinase, mitochondrial OS=Mus musculus OX=10090 GN=Bckdk PE=1 SV=1;>sp|O55028|BCKD_MOUSE [3-methyl-2-oxobutanoate dehydrogenase …	BCKDK	1	1	1	0.132314	0.0598683	-0.0474335	0.262857	0.724573	0.96729	0.664192	1	1	FALSE	FALSE	FALSE	7	7	5	5	8	0.403665	1.33695	-0.951443	FALSE	FALSE	FALSE
A0A0U1RNT6;A0A0U1RNK6;Q3THS6	A0A0U1RNT6;A0A0U1RNK6;Q3THS6	>tr|A0A0U1RNT6|A0A0U1RNT6_MOUSE Isoform of Q3THS6, S-adenosylmethionine synthase OS=Mus musculus OX=10090 GN=Mat2a PE=1 SV=1;>tr|A0A0U1RNK6|A0A0U1RNK6_MOUSE Isoform of Q3THS6, S-adenosylmethionine synthase OS=Mus musculus OX=10090 GN=Mat2a PE=1 SV=1;>sp|Q3THS6|METK2_MOUSE S-adenosylmethionine synthase isoform type-2 OS=Mus musculus OX=10090 GN=Mat2a PE=1 SV=2	MAT2A	3	2	2	-0.0503097	-0.0929954	-0.0436099	0.51103	0.428858	0.785261	0.832826	1	1	FALSE	FALSE	FALSE	11	15	12	12	13	-0.413088	0.276017	-0.696507	FALSE	FALSE	FALSE
A0A0U1RP13;Q8VDP6;A0A0U1RNI6;A0A0U1RPV3;A0A0U1RQ57	A0A0U1RP13;Q8VDP6;A0A0U1RNI6;A0A0U1RPV3;A0A0U1RQ57	>tr|A0A0U1RP13|A0A0U1RP13_MOUSE Isoform of Q8VDP6, CDP-diacylglycerol--inositol 3-phosphatidyltransferase OS=Mus musculus OX=10090 GN=Cdipt PE=1 SV=1;>sp|Q8VDP6|CDIPT_MOUSE CDP-diacylglycerol--inositol 3-phosphatidyltransferase OS=Mus musculus OX=10090 GN=Cdipt PE=1 SV=1;>tr|A0A0U1RNI6|A0A0U1RNI6_MOUSE Isoform of Q8VDP6, CDP-diacylglycerol--inositol 3-phosphatidyltransferase OS=Mus musculus OX=10…	CDIPT	4	3	3	-0.120239	-0.0267434	0.13321	0.0689609	0.899904	0.177505	0.359836	1	0.661568	FALSE	FALSE	FALSE	21	20	17	19	18	-0.291747	0.20317	-0.500275	FALSE	FALSE	FALSE
A0A0U1RPD7;A0A0U1RNW0;A0A0U1RPM8;Q6P2B2;A0A0U1RP94;Q8BTH8	A0A0U1RPD7;A0A0U1RNW0;A0A0U1RPM8;Q6P2B2;A0A0U1RP94;Q8BTH8	>tr|A0A0U1RPD7|A0A0U1RPD7_MOUSE Isoform of Q8BTH8, Casein kinase I isoform gamma-1 OS=Mus musculus OX=10090 GN=Csnk1g1 PE=1 SV=1;>tr|A0A0U1RNW0|A0A0U1RNW0_MOUSE Isoform of Q8BTH8, Casein kinase I isoform gamma-1 OS=Mus musculus OX=10090 GN=Csnk1g1 PE=1 SV=1;>tr|A0A0U1RPM8|A0A0U1RPM8_MOUSE Isoform of Q8BTH8, Casein kinase I isoform gamma-1 OS=Mus musculus OX=10090 GN=Csnk1g1 PE=1 SV=1;>tr|Q6P2B2|Q…	CSNK1G1	2	3	2	0.0405253	0.0604535	0.00597398	0.668881	0.515925	0.807932	0.922507	1	1	FALSE	FALSE	FALSE	13	10	11	14	12	0.595899	0.283627	0.312176	FALSE	FALSE	FALSE
A0A0U1RPY2;P59648	A0A0U1RPY2;P59648	>tr|A0A0U1RPY2|A0A0U1RPY2_MOUSE Isoform of P59648, FXYD domain-containing ion transport regulator OS=Mus musculus OX=10090 GN=Fxyd7 PE=1 SV=1;>sp|P59648|FXYD7_MOUSE FXYD domain-containing ion transport regulator 7 OS=Mus musculus OX=10090 GN=Fxyd7 PE=3 SV=1	FXYD7	1	1	1	-0.0109243	0.150266	0.172204	1	0.310277	0.194198	1	1	0.679349	FALSE	FALSE	FALSE	5	5	5	5	5	0.0262422	0.030825	-0.0048767	FALSE	FALSE	FALSE
A0A140LHR3;A0A140LJ01;A0A140LHG8;Q9CYN2;A0A140LJG6;A0A140LIK0	A0A140LHR3;A0A140LJ01;A0A140LHG8;Q9CYN2;A0A140LJG6;A0A140LIK0	>tr|A0A140LHR3|A0A140LHR3_MOUSE Isoform of Q9CYN2, Signal peptidase complex subunit 2 OS=Mus musculus OX=10090 GN=Spcs2 PE=1 SV=1;>tr|A0A140LJ01|A0A140LJ01_MOUSE Isoform of Q9CYN2, Signal peptidase complex subunit 2 (Fragment) OS=Mus musculus OX=10090 GN=Spcs2 PE=1 SV=1;>tr|A0A140LHG8|A0A140LHG8_MOUSE Isoform of Q9CYN2, Signal peptidase complex subunit 2 OS=Mus musculus OX=10090 GN=Spcs2 PE=1 SV=…	SPCS2	1	1	1	-0.370956	0.762473	1.14312	0.0725593	0.0284997	0.000899991	0.367123	0.399452	0.0256323	FALSE	FALSE	TRUE	3	5	6	5	5	-0.0135094	-0.523223	0.517882	FALSE	FALSE	FALSE
A0A140LIC7;Q8BVG8	A0A140LIC7;Q8BVG8	>tr|A0A140LIC7|A0A140LIC7_MOUSE Isoform of Q8BVG8, N-acetyltransferase 14 (Fragment) OS=Mus musculus OX=10090 GN=Nat14 PE=1 SV=2;>sp|Q8BVG8|NAT14_MOUSE N-acetyltransferase 14 OS=Mus musculus OX=10090 GN=Nat14 PE=1 SV=1	NAT14	1	1	1	0.239864	-0.178244	-0.359905	0.122839	0.341797	0.0283997	0.476666	1	0.265452	FALSE	FALSE	FALSE	5	4	5	5	5	0.631667	0.030825	0.605004	FALSE	FALSE	FALSE
A0A140LIF0;Q3TYT1;P97478	A0A140LIF0;Q3TYT1;P97478	>tr|A0A140LIF0|A0A140LIF0_MOUSE Isoform of P97478, 5-demethoxyubiquinone hydroxylase, mitochondrial OS=Mus musculus OX=10090 GN=Coq7 PE=1 SV=1;>tr|Q3TYT1|Q3TYT1_MOUSE Isoform of P97478, 5-demethoxyubiquinone hydroxylase, mitochondrial OS=Mus musculus OX=10090 GN=Coq7 PE=1 SV=1;>sp|P97478|COQ7_MOUSE 5-demethoxyubiquinone hydroxylase, mitochondrial OS=Mus musculus OX=10090 GN=Coq7 PE=1 SV=3	COQ7	1	1	1	-0.136005	-0.1842	-0.00863365	0.293377	0.252457	1	0.681623	0.962068	1	FALSE	FALSE	FALSE	4	5	5	4	6	0.559386	0.559538	-0.0048767	FALSE	FALSE	FALSE
A0A140LIG8;A0A140LJE1;Q3U3V8	A0A140LIG8;A0A140LJE1;Q3U3V8	>tr|A0A140LIG8|A0A140LIG8_MOUSE Isoform of Q3U3V8, X-ray radiation resistance-associated protein 1 OS=Mus musculus OX=10090 GN=Xrra1 PE=4 SV=1;>tr|A0A140LJE1|A0A140LJE1_MOUSE Isoform of Q3U3V8, X-ray radiation resistance-associated protein 1 OS=Mus musculus OX=10090 GN=Xrra1 PE=4 SV=1;>sp|Q3U3V8|XRRA1_MOUSE X-ray radiation resistance-associated protein 1 OS=Mus musculus OX=10090 GN=Xrra1 PE=2 SV=1	XRRA1	1	1	1	0.185726	0.0795315	-0.0985552	0.152838	0.619814	0.627774	0.531604	1	0.957103	FALSE	FALSE	FALSE	4	5	3	5	5	0.0262422	1.39097	-1.38651	FALSE	FALSE	FALSE
A0A140LIS6;A0A140LJK5;A0A140LHB3;A0A140LHZ5;D3Z158;Q8BML9	A0A140LIS6;A0A140LJK5;A0A140LHB3;A0A140LHZ5;D3Z158;Q8BML9	>tr|A0A140LIS6|A0A140LIS6_MOUSE Isoform of Q8BML9, Glutamine--tRNA ligase OS=Mus musculus OX=10090 GN=Qars PE=1 SV=1;>tr|A0A140LJK5|A0A140LJK5_MOUSE Isoform of Q8BML9, Glutamine--tRNA ligase (Fragment) OS=Mus musculus OX=10090 GN=Qars PE=1 SV=2;>tr|A0A140LHB3|A0A140LHB3_MOUSE Isoform of Q8BML9, Glutamine--tRNA ligase (Fragment) OS=Mus musculus OX=10090 GN=Qars PE=1 SV=1;>tr|A0A140LHZ5|A0A140LHZ5_…	QARS	1	1	1	-0.197319	0.0382812	0.252149	0.134619	0.948391	0.180818	0.496291	1	0.665954	FALSE	FALSE	FALSE	6	9	6	4	7	-0.675214	0.494335	-1.18233	FALSE	FALSE	FALSE
A0A140LIW8;A0A140LHI4;A0A140LHT3;D3YZV2;E9QKI2;Q63959-2;Q63959	A0A140LIW8;A0A140LHI4;A0A140LHT3;D3YZV2;E9QKI2;Q63959-2;Q63959	>tr|A0A140LIW8|A0A140LIW8_MOUSE Isoform of Q63959, Potassium voltage-gated channel subfamily C member 3 OS=Mus musculus OX=10090 GN=Kcnc3 PE=1 SV=1;>tr|A0A140LHI4|A0A140LHI4_MOUSE Isoform of Q63959, Potassium voltage-gated channel subfamily C member 3 OS=Mus musculus OX=10090 GN=Kcnc3 PE=1 SV=1;>tr|A0A140LHT3|A0A140LHT3_MOUSE Isoform of Q63959, Potassium voltage-gated channel subfamily C member 3…	KCNC3	1	1	1	0.0905383	0.313378	0.217351	0.489655	0.0831592	0.212258	0.821947	0.66835	0.70693	FALSE	FALSE	FALSE	5	5	5	5	5	0.0262422	0.030825	-0.0048767	FALSE	FALSE	FALSE
A0A140LJB7;Q3MIA8;B1ATU4;G3UXW9;Q99LD4;Q99LD4-2	A0A140LJB7;Q3MIA8;B1ATU4;G3UXW9;Q99LD4;Q99LD4-2	>tr|A0A140LJB7|A0A140LJB7_MOUSE Isoform of Q99LD4, COP9 signalosome complex subunit 1 OS=Mus musculus OX=10090 GN=Gps1 PE=1 SV=1;>tr|Q3MIA8|Q3MIA8_MOUSE Isoform of Q99LD4, COP9 signalosome complex subunit 1 OS=Mus musculus OX=10090 GN=Gps1 PE=1 SV=1;>tr|B1ATU4|B1ATU4_MOUSE Isoform of Q99LD4, COP9 signalosome complex subunit 1 OS=Mus musculus OX=10090 GN=Gps1 PE=1 SV=1;>tr|G3UXW9|G3UXW9_MOUSE Isof…	GPS1	4	4	4	-0.122123	-0.090777	0.0689833	0.0527971	0.232128	0.380402	0.311126	0.952344	0.854534	FALSE	FALSE	FALSE	24	23	20	22	25	0.3045	0.728273	-0.43304	FALSE	FALSE	FALSE
A0A140T8I9;E9Q3L2	A0A140T8I9;E9Q3L2	>tr|A0A140T8I9|A0A140T8I9_MOUSE Isoform of E9Q3L2, Phosphatidylinositol 4-kinase alpha OS=Mus musculus OX=10090 GN=Pi4ka PE=1 SV=1;>sp|E9Q3L2|PI4KA_MOUSE Phosphatidylinositol 4-kinase alpha OS=Mus musculus OX=10090 GN=Pi4ka PE=1 SV=2	PI4KA	16	18	17	0.0646651	0.0981315	0.0640156	0.0310742	0.0112888	0.154886	0.230896	0.209254	0.633003	FALSE	FALSE	FALSE	113	105	108	118	104	-0.00740627	-0.0982815	0.0923738	FALSE	FALSE	FALSE
A0A140T8T4;P51410;A0A0G2JES3;D3Z629;D3YZT0	A0A140T8T4;P51410;A0A0G2JES3;D3Z629;D3YZT0	>tr|A0A140T8T4|A0A140T8T4_MOUSE Ribosomal protein L9, pseudogene 6 OS=Mus musculus OX=10090 GN=Rpl9-ps6 PE=4 SV=1;>sp|P51410|RL9_MOUSE 60S ribosomal protein L9 OS=Mus musculus OX=10090 GN=Rpl9 PE=2 SV=2;>tr|A0A0G2JES3|A0A0G2JES3_MOUSE Isoform of P51410, 60S ribosomal protein L9 (Fragment) OS=Mus musculus OX=10090 GN=Rpl9 PE=1 SV=1;>tr|D3Z629|D3Z629_MOUSE Isoform of P51410, 60S ribosomal protein L…	RPL9-PS6;RPL9	4	4	4	-0.0222022	-0.0613458	-0.0213907	0.763529	0.38714	0.832429	0.957759	1	1	FALSE	FALSE	FALSE	21	22	20	22	23	0.167636	0.490908	-0.329796	FALSE	FALSE	FALSE
A0A171KXD3;Q9JIF0-3;Q9JIF0-2;Q9JIF0;A0A140LJF4;A0A140LHF7	A0A171KXD3;Q9JIF0-3;Q9JIF0-2;Q9JIF0;A0A140LJF4;A0A140LHF7	>tr|A0A171KXD3|A0A171KXD3_MOUSE Isoform of Q9JIF0, Protein arginine N-methyltransferase 1 OS=Mus musculus OX=10090 GN=Prmt1 PE=1 SV=1;>sp|Q9JIF0-3|ANM1_MOUSE Isoform of Q9JIF0, Isoform 3 of Protein arginine N-methyltransferase 1 OS=Mus musculus OX=10090 GN=Prmt1;>sp|Q9JIF0-2|ANM1_MOUSE Isoform of Q9JIF0, Isoform 2 of Protein arginine N-methyltransferase 1 OS=Mus musculus OX=10090 GN=Prmt1;>sp|Q9J…	PRMT1	2	1	1	0.0232004	-0.0381663	-0.0812098	0.792486	0.836752	0.582134	0.969433	1	0.936917	FALSE	FALSE	FALSE	13	8	9	7	11	0.955702	0.633356	0.319372	FALSE	FALSE	FALSE
A0A1B0GQU8;P35980;A0A1B0GSF7;A0A1B0GSS8;A0A1B0GSA8	A0A1B0GQU8;P35980;A0A1B0GSF7;A0A1B0GSS8;A0A1B0GSA8	>tr|A0A1B0GQU8|A0A1B0GQU8_MOUSE Isoform of P35980, 60S ribosomal protein L18 OS=Mus musculus OX=10090 GN=Rpl18 PE=1 SV=1;>sp|P35980|RL18_MOUSE 60S ribosomal protein L18 OS=Mus musculus OX=10090 GN=Rpl18 PE=1 SV=3;>tr|A0A1B0GSF7|A0A1B0GSF7_MOUSE Isoform of P35980, 60S ribosomal protein L18 OS=Mus musculus OX=10090 GN=Rpl18 PE=1 SV=1;>tr|A0A1B0GSS8|A0A1B0GSS8_MOUSE Isoform of P35980, 60S ribosomal …	RPL18	3	3	3	0.117165	0.0361377	-0.0351928	0.157191	0.778116	0.683756	0.537874	1	0.971906	FALSE	FALSE	FALSE	17	17	16	19	18	0.20803	0.384998	-0.18152	FALSE	FALSE	FALSE
A0A1B0GR11;Q93092	A0A1B0GR11;Q93092	>tr|A0A1B0GR11|A0A1B0GR11_MOUSE Isoform of Q93092, Transaldolase OS=Mus musculus OX=10090 GN=Taldo1 PE=1 SV=1;>sp|Q93092|TALDO_MOUSE Transaldolase OS=Mus musculus OX=10090 GN=Taldo1 PE=1 SV=2	TALDO1	2	2	2	-0.00506615	-0.0947057	-0.0481181	0.84848	0.469037	0.755211	0.990199	1	0.99118	FALSE	FALSE	FALSE	10	12	13	12	13	0.27671	0.0243861	0.253975	FALSE	FALSE	FALSE
A0A1B0GR78;A0A1B0GRA5;P70302	A0A1B0GR78;A0A1B0GRA5;P70302	>tr|A0A1B0GR78|A0A1B0GR78_MOUSE Isoform of P70302, Stromal interaction molecule 1 OS=Mus musculus OX=10090 GN=Stim1 PE=1 SV=1;>tr|A0A1B0GRA5|A0A1B0GRA5_MOUSE Isoform of P70302, Stromal interaction molecule 1 OS=Mus musculus OX=10090 GN=Stim1 PE=1 SV=1;>sp|P70302|STIM1_MOUSE Stromal interaction molecule 1 OS=Mus musculus OX=10090 GN=Stim1 PE=1 SV=2	STIM1	3	3	3	0.101019	-0.000719983	-0.0880211	0.151121	0.981457	0.291649	0.528711	1	0.795964	FALSE	FALSE	FALSE	11	15	14	15	14	-0.178942	0.0511279	-0.232195	FALSE	FALSE	FALSE
A0A1B0GR84;Q9D938	A0A1B0GR84;Q9D938	>tr|A0A1B0GR84|A0A1B0GR84_MOUSE Isoform of Q9D938, Transmembrane protein 160 OS=Mus musculus OX=10090 GN=Tmem160 PE=1 SV=1;>sp|Q9D938|TM160_MOUSE Transmembrane protein 160 OS=Mus musculus OX=10090 GN=Tmem160 PE=2 SV=1	TMEM160	1	1	1	0.309618	0.0206438	-0.251517	0.0469395	0.99613	0.143739	0.291374	1	0.622657	FALSE	FALSE	FALSE	5	5	5	5	5	0.0262422	0.030825	-0.0048767	FALSE	FALSE	FALSE
A0A1B0GRH2;A0A1B0GRT6;P49446-3;P49446-2;P49446	A0A1B0GRH2;A0A1B0GRT6;P49446-3;P49446-2;P49446	>tr|A0A1B0GRH2|A0A1B0GRH2_MOUSE Isoform of P49446, Receptor-type tyrosine-protein phosphatase OS=Mus musculus OX=10090 GN=Ptpre PE=1 SV=1;>tr|A0A1B0GRT6|A0A1B0GRT6_MOUSE Isoform of P49446, Receptor-type tyrosine-protein phosphatase OS=Mus musculus OX=10090 GN=Ptpre PE=1 SV=1;>sp|P49446-3|PTPRE_MOUSE Isoform of P49446, Isoform 3 of Receptor-type tyrosine-protein phosphatase epsilon OS=Mus musculus…	PTPRE	3	3	4	0.089623	0.0332238	0.00133641	0.205834	0.513748	0.974783	0.598256	1	1	FALSE	FALSE	FALSE	22	21	22	24	20	-0.137824	-0.276365	0.141894	FALSE	FALSE	FALSE
A0A1B0GRP7;Q9Z2Y8;Q6P8V7;A0A1B0GRR5;A0A1B0GQY5;Q80ZV3	A0A1B0GRP7;Q9Z2Y8;Q6P8V7;A0A1B0GRR5;A0A1B0GQY5;Q80ZV3	>tr|A0A1B0GRP7|A0A1B0GRP7_MOUSE Isoform of Q9Z2Y8, Pyridoxal phosphate homeostasis protein (Fragment) OS=Mus musculus OX=10090 GN=Plpbp PE=1 SV=1;>sp|Q9Z2Y8|PLPHP_MOUSE Pyridoxal phosphate homeostasis protein OS=Mus musculus OX=10090 GN=Plpbp PE=1 SV=1;>tr|Q6P8V7|Q6P8V7_MOUSE Isoform of Q9Z2Y8, Proline synthetase co-transcribed OS=Mus musculus OX=10090 GN=Plpbp PE=1 SV=1;>tr|A0A1B0GRR5|A0A1B0GRR5…	PLPBP	4	5	4	0.0675303	0.0168836	-0.00176045	0.27101	0.74122	0.833088	0.67077	1	1	FALSE	FALSE	FALSE	21	20	25	23	24	0.604695	-0.0977734	0.708465	FALSE	FALSE	FALSE
A0A1B0GRU0;Q3TXX4	A0A1B0GRU0;Q3TXX4	>tr|A0A1B0GRU0|A0A1B0GRU0_MOUSE Isoform of Q3TXX4, Vesicular glutamate transporter 1 OS=Mus musculus OX=10090 GN=Slc17a7 PE=1 SV=1;>sp|Q3TXX4|VGLU1_MOUSE Vesicular glutamate transporter 1 OS=Mus musculus OX=10090 GN=Slc17a7 PE=1 SV=2	SLC17A7	6	6	6	0.0613592	-0.080374	-0.127323	0.176351	0.243952	0.0647864	0.562116	0.960151	0.422824	FALSE	FALSE	FALSE	31	31	30	31	30	-0.0865517	0.0326822	-0.120387	FALSE	FALSE	FALSE
A0A1B0GRV0	A0A1B0GRV0	>tr|A0A1B0GRV0|A0A1B0GRV0_MOUSE Isoform of Q9Z0S1, 3'(2'),5'-bisphosphate nucleotidase 1 OS=Mus musculus OX=10090 GN=Bpnt1 PE=1 SV=1	BPNT1	5	5	5	0.0102254	-0.0583787	-0.038272	0.839178	0.553495	0.710171	0.989258	1	0.982032	FALSE	FALSE	FALSE	26	25	26	27	25	0.0374391	-0.10183	0.141154	FALSE	FALSE	FALSE
A0A1B0GS08;J3QP43;Q0VBF8	A0A1B0GS08;J3QP43;Q0VBF8	>tr|A0A1B0GS08|A0A1B0GS08_MOUSE Isoform of Q0VBF8, Protein stum homolog OS=Mus musculus OX=10090 GN=Stum PE=1 SV=1;>tr|J3QP43|J3QP43_MOUSE Isoform of Q0VBF8, Protein stum homolog OS=Mus musculus OX=10090 GN=Stum PE=1 SV=1;>sp|Q0VBF8|STUM_MOUSE Protein stum homolog OS=Mus musculus OX=10090 GN=Stum PE=1 SV=1	STUM	2	2	2	0.240804	-0.000714563	-0.218733	0.0287282	0.672458	0.107423	0.220923	1	0.544326	FALSE	FALSE	FALSE	10	10	10	10	10	0.025581	0.0318746	-0.00660904	FALSE	FALSE	FALSE
A0A1B0GS13;A0A1B0GT81;A0A1B0GTA4;Q07813	A0A1B0GS13;A0A1B0GT81;A0A1B0GTA4;Q07813	>tr|A0A1B0GS13|A0A1B0GS13_MOUSE Isoform of Q07813, Apoptosis regulator BAX (Fragment) OS=Mus musculus OX=10090 GN=Bax PE=1 SV=1;>tr|A0A1B0GT81|A0A1B0GT81_MOUSE Isoform of Q07813, Apoptosis regulator BAX OS=Mus musculus OX=10090 GN=Bax PE=1 SV=1;>tr|A0A1B0GTA4|A0A1B0GTA4_MOUSE Isoform of Q07813, Apoptosis regulator BAX (Fragment) OS=Mus musculus OX=10090 GN=Bax PE=1 SV=1;>sp|Q07813|BAX_MOUSE Apopt…	BAX	1	1	1	-0.0464111	-0.0750556	0.00704879	0.844712	0.765572	1	0.990199	1	1	FALSE	FALSE	FALSE	5	5	5	4	5	0.0262422	0.030825	-0.0048767	FALSE	FALSE	FALSE
A0A1B0GS27;A0A1B0GSA5;Q80Y98;Q80Y98-2;Q80Y98-3	A0A1B0GS27;A0A1B0GSA5;Q80Y98;Q80Y98-2;Q80Y98-3	>tr|A0A1B0GS27|A0A1B0GS27_MOUSE Isoform of Q80Y98, Phospholipase DDHD2 OS=Mus musculus OX=10090 GN=Ddhd2 PE=1 SV=1;>tr|A0A1B0GSA5|A0A1B0GSA5_MOUSE Isoform of Q80Y98, Phospholipase DDHD2 OS=Mus musculus OX=10090 GN=Ddhd2 PE=1 SV=1;>sp|Q80Y98|DDHD2_MOUSE Phospholipase DDHD2 OS=Mus musculus OX=10090 GN=Ddhd2 PE=1 SV=3;>sp|Q80Y98-2|DDHD2_MOUSE Isoform of Q80Y98, Isoform 2 of Phospholipase DDHD2 OS=Mu…	DDHD2	1	1	1	-0.0499895	-0.0875308	-0.0125994	0.663933	0.529015	1	0.918742	1	1	FALSE	FALSE	FALSE	4	4	4	4	4	0.0979177	0.0874327	0.00982409	FALSE	FALSE	FALSE
A0A1B0GS63;Q8K221;A0A1B0GSM3	A0A1B0GS63;Q8K221;A0A1B0GSM3	>tr|A0A1B0GS63|A0A1B0GS63_MOUSE Isoform of Q8K221, ADP-ribosylation factor interacting protein 2, isoform CRA_c OS=Mus musculus OX=10090 GN=Arfip2 PE=1 SV=1;>sp|Q8K221|ARFP2_MOUSE Arfaptin-2 OS=Mus musculus OX=10090 GN=Arfip2 PE=1 SV=2;>tr|A0A1B0GSM3|A0A1B0GSM3_MOUSE Isoform of Q8K221, ADP-ribosylation factor interacting protein 2, isoform CRA_d OS=Mus musculus OX=10090 GN=Arfip2 PE=1 SV=1	ARFIP2	2	2	2	-0.0424776	-0.0662893	0.00494268	0.607681	0.594764	0.952234	0.89545	1	1	FALSE	FALSE	FALSE	10	11	14	12	13	0.507742	-0.220506	0.73547	FALSE	FALSE	FALSE
A0A1B0GSG5;Q91VI7;A0A1B0GRG4	A0A1B0GSG5;Q91VI7;A0A1B0GRG4	>tr|A0A1B0GSG5|A0A1B0GSG5_MOUSE Isoform of Q91VI7, Ribonuclease inhibitor OS=Mus musculus OX=10090 GN=Rnh1 PE=1 SV=1;>sp|Q91VI7|RINI_MOUSE Ribonuclease inhibitor OS=Mus musculus OX=10090 GN=Rnh1 PE=1 SV=1;>tr|A0A1B0GRG4|A0A1B0GRG4_MOUSE Isoform of Q91VI7, Ribonuclease inhibitor (Fragment) OS=Mus musculus OX=10090 GN=Rnh1 PE=1 SV=1	RNH1	7	7	7	0.0932936	0.0371658	-0.0217844	0.0796817	0.514655	0.660363	0.386371	1	0.965297	FALSE	FALSE	FALSE	22	31	30	29	34	0.32273	0.439989	-0.121837	FALSE	FALSE	FALSE
A0A1B0GSH5;D3YWG2;G8JL55;A0A0R4J058;A0A0R4J242;Q922Q9-2;Q922Q9	A0A1B0GSH5;D3YWG2;G8JL55;A0A0R4J058;A0A0R4J242;Q922Q9-2;Q922Q9	>tr|A0A1B0GSH5|A0A1B0GSH5_MOUSE Isoform of Q922Q9, Chitinase domain-containing protein 1 OS=Mus musculus OX=10090 GN=Chid1 PE=1 SV=1;>tr|D3YWG2|D3YWG2_MOUSE Isoform of Q922Q9, Chitinase domain-containing protein 1 (Fragment) OS=Mus musculus OX=10090 GN=Chid1 PE=1 SV=1;>tr|G8JL55|G8JL55_MOUSE Isoform of Q922Q9, Chitinase domain-containing protein 1 (Fragment) OS=Mus musculus OX=10090 GN=Chid1 PE=1…	CHID1	1	1	1	-0.214688	-0.0904797	0.157621	0.099779	0.558534	0.243138	0.435661	1	0.748492	FALSE	FALSE	FALSE	5	5	5	5	5	0.0262422	0.030825	-0.0048767	FALSE	FALSE	FALSE
A0A1B0GT75;A0A1B0GR63;Q9DB34	A0A1B0GT75;A0A1B0GR63;Q9DB34	>tr|A0A1B0GT75|A0A1B0GT75_MOUSE Isoform of Q9DB34, Charged multivesicular body protein 2a OS=Mus musculus OX=10090 GN=Chmp2a PE=1 SV=1;>tr|A0A1B0GR63|A0A1B0GR63_MOUSE Isoform of Q9DB34, Charged multivesicular body protein 2a OS=Mus musculus OX=10090 GN=Chmp2a PE=1 SV=1;>sp|Q9DB34|CHM2A_MOUSE Charged multivesicular body protein 2a OS=Mus musculus OX=10090 GN=Chmp2a PE=1 SV=1	CHMP2A	1	1	1	-0.181716	0.0223827	0.214595	0.281317	0.98813	0.126879	0.673856	1	0.581953	FALSE	FALSE	FALSE	6	4	5	5	5	0.676532	0.030825	0.6502	FALSE	FALSE	FALSE
A0A1C7CYU3;Q02819;A0A1B0GR41	A0A1C7CYU3;Q02819;A0A1B0GR41	>tr|A0A1C7CYU3|A0A1C7CYU3_MOUSE Isoform of Q02819, Nucleobindin 1, isoform CRA_b OS=Mus musculus OX=10090 GN=Nucb1 PE=1 SV=1;>sp|Q02819|NUCB1_MOUSE Nucleobindin-1 OS=Mus musculus OX=10090 GN=Nucb1 PE=1 SV=2;>tr|A0A1B0GR41|A0A1B0GR41_MOUSE Isoform of Q02819, Nucleobindin-1 (Fragment) OS=Mus musculus OX=10090 GN=Nucb1 PE=1 SV=1	NUCB1	4	5	4	-0.049812	0.0377257	0.0939678	0.529541	0.746808	0.163031	0.845308	1	0.641981	FALSE	FALSE	FALSE	17	19	22	20	22	0.519848	0.0157833	0.507641	FALSE	FALSE	FALSE
A0A1C7ZMY3;Q80Z38-3	A0A1C7ZMY3;Q80Z38-3	>tr|A0A1C7ZMY3|A0A1C7ZMY3_MOUSE Isoform of Q80Z38, SH3 and multiple ankyrin repeat domains protein 2 OS=Mus musculus OX=10090 GN=Shank2 PE=1 SV=1;>sp|Q80Z38-3|SHAN2_MOUSE Isoform of Q80Z38, Isoform 3 of SH3 and multiple ankyrin repeat domains protein 2 OS=Mus musculus OX=10090 GN=Shank2	SHANK2	18	17	18	0.232416	0.124761	-0.096768	6.97442e-13	0.0604947	0.0246605	1.28722e-10	0.568352	0.245199	TRUE	FALSE	FALSE	98	99	90	95	92	-0.228316	0.0974722	-0.329009	FALSE	FALSE	FALSE
A0A1D5RLE0;E9QMR2;A0A1D5RMM1;F8VPN7;Q8BIK4;Q8BIK4-2	A0A1D5RLE0;E9QMR2;A0A1D5RMM1;F8VPN7;Q8BIK4;Q8BIK4-2	>tr|A0A1D5RLE0|A0A1D5RLE0_MOUSE Isoform of Q8BIK4, Dedicator of cytokinesis protein 9 OS=Mus musculus OX=10090 GN=Dock9 PE=1 SV=1;>tr|E9QMR2|E9QMR2_MOUSE Isoform of Q8BIK4, Dedicator of cytokinesis protein 9 OS=Mus musculus OX=10090 GN=Dock9 PE=1 SV=1;>tr|A0A1D5RMM1|A0A1D5RMM1_MOUSE Isoform of Q8BIK4, Dedicator of cytokinesis protein 9 OS=Mus musculus OX=10090 GN=Dock9 PE=1 SV=1;>tr|F8VPN7|F8VPN7…	DOCK9	6	7	7	0.0753698	-0.0216206	-0.0333597	0.194847	0.589059	0.625936	0.586344	1	0.957103	FALSE	FALSE	FALSE	37	41	37	36	36	-0.425469	-0.0716726	-0.355796	FALSE	FALSE	FALSE
A0A1D5RLG3;Q80UJ7	A0A1D5RLG3;Q80UJ7	>tr|A0A1D5RLG3|A0A1D5RLG3_MOUSE Isoform of Q80UJ7, Rab3 GTPase-activating protein catalytic subunit OS=Mus musculus OX=10090 GN=Rab3gap1 PE=1 SV=1;>sp|Q80UJ7|RB3GP_MOUSE Rab3 GTPase-activating protein catalytic subunit OS=Mus musculus OX=10090 GN=Rab3gap1 PE=1 SV=4	RAB3GAP1	3	2	2	-0.0373576	-0.0609962	0.0543092	0.639159	0.628133	0.548974	0.909392	1	0.924641	FALSE	FALSE	FALSE	13	12	10	11	14	0.500305	1.05598	-0.568678	FALSE	FALSE	FALSE
A0A1D5RLL3;Q8BG67;Q8BG67-2	A0A1D5RLL3;Q8BG67;Q8BG67-2	>tr|A0A1D5RLL3|A0A1D5RLL3_MOUSE Isoform of Q8BG67, Protein EFR3 homolog A OS=Mus musculus OX=10090 GN=Efr3a PE=1 SV=1;>sp|Q8BG67|EFR3A_MOUSE Protein EFR3 homolog A OS=Mus musculus OX=10090 GN=Efr3a PE=1 SV=1;>sp|Q8BG67-2|EFR3A_MOUSE Isoform of Q8BG67, Isoform 2 of Protein EFR3 homolog A OS=Mus musculus OX=10090 GN=Efr3a	EFR3A	1	1	1	0.377113	0.217348	-0.149953	0.0161998	0.191858	0.368456	0.150434	0.906679	0.842995	FALSE	FALSE	FALSE	4	4	5	5	4	0.0411531	-0.599274	0.6502	FALSE	FALSE	FALSE
A0A1D5RLN6;A0A1B0GR85;Q8BRV5	A0A1D5RLN6;A0A1B0GR85;Q8BRV5	>tr|A0A1D5RLN6|A0A1D5RLN6_MOUSE Isoform of Q8BRV5, RIKEN cDNA 2900026A02 gene OS=Mus musculus OX=10090 GN=2900026A02Rik PE=1 SV=1;>tr|A0A1B0GR85|A0A1B0GR85_MOUSE Isoform of Q8BRV5, RIKEN cDNA 2900026A02 gene OS=Mus musculus OX=10090 GN=2900026A02Rik PE=1 SV=1;>sp|Q8BRV5|K1671_MOUSE Uncharacterized protein KIAA1671 OS=Mus musculus OX=10090 GN=Kiaa1671 PE=2 SV=1	2900026A02RIK;KIAA1671	4	1	2	0.147299	-0.150992	-0.0854417	0.0274197	0.369436	0.41783	0.212669	1	0.867202	FALSE	FALSE	FALSE	19	20	13	21	15	-0.876506	0.449351	-1.33941	FALSE	FALSE	FALSE
A0A1D5RLV7;G3UYW1;Q6VNB8	A0A1D5RLV7;G3UYW1;Q6VNB8	>tr|A0A1D5RLV7|A0A1D5RLV7_MOUSE Isoform of Q6VNB8, WD repeat and FYVE domain-containing protein 3 OS=Mus musculus OX=10090 GN=Wdfy3 PE=1 SV=1;>tr|G3UYW1|G3UYW1_MOUSE Isoform of Q6VNB8, WD repeat and FYVE domain-containing protein 3 OS=Mus musculus OX=10090 GN=Wdfy3 PE=1 SV=1;>sp|Q6VNB8|WDFY3_MOUSE WD repeat and FYVE domain-containing protein 3 OS=Mus musculus OX=10090 GN=Wdfy3 PE=1 SV=1	WDFY3	1	0	0	0.416222			0.0237998			0.194146			FALSE			8	7	5	9	8	0.39866	1.37216	-0.992246	FALSE	FALSE	FALSE
A0A1D5RLW5;A0A1D5RM85;P62717;A0A1D5RM79;A0A1D5RME4	A0A1D5RLW5;A0A1D5RM85;P62717;A0A1D5RM79;A0A1D5RME4	>tr|A0A1D5RLW5|A0A1D5RLW5_MOUSE Isoform of P62717, 60S ribosomal protein L18a OS=Mus musculus OX=10090 GN=Rpl18a PE=1 SV=1;>tr|A0A1D5RM85|A0A1D5RM85_MOUSE Isoform of P62717, 60S ribosomal protein L18a (Fragment) OS=Mus musculus OX=10090 GN=Rpl18a PE=1 SV=1;>sp|P62717|RL18A_MOUSE 60S ribosomal protein L18a OS=Mus musculus OX=10090 GN=Rpl18a PE=1 SV=1;>tr|A0A1D5RM79|A0A1D5RM79_MOUSE Isoform of P627…	RPL18A	2	2	2	-0.0756895	-0.0330902	0.063873	0.555244	0.585752	0.407976	0.861606	1	0.862643	FALSE	FALSE	FALSE	9	8	9	9	10	0.735384	0.359547	0.375568	FALSE	FALSE	FALSE
A0A1D5RM83;E9PUA3;Q8R0S2;Q8R0S2-2	A0A1D5RM83;E9PUA3;Q8R0S2;Q8R0S2-2	>tr|A0A1D5RM83|A0A1D5RM83_MOUSE Isoform of Q8R0S2, IQ motif and SEC7 domain-containing protein 1 OS=Mus musculus OX=10090 GN=Iqsec1 PE=1 SV=1;>tr|E9PUA3|E9PUA3_MOUSE Isoform of Q8R0S2, IQ motif and SEC7 domain-containing protein 1 OS=Mus musculus OX=10090 GN=Iqsec1 PE=1 SV=1;>sp|Q8R0S2|IQEC1_MOUSE IQ motif and SEC7 domain-containing protein 1 OS=Mus musculus OX=10090 GN=Iqsec1 PE=1 SV=2;>sp|Q8R0S…	IQSEC1	10	10	10	0.154313	0.153664	0.00292235	0.000269142	0.00564555	0.963435	0.00819356	0.129585	1	TRUE	FALSE	FALSE	55	56	54	57	54	-0.100321	0.0325536	-0.134127	FALSE	FALSE	FALSE
A0A1L1SQ42;D3YWR0;A0A1D5RLT6;Q80TI0-2;Q80TI0-3;Q80TI0;Q80TI0-4	A0A1L1SQ42;D3YWR0;A0A1D5RLT6;Q80TI0-2;Q80TI0-3;Q80TI0;Q80TI0-4	>tr|A0A1L1SQ42|A0A1L1SQ42_MOUSE Isoform of Q80TI0, GRAM domain-containing protein 1B OS=Mus musculus OX=10090 GN=Gramd1b PE=1 SV=1;>tr|D3YWR0|D3YWR0_MOUSE Isoform of Q80TI0, GRAM domain-containing protein 1B OS=Mus musculus OX=10090 GN=Gramd1b PE=1 SV=2;>tr|A0A1D5RLT6|A0A1D5RLT6_MOUSE Isoform of Q80TI0, GRAM domain-containing protein 1B OS=Mus musculus OX=10090 GN=Gramd1b PE=1 SV=1;>sp|Q80TI0-2|G…	GRAMD1B	1	1	1	-0.0238049	0.0590573	0.10488	1	0.715213	0.444816	1	1	0.873929	FALSE	FALSE	FALSE	5	5	5	5	5	0.0262422	0.030825	-0.0048767	FALSE	FALSE	FALSE
A0A1L1SQA8;P62852	A0A1L1SQA8;P62852	>tr|A0A1L1SQA8|A0A1L1SQA8_MOUSE Isoform of P62852, 40S ribosomal protein S25 OS=Mus musculus OX=10090 GN=Rps25 PE=1 SV=1;>sp|P62852|RS25_MOUSE 40S ribosomal protein S25 OS=Mus musculus OX=10090 GN=Rps25 PE=1 SV=1	RPS25	3	3	3	-0.0679593	-0.0424848	0.0686983	0.654098	0.888336	0.532737	0.912911	1	0.917199	FALSE	FALSE	FALSE	13	15	14	14	15	0.0253343	0.253707	-0.232195	FALSE	FALSE	FALSE
A0A1L1SQZ2;P97445;E9Q1R5	A0A1L1SQZ2;P97445;E9Q1R5	>tr|A0A1L1SQZ2|A0A1L1SQZ2_MOUSE Isoform of P97445, Voltage-dependent P/Q-type calcium channel subunit alpha (Fragment) OS=Mus musculus OX=10090 GN=Cacna1a PE=1 SV=1;>sp|P97445|CAC1A_MOUSE Voltage-dependent P/Q-type calcium channel subunit alpha-1A OS=Mus musculus OX=10090 GN=Cacna1a PE=1 SV=2;>tr|E9Q1R5|E9Q1R5_MOUSE Isoform of P97445, Voltage-dependent P/Q-type calcium channel subunit alpha OS=Mu…	CACNA1A	5	5	5	0.075538	-0.0351909	-0.116683	0.210683	0.761968	0.0971191	0.604614	1	0.52245	FALSE	FALSE	FALSE	24	23	20	22	27	0.554286	0.98002	-0.43714	FALSE	FALSE	FALSE
A0A1L1STC6;Q6ZWR6-4;Q6ZWR6	A0A1L1STC6;Q6ZWR6-4;Q6ZWR6	>tr|A0A1L1STC6|A0A1L1STC6_MOUSE Isoform of Q6ZWR6, Nesprin-1 OS=Mus musculus OX=10090 GN=Syne1 PE=1 SV=1;>sp|Q6ZWR6-4|SYNE1_MOUSE Isoform of Q6ZWR6, Isoform 4 of Nesprin-1 OS=Mus musculus OX=10090 GN=Syne1;>sp|Q6ZWR6|SYNE1_MOUSE Nesprin-1 OS=Mus musculus OX=10090 GN=Syne1 PE=1 SV=2	SYNE1	6	6	7	0.157784	0.0691643	-0.0637773	0.00886194	0.422785	0.369802	0.100651	1	0.844162	FALSE	FALSE	FALSE	48	44	48	45	41	-0.218392	-0.484966	0.27263	FALSE	FALSE	FALSE
A0A1L1STE6;Q9D6R2;Q9D6R2-2	A0A1L1STE6;Q9D6R2;Q9D6R2-2	>tr|A0A1L1STE6|A0A1L1STE6_MOUSE Isoform of Q9D6R2, Isocitrate dehydrogenase [NAD] subunit, mitochondrial OS=Mus musculus OX=10090 GN=Idh3a PE=1 SV=1;>sp|Q9D6R2|IDH3A_MOUSE Isocitrate dehydrogenase [NAD] subunit alpha, mitochondrial OS=Mus musculus OX=10090 GN=Idh3a PE=1 SV=1;>sp|Q9D6R2-2|IDH3A_MOUSE Isoform of Q9D6R2, Isoform 2 of Isocitrate dehydrogenase [NAD] subunit alpha, mitochondrial OS=Mus…	IDH3A	16	18	17	-0.118836	0.00789276	0.156033	0.00453827	0.950366	8.64378e-05	0.0656936	1	0.00406532	FALSE	FALSE	TRUE	85	81	89	88	88	0.305143	-0.00559978	0.313077	FALSE	FALSE	FALSE
A0A1L1SUX8;P01831	A0A1L1SUX8;P01831	>tr|A0A1L1SUX8|A0A1L1SUX8_MOUSE Isoform of P01831, Thy-1 membrane glycoprotein (Fragment) OS=Mus musculus OX=10090 GN=Thy1 PE=1 SV=1;>sp|P01831|THY1_MOUSE Thy-1 membrane glycoprotein OS=Mus musculus OX=10090 GN=Thy1 PE=1 SV=1	THY1	4	4	4	0.00882542	-0.141677	-0.135779	0.74045	0.105098	0.118067	0.95026	0.735497	0.563423	FALSE	FALSE	FALSE	20	20	20	20	20	0.0252054	0.0324711	-0.0075933	FALSE	FALSE	FALSE
A0A1L1SV25;P57780	A0A1L1SV25;P57780	>tr|A0A1L1SV25|A0A1L1SV25_MOUSE Isoform of P57780, Alpha-actinin-4 OS=Mus musculus OX=10090 GN=Actn4 PE=1 SV=1;>sp|P57780|ACTN4_MOUSE Alpha-actinin-4 OS=Mus musculus OX=10090 GN=Actn4 PE=1 SV=1	ACTN4	11	10	12	0.00839079	-0.0752521	-0.0786555	0.872467	0.199077	0.115925	0.997057	0.916613	0.56309	FALSE	FALSE	FALSE	57	59	55	58	56	-0.151373	0.0822607	-0.236048	FALSE	FALSE	FALSE
A0A1L1SVK0;Q61206;A0A1L1SQ76;A0A1L1SRD0;A0A1L1SSQ5;A0A1L1SQV7	A0A1L1SVK0;Q61206;A0A1L1SQ76;A0A1L1SRD0;A0A1L1SSQ5;A0A1L1SQV7	>tr|A0A1L1SVK0|A0A1L1SVK0_MOUSE Isoform of Q61206, Platelet-activating factor acetylhydrolase IB subunit beta (Fragment) OS=Mus musculus OX=10090 GN=Pafah1b2 PE=1 SV=1;>sp|Q61206|PA1B2_MOUSE Platelet-activating factor acetylhydrolase IB subunit beta OS=Mus musculus OX=10090 GN=Pafah1b2 PE=1 SV=2;>tr|A0A1L1SQ76|A0A1L1SQ76_MOUSE Isoform of Q61206, Platelet-activating factor acetylhydrolase IB subun…	PAFAH1B2	3	3	3	-0.210433	-0.0599368	0.178629	0.0274389	0.76972	0.0513537	0.212669	1	0.381519	FALSE	FALSE	FALSE	14	13	14	14	14	0.271842	0.031534	0.24181	FALSE	FALSE	FALSE
A0A1W2P6F6;A0A1W2P7Q9;Q60605-2;Q60605;A0A1W2P6G5	A0A1W2P6F6;A0A1W2P7Q9;Q60605-2;Q60605;A0A1W2P6G5	>tr|A0A1W2P6F6|A0A1W2P6F6_MOUSE Isoform of Q60605, Myosin light polypeptide 6 OS=Mus musculus OX=10090 GN=Myl6 PE=1 SV=1;>tr|A0A1W2P7Q9|A0A1W2P7Q9_MOUSE Isoform of Q60605, Myosin light polypeptide 6 OS=Mus musculus OX=10090 GN=Myl6 PE=1 SV=1;>sp|Q60605-2|MYL6_MOUSE Isoform of Q60605, Isoform Smooth muscle of Myosin light polypeptide 6 OS=Mus musculus OX=10090 GN=Myl6;>sp|Q60605|MYL6_MOUSE Myosin …	MYL6	7	7	7	0.000588078	-0.0310353	-0.0129984	0.974028	0.729303	0.810103	1	1	1	FALSE	FALSE	FALSE	36	36	36	32	35	-0.0615014	-0.0609472	-4.38137e-05	FALSE	FALSE	FALSE
A0A1W2P6H6	A0A1W2P6H6	>tr|A0A1W2P6H6|A0A1W2P6H6_MOUSE Isoform of Q497Q6, Protein FAM228B (Fragment) OS=Mus musculus OX=10090 GN=Fam228b PE=4 SV=1	FAM228B	1	1	1	0.111618	0.0577867	-0.0201494	0.412416	0.747093	0.96497	0.769487	1	1	FALSE	FALSE	FALSE	5	5	5	5	5	0.0262422	0.030825	-0.0048767	FALSE	FALSE	FALSE
A0A1W2P6P1;Q8BJU0-2;Q8BJU0;A0A1W2P7I5	A0A1W2P6P1;Q8BJU0-2;Q8BJU0;A0A1W2P7I5	>tr|A0A1W2P6P1|A0A1W2P6P1_MOUSE Isoform of Q8BJU0, Small glutamine-rich tetratricopeptide repeat-containing protein alpha (Fragment) OS=Mus musculus OX=10090 GN=Sgta PE=1 SV=1;>sp|Q8BJU0-2|SGTA_MOUSE Isoform of Q8BJU0, Isoform 2 of Small glutamine-rich tetratricopeptide repeat-containing protein alpha OS=Mus musculus OX=10090 GN=Sgta;>sp|Q8BJU0|SGTA_MOUSE Small glutamine-rich tetratricopeptide re…	SGTA	3	3	3	-0.0071275	0.0694123	0.103046	0.800351	0.445391	0.184132	0.97055	1	0.671073	FALSE	FALSE	FALSE	15	15	15	15	15	0.0253343	0.0322663	-0.00725542	FALSE	FALSE	FALSE
A0A1W2P6S5;P39087-2;P39087;Q6PAQ0	A0A1W2P6S5;P39087-2;P39087;Q6PAQ0	>tr|A0A1W2P6S5|A0A1W2P6S5_MOUSE Isoform of P39087, Glutamate receptor ionotropic, kainate 2 OS=Mus musculus OX=10090 GN=Grik2 PE=1 SV=1;>sp|P39087-2|GRIK2_MOUSE Isoform of P39087, Isoform GluR6-2 of Glutamate receptor ionotropic, kainate 2 OS=Mus musculus OX=10090 GN=Grik2;>sp|P39087|GRIK2_MOUSE Glutamate receptor ionotropic, kainate 2 OS=Mus musculus OX=10090 GN=Grik2 PE=1 SV=4;>tr|Q6PAQ0|Q6PAQ0…	GRIK2	3	3	2	-0.00985564	0.0261549	-0.0148359	0.874993	0.642569	0.8765	0.998155	1	1	FALSE	FALSE	FALSE	14	17	14	18	15	-0.334945	0.238408	-0.579586	FALSE	FALSE	FALSE
A0A1W2P6X3;Q9JL26	A0A1W2P6X3;Q9JL26	>tr|A0A1W2P6X3|A0A1W2P6X3_MOUSE Isoform of Q9JL26, Formin-like protein 1 OS=Mus musculus OX=10090 GN=Fmnl1 PE=1 SV=1;>sp|Q9JL26|FMNL1_MOUSE Formin-like protein 1 OS=Mus musculus OX=10090 GN=Fmnl1 PE=1 SV=1	FMNL1	2	2	2	0.0297559	0.0298684	0.0275449	0.647833	0.599374	0.632435	0.912643	1	0.957103	FALSE	FALSE	FALSE	13	11	15	14	13	0.581091	-0.388344	0.979849	FALSE	FALSE	FALSE
A0A1W2P729;Q9QXT0	A0A1W2P729;Q9QXT0	>tr|A0A1W2P729|A0A1W2P729_MOUSE Isoform of Q9QXT0, Protein canopy homolog 2 (Fragment) OS=Mus musculus OX=10090 GN=Cnpy2 PE=1 SV=1;>sp|Q9QXT0|CNPY2_MOUSE Protein canopy homolog 2 OS=Mus musculus OX=10090 GN=Cnpy2 PE=1 SV=1	CNPY2	2	2	2	-0.00794943	-0.0279741	-0.000863496	0.904932	0.995934	0.973316	1	1	1	FALSE	FALSE	FALSE	10	10	12	9	10	0.0572668	-0.539406	0.605618	FALSE	FALSE	FALSE
A0A1W2P784;Q3U7R1-2;Q3U7R1	A0A1W2P784;Q3U7R1-2;Q3U7R1	>tr|A0A1W2P784|A0A1W2P784_MOUSE Isoform of Q3U7R1, Extended synaptotagmin-1 (Fragment) OS=Mus musculus OX=10090 GN=Esyt1 PE=1 SV=1;>sp|Q3U7R1-2|ESYT1_MOUSE Isoform of Q3U7R1, Isoform 2 of Extended synaptotagmin-1 OS=Mus musculus OX=10090 GN=Esyt1;>sp|Q3U7R1|ESYT1_MOUSE Extended synaptotagmin-1 OS=Mus musculus OX=10090 GN=Esyt1 PE=1 SV=2	ESYT1	1	1	1	-0.395612	-0.0147594	0.388578	0.0712993	1	0.0724193	0.36437	1	0.45558	FALSE	FALSE	FALSE	4	4	5	5	5	0.676532	0.0763593	0.603946	FALSE	FALSE	FALSE
A0A1W2P7Q6;Q9CRT8	A0A1W2P7Q6;Q9CRT8	>tr|A0A1W2P7Q6|A0A1W2P7Q6_MOUSE Isoform of Q9CRT8, Exportin-T OS=Mus musculus OX=10090 GN=Xpot PE=1 SV=1;>sp|Q9CRT8|XPOT_MOUSE Exportin-T OS=Mus musculus OX=10090 GN=Xpot PE=1 SV=3	XPOT	1	2	1	-0.0584899	-0.0517541	0.0578544	0.706113	0.779401	0.715973	0.935772	1	0.982032	FALSE	FALSE	FALSE	8	6	7	8	6	-0.0547771	-0.468423	0.420645	FALSE	FALSE	FALSE
A0A1W2P7X0;E9QMV2;Q4KML4	A0A1W2P7X0;E9QMV2;Q4KML4	>tr|A0A1W2P7X0|A0A1W2P7X0_MOUSE Isoform of Q4KML4, Costars family protein ABRACL (Fragment) OS=Mus musculus OX=10090 GN=Abracl PE=1 SV=1;>tr|E9QMV2|E9QMV2_MOUSE Isoform of Q4KML4, Costars family protein ABRACL OS=Mus musculus OX=10090 GN=Abracl PE=1 SV=1;>sp|Q4KML4|ABRAL_MOUSE Costars family protein ABRACL OS=Mus musculus OX=10090 GN=Abracl PE=1 SV=1	ABRACL	2	2	2	-0.0102795	0.0502565	0.0672474	0.998602	0.528179	0.564441	1	1	0.92965	FALSE	FALSE	FALSE	10	8	9	8	10	0.742927	0.363732	0.378915	FALSE	FALSE	FALSE
A0A1W2P7Y9	A0A1W2P7Y9	>tr|A0A1W2P7Y9|A0A1W2P7Y9_MOUSE Isoform of Q810U4, Neuronal cell adhesion molecule OS=Mus musculus OX=10090 GN=Nrcam PE=1 SV=1	NRCAM	1	1	1	0.0677665	-0.119632	-0.160637	0.560234	0.424156	0.273577	0.866617	1	0.781833	FALSE	FALSE	FALSE	5	5	5	5	5	0.0262422	0.030825	-0.0048767	FALSE	FALSE	FALSE
A0A1W2P872;D3YVV7;Q9JKN6	A0A1W2P872;D3YVV7;Q9JKN6	>tr|A0A1W2P872|A0A1W2P872_MOUSE Isoform of D3YVV7, Neuro-oncological ventral antigen 2 OS=Mus musculus OX=10090 GN=Nova2 PE=1 SV=1;>tr|D3YVV7|D3YVV7_MOUSE Neuro-oncological ventral antigen 2 OS=Mus musculus OX=10090 GN=Nova2 PE=1 SV=3;>sp|Q9JKN6|NOVA1_MOUSE RNA-binding protein Nova-1 OS=Mus musculus OX=10090 GN=Nova1 PE=1 SV=2	NOVA2;NOVA1	1	1	2	-0.0455271	-0.00693835	0.212298	0.716653	1	0.0412965	0.94083	1	0.328929	FALSE	FALSE	FALSE	7	8	9	7	4	-2.01139	-2.34721	0.358111	TRUE	TRUE	FALSE
A0A1Y7VJ48;P48428	A0A1Y7VJ48;P48428	>tr|A0A1Y7VJ48|A0A1Y7VJ48_MOUSE Isoform of P48428, Tubulin-specific chaperone A OS=Mus musculus OX=10090 GN=Tbca PE=1 SV=1;>sp|P48428|TBCA_MOUSE Tubulin-specific chaperone A OS=Mus musculus OX=10090 GN=Tbca PE=1 SV=3	TBCA	1	1	1	-0.149557	0.110042	0.267332	0.368036	0.795012	0.202078	0.741814	1	0.693092	FALSE	FALSE	FALSE	1	5	3	3	5	0.0262422	1.35413	-1.34909	FALSE	FALSE	FALSE
A0A1Y7VJZ2;Q9WVL0;A0A1Y7VNC1	A0A1Y7VJZ2;Q9WVL0;A0A1Y7VNC1	>tr|A0A1Y7VJZ2|A0A1Y7VJZ2_MOUSE Isoform of Q9WVL0, Glutathione transferase zeta 1 (Maleylacetoacetate isomerase), isoform CRA_c OS=Mus musculus OX=10090 GN=Gstz1 PE=1 SV=1;>sp|Q9WVL0|MAAI_MOUSE Maleylacetoacetate isomerase OS=Mus musculus OX=10090 GN=Gstz1 PE=1 SV=1;>tr|A0A1Y7VNC1|A0A1Y7VNC1_MOUSE Isoform of Q9WVL0, Glutathione transferase zeta 1 (Maleylacetoacetate isomerase), isoform CRA_b OS=M…	GSTZ1	2	2	2	-0.229489	-0.0107073	0.244972	0.0107117	0.762416	0.039723	0.114358	1	0.321221	FALSE	FALSE	FALSE	10	11	10	10	11	0.0219915	0.349922	-0.333299	FALSE	FALSE	FALSE
A0A1Y7VK19;Q9DCB8	A0A1Y7VK19;Q9DCB8	>tr|A0A1Y7VK19|A0A1Y7VK19_MOUSE Isoform of Q9DCB8, Iron-sulfur cluster assembly 2 homolog, mitochondrial (Fragment) OS=Mus musculus OX=10090 GN=Isca2 PE=1 SV=1;>sp|Q9DCB8|ISCA2_MOUSE Iron-sulfur cluster assembly 2 homolog, mitochondrial OS=Mus musculus OX=10090 GN=Isca2 PE=1 SV=2	ISCA2	1	2	1	-0.0275349	0.0921731	0.112988	0.98559	0.423383	0.452755	1	1	0.874493	FALSE	FALSE	FALSE	10	7	13	16	10	1.10064	-0.812706	1.93429	FALSE	FALSE	FALSE
A0A1Y7VLP0;P56379	A0A1Y7VLP0;P56379	>tr|A0A1Y7VLP0|A0A1Y7VLP0_MOUSE Isoform of P56379, RIKEN cDNA 2010107E04 gene (Fragment) OS=Mus musculus OX=10090 GN=2010107E04Rik PE=1 SV=1;>sp|P56379|68MP_MOUSE 6.8 kDa mitochondrial proteolipid OS=Mus musculus OX=10090 GN=Mp68 PE=1 SV=1	2010107E04RIK;MP68	2	2	2	0.0820667	0.0993537	0.0184511	0.405961	0.576665	0.607102	0.763903	1	0.951918	FALSE	FALSE	FALSE	9	8	10	9	9	0.35481	-0.285873	0.647812	FALSE	FALSE	FALSE
A0A1Y7VLY2;P59764	A0A1Y7VLY2;P59764	>tr|A0A1Y7VLY2|A0A1Y7VLY2_MOUSE Isoform of P59764, Dedicator of cytokinesis protein 4 OS=Mus musculus OX=10090 GN=Dock4 PE=1 SV=1;>sp|P59764|DOCK4_MOUSE Dedicator of cytokinesis protein 4 OS=Mus musculus OX=10090 GN=Dock4 PE=1 SV=1	DOCK4	9	8	9	0.283113	-0.0432129	-0.323914	2.56482e-10	0.776419	1.32149e-09	3.293e-08	1	3.5596e-07	TRUE	FALSE	TRUE	53	58	45	56	48	-0.615032	0.224372	-0.847477	FALSE	FALSE	FALSE
A0A1Y7VME9;E9Q9B7;A0A1Y7VMH7;A0A1Y7VNF8	A0A1Y7VME9;E9Q9B7;A0A1Y7VMH7;A0A1Y7VNF8	>tr|A0A1Y7VME9|A0A1Y7VME9_MOUSE Isoform of E9Q9B7, Kinase D-interacting substrate 220 OS=Mus musculus OX=10090 GN=Kidins220 PE=1 SV=1;>tr|E9Q9B7|E9Q9B7_MOUSE Kinase D-interacting substrate 220 OS=Mus musculus OX=10090 GN=Kidins220 PE=1 SV=1;>tr|A0A1Y7VMH7|A0A1Y7VMH7_MOUSE Isoform of E9Q9B7, Kinase D-interacting substrate 220 OS=Mus musculus OX=10090 GN=Kidins220 PE=1 SV=1;>tr|A0A1Y7VNF8|A0A1Y7VNF…	KIDINS220	1	1	1	-0.0484193	-0.237633	-0.133889	0.798572	0.185258	0.307177	0.970309	0.905197	0.813037	FALSE	FALSE	FALSE	8	8	6	7	4	-1.96302	-1.08047	-0.879925	FALSE	FALSE	FALSE
A0A1Y7VN19;Q9CXR1	A0A1Y7VN19;Q9CXR1	>tr|A0A1Y7VN19|A0A1Y7VN19_MOUSE Isoform of Q9CXR1, Dehydrogenase/reductase SDR family member 7 (Fragment) OS=Mus musculus OX=10090 GN=Dhrs7 PE=1 SV=1;>sp|Q9CXR1|DHRS7_MOUSE Dehydrogenase/reductase SDR family member 7 OS=Mus musculus OX=10090 GN=Dhrs7 PE=1 SV=2	DHRS7	2	2	2	0.0224355	-0.0126346	-0.00152524	0.933008	0.967839	0.998823	1	1	1	FALSE	FALSE	FALSE	9	9	9	8	10	0.326684	0.332505	-0.00867127	FALSE	FALSE	FALSE
A0A1Y7VNZ6;Q03141-2;Q03141-3;Q03141	A0A1Y7VNZ6;Q03141-2;Q03141-3;Q03141	>tr|A0A1Y7VNZ6|A0A1Y7VNZ6_MOUSE Isoform of Q03141, Non-specific serine/threonine protein kinase OS=Mus musculus OX=10090 GN=Mark3 PE=1 SV=1;>sp|Q03141-2|MARK3_MOUSE Isoform of Q03141, Isoform 2 of MAP/microtubule affinity-regulating kinase 3 OS=Mus musculus OX=10090 GN=Mark3;>sp|Q03141-3|MARK3_MOUSE Isoform of Q03141, Isoform 3 of MAP/microtubule affinity-regulating kinase 3 OS=Mus musculus OX=10…	MARK3	1	1	1	0.185425	0.0848783	-0.0802492	0.190018	0.643394	0.716293	0.578035	1	0.982032	FALSE	FALSE	FALSE	14	12	9	11	8	-1.2694	-0.404771	-0.867581	FALSE	FALSE	FALSE
A0A286YCI8;Q62417;E9PYX6;E9QNA7;D3Z5J3;A0A286YCQ0;A0A286YDN0;E9Q6A3;Q62417-3;Q62417-2;Q62417-5;Q62417-6;Q62417-4;Q62417-7	A0A286YCI8;Q62417;E9PYX6;E9QNA7;D3Z5J3;A0A286YCQ0;A0A286YDN0;E9Q6A3;Q62417-3;Q62417-2;Q62417-5;Q62417-6;Q62417-4;Q62417-7	>tr|A0A286YCI8|A0A286YCI8_MOUSE Isoform of Q62417, Sorbin and SH3 domain-containing protein 1 OS=Mus musculus OX=10090 GN=Sorbs1 PE=1 SV=1;>sp|Q62417|SRBS1_MOUSE Sorbin and SH3 domain-containing protein 1 OS=Mus musculus OX=10090 GN=Sorbs1 PE=1 SV=2;>tr|E9PYX6|E9PYX6_MOUSE Isoform of Q62417, Sorbin and SH3 domain-containing protein 1 OS=Mus musculus OX=10090 GN=Sorbs1 PE=1 SV=1;>tr|E9QNA7|E9QNA7_…	SORBS1	6	6	7	0.0417776	0.0572324	0.0411678	0.457802	0.346078	0.437367	0.803262	1	0.870327	FALSE	FALSE	FALSE	32	33	30	34	29	-0.404635	-0.0828943	-0.323409	FALSE	FALSE	FALSE
A0A286YCR9	A0A286YCR9	>tr|A0A286YCR9|A0A286YCR9_MOUSE Isoform of Q9R0N7, Synaptotagmin-7 (Fragment) OS=Mus musculus OX=10090 GN=Syt7 PE=1 SV=1	SYT7	1	1	1	0.133605	0.136587	0.0025954	0.259997	0.314337	1	0.664192	1	1	FALSE	FALSE	FALSE	4	4	4	5	3	-0.718303	-0.702491	-0.00999849	FALSE	FALSE	FALSE
A0A286YCT4;A0A286YDB7;A0A286YCG8;Q9CY50	A0A286YCT4;A0A286YDB7;A0A286YCG8;Q9CY50	>tr|A0A286YCT4|A0A286YCT4_MOUSE Isoform of Q9CY50, Translocon-associated protein subunit alpha OS=Mus musculus OX=10090 GN=Ssr1 PE=1 SV=1;>tr|A0A286YDB7|A0A286YDB7_MOUSE Isoform of Q9CY50, Translocon-associated protein subunit alpha (Fragment) OS=Mus musculus OX=10090 GN=Ssr1 PE=1 SV=1;>tr|A0A286YCG8|A0A286YCG8_MOUSE Isoform of Q9CY50, Translocon-associated protein subunit alpha OS=Mus musculus O…	SSR1	3	3	3	0.0244859	0.0339018	0.031724	0.795533	0.859237	0.654493	0.970309	1	0.961458	FALSE	FALSE	FALSE	15	15	15	15	15	0.0253343	0.0322663	-0.00725542	FALSE	FALSE	FALSE
A0A286YD12;Q91YP2	A0A286YD12;Q91YP2	>tr|A0A286YD12|A0A286YD12_MOUSE Isoform of Q91YP2, Neurolysin, mitochondrial OS=Mus musculus OX=10090 GN=Nln PE=1 SV=1;>sp|Q91YP2|NEUL_MOUSE Neurolysin, mitochondrial OS=Mus musculus OX=10090 GN=Nln PE=1 SV=1	NLN	3	2	2	-0.0053902	-0.0616404	-0.118446	0.768659	1	0.411274	0.959767	1	0.864871	FALSE	FALSE	FALSE	16	16	13	13	14	-0.394474	0.273029	-0.674721	FALSE	FALSE	FALSE
A0A286YDC5;A6H611	A0A286YDC5;A6H611	>tr|A0A286YDC5|A0A286YDC5_MOUSE Isoform of A6H611, Mitochondrial intermediate peptidase OS=Mus musculus OX=10090 GN=Mipep PE=1 SV=1;>sp|A6H611|MIPEP_MOUSE Mitochondrial intermediate peptidase OS=Mus musculus OX=10090 GN=Mipep PE=1 SV=1	MIPEP	1	2	1	-0.036712	-0.00675549	-0.0576918	1	0.663128	1	1	1	1	FALSE	FALSE	FALSE	1	7	8	8	8	0.487092	0.0169537	0.473456	FALSE	FALSE	FALSE
A0A286YDI8;G3X972	A0A286YDI8;G3X972	>tr|A0A286YDI8|A0A286YDI8_MOUSE Isoform of G3X972, Sec24-related gene family, member C (S. cerevisiae) OS=Mus musculus OX=10090 GN=Sec24c PE=1 SV=1;>tr|G3X972|G3X972_MOUSE SEC24 related gene family, member C (S. cerevisiae), isoform CRA_a OS=Mus musculus OX=10090 GN=Sec24c PE=1 SV=1	SEC24C	4	4	4	0.0587318	0.00342846	-0.023033	0.390471	0.902529	0.788212	0.757967	1	1	FALSE	FALSE	FALSE	20	21	17	17	19	-0.29714	0.376242	-0.681515	FALSE	FALSE	FALSE
A0A286YDL2;Q0GA42	A0A286YDL2;Q0GA42	>tr|A0A286YDL2|A0A286YDL2_MOUSE Isoform of Q0GA42, Metal transporter CNNM1 OS=Mus musculus OX=10090 GN=Cnnm1 PE=1 SV=1;>sp|Q0GA42|CNNM1_MOUSE Metal transporter CNNM1 OS=Mus musculus OX=10090 GN=Cnnm1 PE=1 SV=5	CNNM1	1	1	1	-0.132329	-0.0755241	0.0850885	0.357996	0.707373	0.839652	0.736718	1	1	FALSE	FALSE	FALSE	6	5	5	7	5	0.0262422	0.030825	-0.0048767	FALSE	FALSE	FALSE
A0A286YDN9;D3YTL8;Q52KF3;Q52KF3-2;Q52KF3-3;A0A286YE32	A0A286YDN9;D3YTL8;Q52KF3;Q52KF3-2;Q52KF3-3;A0A286YE32	>tr|A0A286YDN9|A0A286YDN9_MOUSE Isoform of Q52KF3, Protein spire homolog 1 OS=Mus musculus OX=10090 GN=Spire1 PE=1 SV=1;>tr|D3YTL8|D3YTL8_MOUSE Isoform of Q52KF3, Protein spire homolog 1 OS=Mus musculus OX=10090 GN=Spire1 PE=1 SV=1;>sp|Q52KF3|SPIR1_MOUSE Protein spire homolog 1 OS=Mus musculus OX=10090 GN=Spire1 PE=1 SV=1;>sp|Q52KF3-2|SPIR1_MOUSE Isoform of Q52KF3, Isoform 2 of Protein spire homo…	SPIRE1	1	1	1	0.208542	-0.0198	-0.215442	0.176458	1	0.224098	0.562116	1	0.722526	FALSE	FALSE	FALSE	5	4	5	5	5	0.631667	0.030825	0.605004	FALSE	FALSE	FALSE
A0A2C9F2A2;Q921Q7	A0A2C9F2A2;Q921Q7	>tr|A0A2C9F2A2|A0A2C9F2A2_MOUSE Isoform of Q921Q7, Ras and Rab interactor 1 OS=Mus musculus OX=10090 GN=Rin1 PE=1 SV=1;>sp|Q921Q7|RIN1_MOUSE Ras and Rab interactor 1 OS=Mus musculus OX=10090 GN=Rin1 PE=1 SV=1	RIN1	2	1	1	0.0326621	-0.103837	-0.0832711	0.766218	0.660893	0.743193	0.959153	1	0.987322	FALSE	FALSE	FALSE	6	9	7	9	8	-0.307347	0.43969	-0.756248	FALSE	FALSE	FALSE
A0A2C9F2C1;Q9R0N7-3;Q9R0N7	A0A2C9F2C1;Q9R0N7-3;Q9R0N7	>tr|A0A2C9F2C1|A0A2C9F2C1_MOUSE Isoform of Q9R0N7, Synaptotagmin-7 OS=Mus musculus OX=10090 GN=Syt7 PE=1 SV=1;>sp|Q9R0N7-3|SYT7_MOUSE Isoform of Q9R0N7, Isoform 3 of Synaptotagmin-7 OS=Mus musculus OX=10090 GN=Syt7;>sp|Q9R0N7|SYT7_MOUSE Synaptotagmin-7 OS=Mus musculus OX=10090 GN=Syt7 PE=1 SV=1	SYT7	4	4	4	0.00183082	-0.0500889	-0.0231663	0.965231	0.522923	0.796681	1	1	1	FALSE	FALSE	FALSE	21	25	21	21	22	-0.382215	0.16507	-0.552706	FALSE	FALSE	FALSE
A0A2C9F2D2;Q07076	A0A2C9F2D2;Q07076	>tr|A0A2C9F2D2|A0A2C9F2D2_MOUSE Isoform of Q07076, Annexin OS=Mus musculus OX=10090 GN=Anxa7 PE=1 SV=1;>sp|Q07076|ANXA7_MOUSE Annexin A7 OS=Mus musculus OX=10090 GN=Anxa7 PE=1 SV=2	ANXA7	9	9	9	-0.0695788	-0.0686326	0.0353191	0.0994481	0.242102	0.407827	0.435661	0.960151	0.862643	FALSE	FALSE	FALSE	44	44	46	45	44	0.0265805	-0.11583	0.144436	FALSE	FALSE	FALSE
A0A2I3BPG9;P83882	A0A2I3BPG9;P83882	>tr|A0A2I3BPG9|A0A2I3BPG9_MOUSE MCG113838 OS=Mus musculus OX=10090 GN=Rpl36a-ps1 PE=3 SV=1;>sp|P83882|RL36A_MOUSE 60S ribosomal protein L36a OS=Mus musculus OX=10090 GN=Rpl36a PE=1 SV=2	RPL36A-PS1;RPL36A	1	1	1	-0.0835268	0.0623258	0.163663	0.582714	0.734833	0.300197	0.881281	1	0.805768	FALSE	FALSE	FALSE	5	5	5	5	5	0.0262422	0.030825	-0.0048767	FALSE	FALSE	FALSE
A0A2I3BPT1;A0A2I3BQZ9;Q3TWF3;P12023-2;P12023;P12023-3;A0A2I3BR03	A0A2I3BPT1;A0A2I3BQZ9;Q3TWF3;P12023-2;P12023;P12023-3;A0A2I3BR03	>tr|A0A2I3BPT1|A0A2I3BPT1_MOUSE Isoform of P12023, Amyloid-beta A4 protein OS=Mus musculus OX=10090 GN=App PE=1 SV=1;>tr|A0A2I3BQZ9|A0A2I3BQZ9_MOUSE Isoform of P12023, Amyloid-beta A4 protein OS=Mus musculus OX=10090 GN=App PE=1 SV=1;>tr|Q3TWF3|Q3TWF3_MOUSE Isoform of P12023, Amyloid-beta A4 protein OS=Mus musculus OX=10090 GN=App PE=1 SV=1;>sp|P12023-2|A4_MOUSE Isoform of P12023, Isoform APP695 …	APP	5	5	5	0.112899	0.068989	-0.00634886	0.0693242	0.370283	0.74786	0.359836	1	0.988362	FALSE	FALSE	FALSE	23	24	24	28	25	0.149999	0.145893	0.00290466	FALSE	FALSE	FALSE
A0A2I3BQF4;P62889	A0A2I3BQF4;P62889	>tr|A0A2I3BQF4|A0A2I3BQF4_MOUSE Isoform of P62889, 60S ribosomal protein L30 OS=Mus musculus OX=10090 GN=Rpl30 PE=1 SV=1;>sp|P62889|RL30_MOUSE 60S ribosomal protein L30 OS=Mus musculus OX=10090 GN=Rpl30 PE=1 SV=2	RPL30	4	4	4	0.0725973	0.0375716	-0.0253634	0.636822	0.931882	0.834087	0.909392	1	1	FALSE	FALSE	FALSE	19	18	18	20	20	0.378795	0.375891	-0.000247881	FALSE	FALSE	FALSE
A0A2I3BQG7;Q9D9E0-2;Q9D9E0	A0A2I3BQG7;Q9D9E0-2;Q9D9E0	>tr|A0A2I3BQG7|A0A2I3BQG7_MOUSE Isoform of Q9D9E0, Solute carrier family 22 member 17 OS=Mus musculus OX=10090 GN=Slc22a17 PE=1 SV=1;>sp|Q9D9E0-2|S22AH_MOUSE Isoform of Q9D9E0, Isoform 2 of Solute carrier family 22 member 17 OS=Mus musculus OX=10090 GN=Slc22a17;>sp|Q9D9E0|S22AH_MOUSE Solute carrier family 22 member 17 OS=Mus musculus OX=10090 GN=Slc22a17 PE=2 SV=2	SLC22A17	1	1	1	0.258858	0.200541	-0.0557608	0.0678593	0.212118	0.906171	0.359708	0.936756	1	FALSE	FALSE	FALSE	4	5	5	5	7	0.924371	0.953228	-0.0371159	FALSE	FALSE	FALSE
A0A2I3BRB9;Z4YM84;Q5XG73-2;Q5XG73-3;Z4YN06;E9QNH7;A0A2I3BQH8;A0A2I3BQ50;Q5XG73	A0A2I3BRB9;Z4YM84;Q5XG73-2;Q5XG73-3;Z4YN06;E9QNH7;A0A2I3BQH8;A0A2I3BQ50;Q5XG73	>tr|A0A2I3BRB9|A0A2I3BRB9_MOUSE Isoform of Q5XG73, Acyl-CoA-binding domain-containing protein 5 OS=Mus musculus OX=10090 GN=Acbd5 PE=1 SV=1;>tr|Z4YM84|Z4YM84_MOUSE Isoform of Q5XG73, Acyl-CoA-binding domain-containing protein 5 OS=Mus musculus OX=10090 GN=Acbd5 PE=1 SV=2;>sp|Q5XG73-2|ACBD5_MOUSE Isoform of Q5XG73, Isoform 2 of Acyl-CoA-binding domain-containing protein 5 OS=Mus musculus OX=10090 …	ACBD5	1	1	1	0.100724	-0.0179309	-0.0948623	0.424716	1	0.528495	0.780452	1	0.91458	FALSE	FALSE	FALSE	6	4	4	5	6	1.16316	1.13466	0.0191266	FALSE	FALSE	FALSE
A0A2I3BRG8;Q99LB2	A0A2I3BRG8;Q99LB2	>tr|A0A2I3BRG8|A0A2I3BRG8_MOUSE Isoform of Q99LB2, Dehydrogenase/reductase SDR family member 4 (Fragment) OS=Mus musculus OX=10090 GN=Dhrs4 PE=1 SV=1;>sp|Q99LB2|DHRS4_MOUSE Dehydrogenase/reductase SDR family member 4 OS=Mus musculus OX=10090 GN=Dhrs4 PE=1 SV=3	DHRS4	2	2	2	-0.0218354	0.076049	0.119419	0.745638	0.493452	0.221727	0.951224	1	0.718793	FALSE	FALSE	FALSE	13	12	11	13	9	-0.835276	-0.575715	-0.256611	FALSE	FALSE	FALSE
A0A2I3BS49;Q9CXU4;Q9WTQ8	A0A2I3BS49;Q9CXU4;Q9WTQ8	>tr|A0A2I3BS49|A0A2I3BS49_MOUSE Isoform of Q9WTQ8, Mitochondrial import inner membrane translocase subunit Tim23 OS=Mus musculus OX=10090 GN=Timm23 PE=1 SV=1;>tr|Q9CXU4|Q9CXU4_MOUSE Isoform of Q9WTQ8, Mitochondrial import inner membrane translocase subunit TIM23 OS=Mus musculus OX=10090 GN=Gm10273 PE=1 SV=1;>sp|Q9WTQ8|TIM23_MOUSE Mitochondrial import inner membrane translocase subunit Tim23 OS=Mu…	TIMM23;GM10273	1	1	1	0.206165	0.228357	0.0306974	0.163718	0.164998	0.914211	0.548763	0.869649	1	FALSE	FALSE	FALSE	8	6	8	8	5	-0.496944	-1.26947	0.788931	FALSE	FALSE	FALSE
A0JNY3;Q8BUV3	A0JNY3;Q8BUV3	>tr|A0JNY3|A0JNY3_MOUSE Isoform of Q8BUV3, Gephyrin OS=Mus musculus OX=10090 GN=Gphn PE=1 SV=1;>sp|Q8BUV3|GEPH_MOUSE Gephyrin OS=Mus musculus OX=10090 GN=Gphn PE=1 SV=2	GPHN	12	12	13	0.0790949	0.108543	0.0488941	0.0782827	0.0338926	0.233284	0.380875	0.448018	0.733	FALSE	FALSE	FALSE	63	65	65	62	60	-0.229522	-0.221856	-0.0058495	FALSE	FALSE	FALSE
A0ZV96;Q8BHW2	A0ZV96;Q8BHW2	>tr|A0ZV96|A0ZV96_MOUSE Isoform of Q8BHW2, Organic solute carrier protein 1 isoform OS=Mus musculus OX=10090 GN=Oscp1 PE=1 SV=1;>sp|Q8BHW2|OSCP1_MOUSE Protein OSCP1 OS=Mus musculus OX=10090 GN=Oscp1 PE=1 SV=1	OSCP1	1	1	1	0.118046	-0.00669141	-0.115712	0.484115	1	0.492915	0.820661	1	0.889806	FALSE	FALSE	FALSE	3	6	4	4	4	-1.10308	-0.00840094	-1.10267	FALSE	FALSE	FALSE
A1BN54;Q7TPR4	A1BN54;Q7TPR4	>tr|A1BN54|A1BN54_MOUSE Isoform of Q7TPR4, Alpha actinin 1a OS=Mus musculus OX=10090 GN=Actn1 PE=1 SV=1;>sp|Q7TPR4|ACTN1_MOUSE Alpha-actinin-1 OS=Mus musculus OX=10090 GN=Actn1 PE=1 SV=1	ACTN1	22	19	21	0.0837192	-0.0788867	-0.109737	0.00638192	0.0630376	0.00546456	0.0848911	0.573026	0.0930546	FALSE	FALSE	FALSE	116	117	107	114	116	-0.00135138	0.295074	-0.301098	FALSE	FALSE	FALSE
A1L3P4;B0QZV3	A1L3P4;B0QZV3	>tr|A1L3P4|A1L3P4_MOUSE Sodium/hydrogen exchanger OS=Mus musculus OX=10090 GN=Slc9a6 PE=1 SV=1;>tr|B0QZV3|B0QZV3_MOUSE Isoform of A1L3P4, Sodium/hydrogen exchanger OS=Mus musculus OX=10090 GN=Slc9a6 PE=1 SV=1	SLC9A6	3	4	3	0.0842358	-0.0323174	-0.0786627	0.32978	0.786074	0.436589	0.714035	1	0.870327	FALSE	FALSE	FALSE	17	20	18	19	17	-0.461182	-0.127397	-0.335167	FALSE	FALSE	FALSE
A2A4A6;Q62077	A2A4A6;Q62077	>tr|A2A4A6|A2A4A6_MOUSE Isoform of Q62077, Phosphoinositide phospholipase C OS=Mus musculus OX=10090 GN=Plcg1 PE=1 SV=1;>sp|Q62077|PLCG1_MOUSE 1-phosphatidylinositol 4,5-bisphosphate phosphodiesterase gamma-1 OS=Mus musculus OX=10090 GN=Plcg1 PE=1 SV=2	PLCG1	1	1	1	-0.0489638	0.112757	0.14941	1	0.612734	0.492015	1	1	0.889806	FALSE	FALSE	FALSE	8	8	8	8	8	0.0621334	0.0542985	0.00743417	FALSE	FALSE	FALSE
A2A4U9;Q91Y63	A2A4U9;Q91Y63	>tr|A2A4U9|A2A4U9_MOUSE Isoform of Q91Y63, Solute carrier family 13 member 3 OS=Mus musculus OX=10090 GN=Slc13a3 PE=1 SV=1;>sp|Q91Y63|S13A3_MOUSE Solute carrier family 13 member 3 OS=Mus musculus OX=10090 GN=Slc13a3 PE=1 SV=1	SLC13A3	1	1	1	0.0554146	0.243926	0.165641	0.699473	0.123919	0.246598	0.933368	0.795929	0.75057	FALSE	FALSE	FALSE	3	4	5	5	4	0.0437902	-0.552166	0.605004	FALSE	FALSE	FALSE
A2A4X6;P84104-2;P84104;Q8BL97-3;Q8BL97-4;Q8BL97-2;Q8BL97	A2A4X6;P84104-2;P84104;Q8BL97-3;Q8BL97-4;Q8BL97-2;Q8BL97	>tr|A2A4X6|A2A4X6_MOUSE MCG21910 OS=Mus musculus OX=10090 GN=Gm12355 PE=4 SV=1;>sp|P84104-2|SRSF3_MOUSE Isoform of P84104, Isoform Short of Serine/arginine-rich splicing factor 3 OS=Mus musculus OX=10090 GN=Srsf3;>sp|P84104|SRSF3_MOUSE Serine/arginine-rich splicing factor 3 OS=Mus musculus OX=10090 GN=Srsf3 PE=1 SV=1;>sp|Q8BL97-3|SRSF7_MOUSE Isoform of Q8BL97, Isoform 3 of Serine/arginine-rich sp…	GM12355;SRSF3;SRSF7	1	1	1	0.0124498	-0.126242	-0.103879	1	0.547735	0.676853	1	1	0.971906	FALSE	FALSE	FALSE	5	5	5	4	5	0.0262422	0.030825	-0.0048767	FALSE	FALSE	FALSE
A2A543;A0A0R4J194;Q8R3Z5-4;Q8R3Z5;A2A542;A2A545;Q8R3Z5-3;Q8R3Z5-2	A2A543;A0A0R4J194;Q8R3Z5-4;Q8R3Z5;A2A542;A2A545;Q8R3Z5-3;Q8R3Z5-2	>tr|A2A543|A2A543_MOUSE Isoform of Q8R3Z5, Voltage-dependent L-type calcium channel subunit beta-1 OS=Mus musculus OX=10090 GN=Cacnb1 PE=1 SV=1;>tr|A0A0R4J194|A0A0R4J194_MOUSE Isoform of Q8R3Z5, Voltage-dependent L-type calcium channel subunit beta-1 OS=Mus musculus OX=10090 GN=Cacnb1 PE=1 SV=1;>sp|Q8R3Z5-4|CACB1_MOUSE Isoform of Q8R3Z5, Isoform 4 of Voltage-dependent L-type calcium channel subun…	CACNB1	6	6	7	0.0474054	-0.0354794	-0.120994	0.406453	0.653039	0.176999	0.763984	1	0.660515	FALSE	FALSE	FALSE	32	32	30	30	31	-0.0768441	0.140557	-0.220188	FALSE	FALSE	FALSE
A2A547;P84099	A2A547;P84099	>tr|A2A547|A2A547_MOUSE Isoform of P84099, Ribosomal protein L19 OS=Mus musculus OX=10090 GN=Rpl19 PE=1 SV=1;>sp|P84099|RL19_MOUSE 60S ribosomal protein L19 OS=Mus musculus OX=10090 GN=Rpl19 PE=1 SV=1	RPL19	1	1	1	0.12129	0.0474652	-0.0510533	0.438996	0.816612	0.95169	0.79046	1	1	FALSE	FALSE	FALSE	5	5	5	5	5	0.0262422	0.030825	-0.0048767	FALSE	FALSE	FALSE
A2A690;A2A690-2	A2A690;A2A690-2	>sp|A2A690|TANC2_MOUSE Protein TANC2 OS=Mus musculus OX=10090 GN=Tanc2 PE=1 SV=1;>sp|A2A690-2|TANC2_MOUSE Isoform of A2A690, Isoform 2 of Protein TANC2 OS=Mus musculus OX=10090 GN=Tanc2	TANC2	1	1	2	0.00107533	0.0781667	0.0736765	1	0.606834	0.492791	1	1	0.889806	FALSE	FALSE	FALSE	11	11	10	11	9	-0.608443	-0.270858	-0.337784	FALSE	FALSE	FALSE
A2A699;A2A699-2	A2A699;A2A699-2	>sp|A2A699|F1712_MOUSE Protein FAM171A2 OS=Mus musculus OX=10090 GN=Fam171a2 PE=1 SV=1;>sp|A2A699-2|F1712_MOUSE Isoform of A2A699, Isoform 2 of Protein FAM171A2 OS=Mus musculus OX=10090 GN=Fam171a2	FAM171A2	4	4	4	0.0338314	0.0403657	0.0252757	0.514957	0.591793	0.760044	0.835294	1	0.994012	FALSE	FALSE	FALSE	19	19	21	19	19	0.045546	-0.277748	0.328018	FALSE	FALSE	FALSE
A2A7S7;Q91WQ3	A2A7S7;Q91WQ3	>tr|A2A7S7|A2A7S7_MOUSE Isoform of Q91WQ3, Tyrosine--tRNA ligase OS=Mus musculus OX=10090 GN=Yars PE=1 SV=1;>sp|Q91WQ3|SYYC_MOUSE Tyrosine--tRNA ligase, cytoplasmic OS=Mus musculus OX=10090 GN=Yars PE=1 SV=3	YARS	10	10	9	-0.0226801	-0.093823	-0.0520813	0.581929	0.137269	0.57323	0.881281	0.821358	0.933744	FALSE	FALSE	FALSE	44	49	47	50	48	-0.0333166	0.101088	-0.136248	FALSE	FALSE	FALSE
A2A813;Q99LX0;A2A815;A2A817;A2A816	A2A813;Q99LX0;A2A815;A2A817;A2A816	>tr|A2A813|A2A813_MOUSE Isoform of Q99LX0, Protein/nucleic acid deglycase DJ-1 OS=Mus musculus OX=10090 GN=Park7 PE=1 SV=1;>sp|Q99LX0|PARK7_MOUSE Protein/nucleic acid deglycase DJ-1 OS=Mus musculus OX=10090 GN=Park7 PE=1 SV=1;>tr|A2A815|A2A815_MOUSE Isoform of Q99LX0, Protein/nucleic acid deglycase DJ-1 (Fragment) OS=Mus musculus OX=10090 GN=Park7 PE=1 SV=8;>tr|A2A817|A2A817_MOUSE Isoform of Q99L…	PARK7	3	3	3	-0.0265734	0.0282032	0.0841524	0.67919	0.80815	0.348344	0.925662	1	0.839141	FALSE	FALSE	FALSE	15	15	14	13	14	-0.182027	0.0398133	-0.223809	FALSE	FALSE	FALSE
A2A839;A2A838;A2A842;A2A841;P48193-2;P48193;A0A1D5RLV1;A2AD32;F7BUB8;F6S4K9	A2A839;A2A838;A2A842;A2A841;P48193-2;P48193;A0A1D5RLV1;A2AD32;F7BUB8;F6S4K9	>tr|A2A839|A2A839_MOUSE Isoform of P48193, Protein 4.1 OS=Mus musculus OX=10090 GN=Epb41 PE=1 SV=1;>tr|A2A838|A2A838_MOUSE Isoform of P48193, Protein 4.1 (Fragment) OS=Mus musculus OX=10090 GN=Epb41 PE=1 SV=1;>tr|A2A842|A2A842_MOUSE Isoform of P48193, Protein 4.1 OS=Mus musculus OX=10090 GN=Epb41 PE=1 SV=1;>tr|A2A841|A2A841_MOUSE Isoform of P48193, Protein 4.1 OS=Mus musculus OX=10090 GN=Epb41 PE…	EPB41	1	1	1	0.102327	-0.0568877	-0.137605	0.456315	0.751032	0.305197	0.803262	1	0.810303	FALSE	FALSE	FALSE	9	5	9	5	3	-1.29005	-2.9831	1.73069	FALSE	TRUE	FALSE
A2A9S2;A2A9R8;A2A9R6;Q8BVA9;A2A9S0;Q61701;A2A9S3;Q61701-2	A2A9S2;A2A9R8;A2A9R6;Q8BVA9;A2A9S0;Q61701;A2A9S3;Q61701-2	>tr|A2A9S2|A2A9S2_MOUSE Isoform of Q61701, ELAV-like protein OS=Mus musculus OX=10090 GN=Elavl4 PE=1 SV=1;>tr|A2A9R8|A2A9R8_MOUSE Isoform of Q61701, ELAV-like protein OS=Mus musculus OX=10090 GN=Elavl4 PE=1 SV=1;>tr|A2A9R6|A2A9R6_MOUSE Isoform of Q61701, ELAV-like protein OS=Mus musculus OX=10090 GN=Elavl4 PE=1 SV=1;>tr|Q8BVA9|Q8BVA9_MOUSE Isoform of Q61701, ELAV-like protein OS=Mus musculus OX=1…	ELAVL4	1	1	1	-0.0550126	0.0293397	0.103627	0.694273	0.920211	0.467015	0.931057	1	0.883052	FALSE	FALSE	FALSE	5	5	5	5	5	0.0262422	0.030825	-0.0048767	FALSE	FALSE	FALSE
A2A9V7;Q9DAM5	A2A9V7;Q9DAM5	>tr|A2A9V7|A2A9V7_MOUSE Isoform of Q9DAM5, Mitochondrial thiamine pyrophosphate carrier (Fragment) OS=Mus musculus OX=10090 GN=Slc25a19 PE=1 SV=8;>sp|Q9DAM5|TPC_MOUSE Mitochondrial thiamine pyrophosphate carrier OS=Mus musculus OX=10090 GN=Slc25a19 PE=1 SV=1	SLC25A19	2	2	2	0.0497799	-0.0181672	-0.047163	0.469841	0.943708	0.7636	0.813028	1	0.994461	FALSE	FALSE	FALSE	8	10	8	6	7	-1.0413	-0.342943	-0.700606	FALSE	FALSE	FALSE
A2AA71;Q3U2P1;F6VJC5	A2AA71;Q3U2P1;F6VJC5	>tr|A2AA71|A2AA71_MOUSE Isoform of Q3U2P1, Protein transport protein Sec24A OS=Mus musculus OX=10090 GN=Sec24a PE=1 SV=1;>sp|Q3U2P1|SC24A_MOUSE Protein transport protein Sec24A OS=Mus musculus OX=10090 GN=Sec24a PE=1 SV=1;>tr|F6VJC5|F6VJC5_MOUSE Isoform of Q80ZX0, Sec24-related gene family, member B (S. cerevisiae) (Fragment) OS=Mus musculus OX=10090 GN=Sec24b PE=1 SV=1	SEC24A;SEC24B	1	1	1	-0.0585331	-0.187852	-0.0874474	0.720413	0.220378	0.548435	0.941735	0.941528	0.924641	FALSE	FALSE	FALSE	5	5	5	5	5	0.0262422	0.030825	-0.0048767	FALSE	FALSE	FALSE
A2AAN2;Q8BMA6	A2AAN2;Q8BMA6	>tr|A2AAN2|A2AAN2_MOUSE Isoform of Q8BMA6, Signal recognition particle subunit SRP68 OS=Mus musculus OX=10090 GN=Srp68 PE=1 SV=1;>sp|Q8BMA6|SRP68_MOUSE Signal recognition particle subunit SRP68 OS=Mus musculus OX=10090 GN=Srp68 PE=1 SV=2	SRP68	1	1	1	-0.0477981	-0.056158	0.00129462	1	1	1	1	1	1	FALSE	FALSE	FALSE	3	4	3	3	3	-0.720361	0.0246342	-0.750686	FALSE	FALSE	FALSE
A2ABY3;Q922E4	A2ABY3;Q922E4	>tr|A2ABY3|A2ABY3_MOUSE Isoform of Q922E4, Ethanolamine-phosphate cytidylyltransferase OS=Mus musculus OX=10090 GN=Pcyt2 PE=1 SV=1;>sp|Q922E4|PCY2_MOUSE Ethanolamine-phosphate cytidylyltransferase OS=Mus musculus OX=10090 GN=Pcyt2 PE=1 SV=1	PCYT2	2	2	2	-0.0390383	0.0234624	0.081868	0.773311	0.967228	0.423061	0.962205	1	0.867202	FALSE	FALSE	FALSE	9	11	11	10	10	-0.240016	-0.266134	0.028557	FALSE	FALSE	FALSE
A2ACG7;Q9DBG6	A2ACG7;Q9DBG6	>tr|A2ACG7|A2ACG7_MOUSE Isoform of Q9DBG6, Dolichyl-diphosphooligosaccharide--protein glycosyltransferase subunit 2 OS=Mus musculus OX=10090 GN=Rpn2 PE=1 SV=1;>sp|Q9DBG6|RPN2_MOUSE Dolichyl-diphosphooligosaccharide--protein glycosyltransferase subunit 2 OS=Mus musculus OX=10090 GN=Rpn2 PE=1 SV=1	RPN2	6	6	7	-0.0921973	-0.0637717	0.0668937	0.167862	0.351584	0.549774	0.55282	1	0.924641	FALSE	FALSE	FALSE	34	33	33	32	32	-0.073695	-0.0648927	-0.00831935	FALSE	FALSE	FALSE
A2ACM0;Q8K4Q0;E9PXZ5;Q8K4Q0-4	A2ACM0;Q8K4Q0;E9PXZ5;Q8K4Q0-4	>tr|A2ACM0|A2ACM0_MOUSE Isoform of Q8K4Q0, Regulatory-associated protein of mTOR OS=Mus musculus OX=10090 GN=Rptor PE=1 SV=1;>sp|Q8K4Q0|RPTOR_MOUSE Regulatory-associated protein of mTOR OS=Mus musculus OX=10090 GN=Rptor PE=1 SV=1;>tr|E9PXZ5|E9PXZ5_MOUSE Isoform of Q8K4Q0, Regulatory-associated protein of mTOR OS=Mus musculus OX=10090 GN=Rptor PE=1 SV=1;>sp|Q8K4Q0-4|RPTOR_MOUSE Isoform of Q8K4Q0, …	RPTOR	2	2	2	-0.0416951	-0.114978	-0.0223027	0.753241	0.281783	0.756013	0.953008	0.998655	0.99118	FALSE	FALSE	FALSE	10	9	11	11	8	-0.357577	-0.936032	0.590614	FALSE	FALSE	FALSE
A2ADA6;Q6NXL5	A2ADA6;Q6NXL5	>tr|A2ADA6|A2ADA6_MOUSE Isoform of Q6NXL5, ArfGAP with coiled-coil, ankyrin repeat and PH domains 3 OS=Mus musculus OX=10090 GN=Acap3 PE=1 SV=1;>tr|Q6NXL5|Q6NXL5_MOUSE ArfGAP with coiled-coil, ankyrin repeat and PH domains 3 OS=Mus musculus OX=10090 GN=Acap3 PE=1 SV=1	ACAP3	1	1	1	-0.56568	-0.164444	0.302524	0.00801992	0.516575	0.493735	0.0935928	1	0.889806	FALSE	FALSE	FALSE	4	7	7	5	5	-0.945367	-0.927755	-0.00990945	FALSE	FALSE	FALSE
A2ADY9	A2ADY9	>sp|A2ADY9|DDI2_MOUSE Protein DDI1 homolog 2 OS=Mus musculus OX=10090 GN=Ddi2 PE=1 SV=1	DDI2	2	2	2	0.0604823	0.223189	0.17179	0.701469	0.165279	0.393909	0.934528	0.869649	0.860731	FALSE	FALSE	FALSE	9	9	8	6	8	-0.302184	0.0553746	-0.360658	FALSE	FALSE	FALSE
A2AE27;Q9DBT5	A2AE27;Q9DBT5	>tr|A2AE27|A2AE27_MOUSE Isoform of Q9DBT5, AMP deaminase OS=Mus musculus OX=10090 GN=Ampd2 PE=1 SV=1;>sp|Q9DBT5|AMPD2_MOUSE AMP deaminase 2 OS=Mus musculus OX=10090 GN=Ampd2 PE=1 SV=1	AMPD2	6	5	6	0.154847	0.0747104	-0.0433448	0.00137588	0.34189	0.502605	0.0265051	1	0.894902	TRUE	FALSE	FALSE	34	37	35	37	33	-0.345901	-0.163643	-0.182218	FALSE	FALSE	FALSE
A2AEG6;P35803;P35803-8;A2AEG3;P35803-3;P35803-2;P35803-4	A2AEG6;P35803;P35803-8;A2AEG3;P35803-3;P35803-2;P35803-4	>tr|A2AEG6|A2AEG6_MOUSE Isoform of P35803, Glycoprotein m6b, isoform CRA_g OS=Mus musculus OX=10090 GN=Gpm6b PE=1 SV=1;>sp|P35803|GPM6B_MOUSE Neuronal membrane glycoprotein M6-b OS=Mus musculus OX=10090 GN=Gpm6b PE=1 SV=2;>sp|P35803-8|GPM6B_MOUSE Isoform of P35803, Isoform 8 of Neuronal membrane glycoprotein M6-b OS=Mus musculus OX=10090 GN=Gpm6b;>tr|A2AEG3|A2AEG3_MOUSE Isoform of P35803, Glycopr…	GPM6B	6	6	6	0.24232	0.0254961	-0.124636	0.00456433	0.782106	0.206185	0.0657487	1	0.699001	FALSE	FALSE	FALSE	29	28	28	30	29	0.132419	0.139699	-0.00851315	FALSE	FALSE	FALSE
A2AEW9;A2AEW8;Q8VD04	A2AEW9;A2AEW8;Q8VD04	>tr|A2AEW9|A2AEW9_MOUSE Isoform of Q8VD04, GRIP1-associated protein 1 OS=Mus musculus OX=10090 GN=Gripap1 PE=1 SV=1;>tr|A2AEW8|A2AEW8_MOUSE Isoform of Q8VD04, GRIP1-associated protein 1 OS=Mus musculus OX=10090 GN=Gripap1 PE=1 SV=1;>sp|Q8VD04|GRAP1_MOUSE GRIP1-associated protein 1 OS=Mus musculus OX=10090 GN=Gripap1 PE=1 SV=1	GRIPAP1	6	5	5	0.0303044	-0.0192819	-0.0427986	0.537212	0.956629	0.66761	0.85061	1	0.97083	FALSE	FALSE	FALSE	28	28	27	31	31	0.357204	0.462199	-0.109669	FALSE	FALSE	FALSE
A2AEX8;A2AEX6;P97447;A2AEX7;A2AEY1;A2AEY2;P97447-2	A2AEX8;A2AEX6;P97447;A2AEX7;A2AEY1;A2AEY2;P97447-2	>tr|A2AEX8|A2AEX8_MOUSE Isoform of P97447, Four and a half LIM domains 1, isoform CRA_b OS=Mus musculus OX=10090 GN=Fhl1 PE=1 SV=1;>tr|A2AEX6|A2AEX6_MOUSE Isoform of P97447, Four and a half LIM domains protein 1 OS=Mus musculus OX=10090 GN=Fhl1 PE=1 SV=1;>sp|P97447|FHL1_MOUSE Four and a half LIM domains protein 1 OS=Mus musculus OX=10090 GN=Fhl1 PE=1 SV=3;>tr|A2AEX7|A2AEX7_MOUSE Isoform of P97447…	FHL1	2	2	2	0.0755269	0.100777	0.0407987	0.388569	0.376474	0.640977	0.755892	1	0.959644	FALSE	FALSE	FALSE	11	14	10	13	12	-0.440962	0.582331	-1.03574	FALSE	FALSE	FALSE
A2AFI4;A2AFI3;A0A2I3BRL8;Q9WV02-2;Q91VM5;Q9WV02;A0A2I3BQC0	A2AFI4;A2AFI3;A0A2I3BRL8;Q9WV02-2;Q91VM5;Q9WV02;A0A2I3BQC0	>tr|A2AFI4|A2AFI4_MOUSE Isoform of Q9WV02, RNA-binding motif protein, X chromosome (Fragment) OS=Mus musculus OX=10090 GN=Rbmx PE=1 SV=1;>tr|A2AFI3|A2AFI3_MOUSE Isoform of Q9WV02, RNA binding motif protein, X chromosome, isoform CRA_b OS=Mus musculus OX=10090 GN=Rbmx PE=1 SV=1;>tr|A0A2I3BRL8|A0A2I3BRL8_MOUSE Predicted gene 7324 OS=Mus musculus OX=10090 GN=Gm7324 PE=4 SV=1;>sp|Q9WV02-2|RBMX_MOUSE …	RBMX;GM7324;RBMXL1	2	2	2	-0.378905	-0.687091	-0.205884	0.0406929	0.0194593	0.374307	0.270644	0.308123	0.847906	FALSE	FALSE	FALSE	10	8	9	10	10	0.699848	0.347137	0.352377	FALSE	FALSE	FALSE
A2AFI8;B9EI38;B1AV20;Q80XA6	A2AFI8;B9EI38;B1AV20;Q80XA6	>tr|A2AFI8|A2AFI8_MOUSE Isoform of Q80XA6, RalBP1-associated Eps domain-containing protein 2 OS=Mus musculus OX=10090 GN=Reps2 PE=1 SV=1;>tr|B9EI38|B9EI38_MOUSE Isoform of Q80XA6, RalBP1-associated Eps domain-containing protein 2 OS=Mus musculus OX=10090 GN=Reps2 PE=1 SV=1;>tr|B1AV20|B1AV20_MOUSE Isoform of Q80XA6, RalBP1-associated Eps domain-containing protein 2 (Fragment) OS=Mus musculus OX=10…	REPS2	1	1	1	0.0619986	-0.019939	-0.0540491	0.712293	1	0.95359	0.938181	1	1	FALSE	FALSE	FALSE	3	3	3	4	3	-0.00731776	-0.0311555	0.0242762	FALSE	FALSE	FALSE
A2AFK7;A0A0N4SVP8;Q91VC3	A2AFK7;A0A0N4SVP8;Q91VC3	>tr|A2AFK7|A2AFK7_MOUSE Isoform of Q91VC3, Eukaryotic initiation factor 4A-III (Fragment) OS=Mus musculus OX=10090 GN=Eif4a3 PE=1 SV=1;>tr|A0A0N4SVP8|A0A0N4SVP8_MOUSE Predicted pseudogene 5580 OS=Mus musculus OX=10090 GN=Gm5580 PE=3 SV=1;>sp|Q91VC3|IF4A3_MOUSE Eukaryotic initiation factor 4A-III OS=Mus musculus OX=10090 GN=Eif4a3 PE=1 SV=3	EIF4A3;GM5580	1	1	1	-0.0641757	-0.275749	-0.160896	0.796792	0.137959	0.362236	0.970309	0.821358	0.840668	FALSE	FALSE	FALSE	5	4	4	3	4	0.035154	0.0311399	0.00378081	FALSE	FALSE	FALSE
A2AFQ0;Q7TMY8-4;Q7TMY8-3;Q7TMY8;Q7TMY8-2	A2AFQ0;Q7TMY8-4;Q7TMY8-3;Q7TMY8;Q7TMY8-2	>tr|A2AFQ0|A2AFQ0_MOUSE Isoform of Q7TMY8, E3 ubiquitin-protein ligase HUWE1 OS=Mus musculus OX=10090 GN=Huwe1 PE=1 SV=1;>sp|Q7TMY8-4|HUWE1_MOUSE Isoform of Q7TMY8, Isoform 4 of E3 ubiquitin-protein ligase HUWE1 OS=Mus musculus OX=10090 GN=Huwe1;>sp|Q7TMY8-3|HUWE1_MOUSE Isoform of Q7TMY8, Isoform 3 of E3 ubiquitin-protein ligase HUWE1 OS=Mus musculus OX=10090 GN=Huwe1;>sp|Q7TMY8|HUWE1_MOUSE E3 ub…	HUWE1	3	3	4	-0.0111753	-0.0439273	0.00486729	0.780213	0.683628	0.927663	0.965206	1	1	FALSE	FALSE	FALSE	17	18	17	16	21	0.576355	0.715893	-0.146609	FALSE	FALSE	FALSE
A2AG50-2;A2AG50	A2AG50-2;A2AG50	>sp|A2AG50-2|MA7D2_MOUSE Isoform of A2AG50, Isoform 2 of MAP7 domain-containing protein 2 OS=Mus musculus OX=10090 GN=Map7d2;>sp|A2AG50|MA7D2_MOUSE MAP7 domain-containing protein 2 OS=Mus musculus OX=10090 GN=Map7d2 PE=1 SV=1	MAP7D2	1	1	1	0.221668	0.230173	0.0149894	0.099159	0.127219	1	0.435289	0.802581	1	FALSE	FALSE	FALSE	10	9	8	10	7	-0.75763	-0.379691	-0.377516	FALSE	FALSE	FALSE
A2AGI2;Q8BYM5;A2AGI3;A2AGI0	A2AGI2;Q8BYM5;A2AGI3;A2AGI0	>tr|A2AGI2|A2AGI2_MOUSE Isoform of Q8BYM5, Neuroligin-3 OS=Mus musculus OX=10090 GN=Nlgn3 PE=1 SV=1;>sp|Q8BYM5|NLGN3_MOUSE Neuroligin-3 OS=Mus musculus OX=10090 GN=Nlgn3 PE=1 SV=2;>tr|A2AGI3|A2AGI3_MOUSE Isoform of Q8BYM5, Neuroligin-3 OS=Mus musculus OX=10090 GN=Nlgn3 PE=1 SV=1;>tr|A2AGI0|A2AGI0_MOUSE Isoform of Q8BYM5, Neuroligin-3 (Fragment) OS=Mus musculus OX=10090 GN=Nlgn3 PE=1 SV=1	NLGN3	10	9	9	0.12375	0.0415571	-0.109231	0.0295002	0.525262	0.0244819	0.223281	1	0.244242	FALSE	FALSE	FALSE	46	50	46	45	48	-0.106095	0.168669	-0.278211	FALSE	FALSE	FALSE
A2AGN7;B7ZCF1;O88685	A2AGN7;B7ZCF1;O88685	>tr|A2AGN7|A2AGN7_MOUSE Isoform of O88685, 26S proteasome regulatory subunit 6A OS=Mus musculus OX=10090 GN=Psmc3 PE=1 SV=1;>tr|B7ZCF1|B7ZCF1_MOUSE Isoform of O88685, 26S proteasome regulatory subunit 6A OS=Mus musculus OX=10090 GN=Psmc3 PE=1 SV=1;>sp|O88685|PRS6A_MOUSE 26S proteasome regulatory subunit 6A OS=Mus musculus OX=10090 GN=Psmc3 PE=1 SV=2	PSMC3	5	6	5	-0.0884647	-0.0826313	-0.0124758	0.125729	0.164369	0.998399	0.481429	0.869649	1	FALSE	FALSE	FALSE	26	26	29	28	28	0.281337	-0.0651364	0.349574	FALSE	FALSE	FALSE
A2AGS6;Q4QQM4	A2AGS6;Q4QQM4	>tr|A2AGS6|A2AGS6_MOUSE Isoform of Q4QQM4, Tumor protein p53-inducible protein 11 (Fragment) OS=Mus musculus OX=10090 GN=Trp53i11 PE=1 SV=1;>sp|Q4QQM4|P5I11_MOUSE Tumor protein p53-inducible protein 11 OS=Mus musculus OX=10090 GN=Trp53i11 PE=1 SV=1	TRP53I11	1	1	1	0.0257521	-0.0337065	-0.0362693	0.897391	0.893931	0.869551	1	1	1	FALSE	FALSE	FALSE	5	5	5	5	5	0.0262422	0.030825	-0.0048767	FALSE	FALSE	FALSE
A2AHG0-2;A2AHG0-3;A2AHG0	A2AHG0-2;A2AHG0-3;A2AHG0	>sp|A2AHG0-2|LZTS3_MOUSE Isoform of A2AHG0, Isoform 2 of Leucine zipper putative tumor suppressor 3 OS=Mus musculus OX=10090 GN=Lzts3;>sp|A2AHG0-3|LZTS3_MOUSE Isoform of A2AHG0, Isoform 3 of Leucine zipper putative tumor suppressor 3 OS=Mus musculus OX=10090 GN=Lzts3;>sp|A2AHG0|LZTS3_MOUSE Leucine zipper putative tumor suppressor 3 OS=Mus musculus OX=10090 GN=Lzts3 PE=1 SV=1	LZTS3	1	1	1	0.0940212	-0.0498706	-0.0932853	1	0.841472	0.577294	1	1	0.936234	FALSE	FALSE	FALSE	4	5	3	4	4	-0.561634	0.802024	-1.38047	FALSE	FALSE	FALSE
A2AHJ7;A2AHK0;Q80UP3	A2AHJ7;A2AHK0;Q80UP3	>tr|A2AHJ7|A2AHJ7_MOUSE Isoform of Q80UP3, Diacylglycerol kinase OS=Mus musculus OX=10090 GN=Dgkz PE=1 SV=1;>tr|A2AHK0|A2AHK0_MOUSE Isoform of Q80UP3, Diacylglycerol kinase OS=Mus musculus OX=10090 GN=Dgkz PE=1 SV=1;>sp|Q80UP3|DGKZ_MOUSE Diacylglycerol kinase zeta OS=Mus musculus OX=10090 GN=Dgkz PE=1 SV=2	DGKZ	2	2	2	0.186561	0.0421035	-0.120003	0.0475465	0.615307	0.232015	0.292644	1	0.730698	FALSE	FALSE	FALSE	7	9	8	7	9	0.0535591	0.405623	-0.35808	FALSE	FALSE	FALSE
A2AI21;A2AI20;A2AI14;P35438;A2AI19;A2AI16;A2AI17;P35438-2	A2AI21;A2AI20;A2AI14;P35438;A2AI19;A2AI16;A2AI17;P35438-2	>tr|A2AI21|A2AI21_MOUSE Isoform of P35438, Glutamate receptor ionotropic, NMDA 1 OS=Mus musculus OX=10090 GN=Grin1 PE=1 SV=1;>tr|A2AI20|A2AI20_MOUSE Isoform of P35438, Glutamate receptor ionotropic, NMDA 1 OS=Mus musculus OX=10090 GN=Grin1 PE=1 SV=1;>tr|A2AI14|A2AI14_MOUSE Isoform of P35438, Glutamate receptor ionotropic, NMDA 1 OS=Mus musculus OX=10090 GN=Grin1 PE=1 SV=1;>sp|P35438|NMDZ1_MOUSE G…	GRIN1	16	17	16	0.188291	-0.160838	-0.309383	1.21088e-06	0.00129677	7.90041e-11	9.1685e-05	0.046826	3.34413e-08	TRUE	TRUE	TRUE	88	84	82	86	86	0.110759	0.187035	-0.0784167	FALSE	FALSE	FALSE
A2AIS0;A2AIR9;A2AIR7;O55017;O55017-2	A2AIS0;A2AIR9;A2AIR7;O55017;O55017-2	>tr|A2AIS0|A2AIS0_MOUSE Isoform of O55017, Voltage-dependent N-type calcium channel subunit alpha OS=Mus musculus OX=10090 GN=Cacna1b PE=1 SV=1;>tr|A2AIR9|A2AIR9_MOUSE Isoform of O55017, Voltage-dependent N-type calcium channel subunit alpha OS=Mus musculus OX=10090 GN=Cacna1b PE=1 SV=1;>tr|A2AIR7|A2AIR7_MOUSE Isoform of O55017, Voltage-dependent N-type calcium channel subunit alpha OS=Mus muscul…	CACNA1B	2	2	2	0.0395556	-0.0238779	-0.0361318	0.783905	0.752968	0.813555	0.966122	1	1	FALSE	FALSE	FALSE	15	15	11	17	12	-0.67062	0.289838	-0.969974	FALSE	FALSE	FALSE
A2AJ92;F6TKU5;Q99NF2-3;Q99NF2-2;Q99NF2;A2AJ95;A2AJ96;Q99NF2-4;A2AJ91;A0A0A6YWK2;Q99NF2-5	A2AJ92;F6TKU5;Q99NF2-3;Q99NF2-2;Q99NF2;A2AJ95;A2AJ96;Q99NF2-4;A2AJ91;A0A0A6YWK2;Q99NF2-5	>tr|A2AJ92|A2AJ92_MOUSE Isoform of Q99NF2, NMDA receptor synaptonuclear-signaling and neuronal migration factor OS=Mus musculus OX=10090 GN=Nsmf PE=1 SV=1;>tr|F6TKU5|F6TKU5_MOUSE Isoform of Q99NF2, NMDA receptor synaptonuclear-signaling and neuronal migration factor OS=Mus musculus OX=10090 GN=Nsmf PE=1 SV=1;>sp|Q99NF2-3|NSMF_MOUSE Isoform of Q99NF2, Isoform 3 of NMDA receptor synaptonuclear sign…	NSMF	1	1	1	0.042495	-0.108058	-0.126842	0.740973	0.494475	0.395696	0.950518	1	0.860782	FALSE	FALSE	FALSE	8	9	8	8	7	-0.692566	-0.345579	-0.346624	FALSE	FALSE	FALSE
A2AJA9-2;A2AJA9	A2AJA9-2;A2AJA9	>sp|A2AJA9-2|AJM1_MOUSE Isoform of A2AJA9, Isoform 2 of Apical junction component 1 homolog OS=Mus musculus OX=10090 GN=Ajm1;>sp|A2AJA9|AJM1_MOUSE Apical junction component 1 homolog OS=Mus musculus OX=10090 GN=Ajm1 PE=1 SV=1	AJM1	7	7	6	0.191265	0.0175604	-0.163052	0.000184326	0.822799	0.0157811	0.00625649	1	0.187748	TRUE	FALSE	FALSE	39	44	37	38	35	-0.712796	-0.13889	-0.576958	FALSE	FALSE	FALSE
A2AJB7-4	A2AJB7-4	>sp|A2AJB7-4|LCN5_MOUSE Isoform of A2AJB7, Isoform 4 of Epididymal-specific lipocalin-5 OS=Mus musculus OX=10090 GN=Lcn5	LCN5	1	1	1	0.0573683	0.0712105	0.0340897	0.704473	0.99825	1	0.934528	1	1	FALSE	FALSE	FALSE	5	5	5	5	5	0.0262422	0.030825	-0.0048767	FALSE	FALSE	FALSE
A2AJK8;Q91Z38	A2AJK8;Q91Z38	>tr|A2AJK8|A2AJK8_MOUSE Isoform of Q91Z38, Tetratricopeptide repeat protein 1 OS=Mus musculus OX=10090 GN=Ttc1 PE=1 SV=1;>sp|Q91Z38|TTC1_MOUSE Tetratricopeptide repeat protein 1 OS=Mus musculus OX=10090 GN=Ttc1 PE=1 SV=1	TTC1	1	1	1	0.001627	0.0726288	0.0897984	1	0.634734	0.505895	1	1	0.896511	FALSE	FALSE	FALSE	5	5	5	5	5	0.0262422	0.030825	-0.0048767	FALSE	FALSE	FALSE
A2AJP9;A8Y5Q0;A2AJQ0;Q3UV70	A2AJP9;A8Y5Q0;A2AJQ0;Q3UV70	>tr|A2AJP9|A2AJP9_MOUSE Isoform of Q3UV70, MCG54027, isoform CRA_a OS=Mus musculus OX=10090 GN=Pdp1 PE=1 SV=2;>tr|A8Y5Q0|A8Y5Q0_MOUSE Isoform of Q3UV70, [Pyruvate dehydrogenase [acetyl-transferring]]-phosphatase 1, mitochondrial OS=Mus musculus OX=10090 GN=Pdp1 PE=1 SV=1;>tr|A2AJQ0|A2AJQ0_MOUSE Isoform of Q3UV70, [Pyruvate dehydrogenase [acetyl-transferring]]-phosphatase 1, mitochondrial OS=Mus m…	PDP1	1	2	1	-0.0783836	-0.111149	0.112647	0.586854	0.324737	0.426836	0.882822	1	0.867202	FALSE	FALSE	FALSE	7	10	10	8	11	0.332161	0.321652	0.00787121	FALSE	FALSE	FALSE
A2AKD7;Q61234	A2AKD7;Q61234	>tr|A2AKD7|A2AKD7_MOUSE Isoform of Q61234, Alpha-1-syntrophin OS=Mus musculus OX=10090 GN=Snta1 PE=1 SV=1;>sp|Q61234|SNTA1_MOUSE Alpha-1-syntrophin OS=Mus musculus OX=10090 GN=Snta1 PE=1 SV=1	SNTA1	1	1	1	0.0965344	0.12458	0.0384463	0.457775	0.395796	0.845352	0.803262	1	1	FALSE	FALSE	FALSE	9	5	5	6	6	0.5614	0.561536	-0.0048767	FALSE	FALSE	FALSE
A2AKI5;P43406	A2AKI5;P43406	>tr|A2AKI5|A2AKI5_MOUSE Isoform of P43406, Integrin alpha-V OS=Mus musculus OX=10090 GN=Itgav PE=1 SV=1;>sp|P43406|ITAV_MOUSE Integrin alpha-V OS=Mus musculus OX=10090 GN=Itgav PE=1 SV=2	ITGAV	4	6	4	0.182526	0.0729428	-0.107341	0.00463031	0.288436	0.236394	0.0663753	1	0.738855	FALSE	FALSE	FALSE	32	29	33	30	30	0.126852	-0.288721	0.42107	FALSE	FALSE	FALSE
A2AKV9;A2AKW0;Q5HZI9;G3UYJ3	A2AKV9;A2AKW0;Q5HZI9;G3UYJ3	>tr|A2AKV9|A2AKV9_MOUSE Isoform of Q5HZI9, Solute carrier family 25 member 51 (Fragment) OS=Mus musculus OX=10090 GN=Slc25a51 PE=1 SV=8;>tr|A2AKW0|A2AKW0_MOUSE Isoform of Q5HZI9, Solute carrier family 25 member 51 OS=Mus musculus OX=10090 GN=Slc25a51 PE=1 SV=1;>sp|Q5HZI9|S2551_MOUSE Solute carrier family 25 member 51 OS=Mus musculus OX=10090 GN=Slc25a51 PE=1 SV=1;>tr|G3UYJ3|G3UYJ3_MOUSE Isoform o…	SLC25A51	4	4	4	-0.0833784	0.0217942	0.118893	0.248242	0.820231	0.118499	0.651607	1	0.563423	FALSE	FALSE	FALSE	19	18	19	19	20	0.377236	0.199708	0.177149	FALSE	FALSE	FALSE
A2AL12;Q8BG05	A2AL12;Q8BG05	>tr|A2AL12|A2AL12_MOUSE Isoform of Q8BG05, Heterogeneous nuclear ribonucleoprotein A3 OS=Mus musculus OX=10090 GN=Hnrnpa3 PE=1 SV=1;>sp|Q8BG05|ROA3_MOUSE Heterogeneous nuclear ribonucleoprotein A3 OS=Mus musculus OX=10090 GN=Hnrnpa3 PE=1 SV=1	HNRNPA3	2	1	1	-0.231268	-0.728472	-0.223851	0.14108	0.0581194	0.472015	0.506824	0.555134	0.883974	FALSE	FALSE	FALSE	11	12	8	13	13	0.272215	1.51701	-1.26676	FALSE	FALSE	FALSE
A2ALL9;Q8C048	A2ALL9;Q8C048	>tr|A2ALL9|A2ALL9_MOUSE Isoform of Q0VF55, Calcium-transporting ATPase OS=Mus musculus OX=10090 GN=Atp2b3 PE=1 SV=1;>tr|Q8C048|Q8C048_MOUSE Isoform of Q0VF55, Calcium-transporting ATPase OS=Mus musculus OX=10090 GN=Atp2b3 PE=1 SV=1	ATP2B3	19	19	19	-0.0546288	0.0571061	0.135798	0.215189	0.220994	0.000275537	0.610449	0.941528	0.010496	FALSE	FALSE	TRUE	97	99	108	109	100	0.0496651	-0.230743	0.284419	FALSE	FALSE	FALSE
A2ALS5;A2ALS5-3;A2ALS5-2;A2ALS4;A2ALS5-4	A2ALS5;A2ALS5-3;A2ALS5-2;A2ALS4;A2ALS5-4	>sp|A2ALS5|RPGP1_MOUSE Rap1 GTPase-activating protein 1 OS=Mus musculus OX=10090 GN=Rap1gap PE=1 SV=2;>sp|A2ALS5-3|RPGP1_MOUSE Isoform of A2ALS5, Isoform 3 of Rap1 GTPase-activating protein 1 OS=Mus musculus OX=10090 GN=Rap1gap;>sp|A2ALS5-2|RPGP1_MOUSE Isoform of A2ALS5, Isoform 2 of Rap1 GTPase-activating protein 1 OS=Mus musculus OX=10090 GN=Rap1gap;>tr|A2ALS4|A2ALS4_MOUSE Isoform of A2ALS5, Ra…	RAP1GAP	3	4	3	-0.0556886	0.00450912	0.0825763	0.449513	0.997419	0.277805	0.797724	1	0.78611	FALSE	FALSE	FALSE	17	17	22	16	17	0.0346111	-0.789672	0.837017	FALSE	FALSE	FALSE
A2ALV3;Q62420;Q8BXU5;A2ALV1;F6ZL13	A2ALV3;Q62420;Q8BXU5;A2ALV1;F6ZL13	>tr|A2ALV3|A2ALV3_MOUSE Isoform of Q62420, Endophilin-A1 OS=Mus musculus OX=10090 GN=Sh3gl2 PE=1 SV=1;>sp|Q62420|SH3G2_MOUSE Endophilin-A1 OS=Mus musculus OX=10090 GN=Sh3gl2 PE=1 SV=2;>tr|Q8BXU5|Q8BXU5_MOUSE Isoform of Q62420, Endophilin-A1 OS=Mus musculus OX=10090 GN=Sh3gl2 PE=1 SV=1;>tr|A2ALV1|A2ALV1_MOUSE Isoform of Q62420, Endophilin-A1 OS=Mus musculus OX=10090 GN=Sh3gl2 PE=1 SV=1;>tr|F6ZL13|…	SH3GL2	13	12	13	-0.00137059	-0.085976	-0.035371	0.987566	0.0950961	0.878646	1	0.711386	1	FALSE	FALSE	FALSE	71	73	69	69	68	-0.212666	-0.0171243	-0.196836	FALSE	FALSE	FALSE
A2AMH5;A2AMH4;Q6X893;Q6X893-2;A2AMH3	A2AMH5;A2AMH4;Q6X893;Q6X893-2;A2AMH3	>tr|A2AMH5|A2AMH5_MOUSE Isoform of Q6X893, Choline transporter-like protein 1 OS=Mus musculus OX=10090 GN=Slc44a1 PE=1 SV=1;>tr|A2AMH4|A2AMH4_MOUSE Isoform of Q6X893, Choline transporter-like protein 1 OS=Mus musculus OX=10090 GN=Slc44a1 PE=1 SV=1;>sp|Q6X893|CTL1_MOUSE Choline transporter-like protein 1 OS=Mus musculus OX=10090 GN=Slc44a1 PE=1 SV=3;>sp|Q6X893-2|CTL1_MOUSE Isoform of Q6X893, Isofo…	SLC44A1	3	3	4	0.111348	0.123461	-0.0439431	0.228997	0.169284	0.879101	0.63276	0.870225	1	FALSE	FALSE	FALSE	20	20	22	20	18	-0.315625	-0.598384	0.289892	FALSE	FALSE	FALSE
A2AN08-3;A2AN08;A2AN08-5;A2AN08-2	A2AN08-3;A2AN08;A2AN08-5;A2AN08-2	>sp|A2AN08-3|UBR4_MOUSE Isoform of A2AN08, Isoform 3 of E3 ubiquitin-protein ligase UBR4 OS=Mus musculus OX=10090 GN=Ubr4;>sp|A2AN08|UBR4_MOUSE E3 ubiquitin-protein ligase UBR4 OS=Mus musculus OX=10090 GN=Ubr4 PE=1 SV=1;>sp|A2AN08-5|UBR4_MOUSE Isoform of A2AN08, Isoform 5 of E3 ubiquitin-protein ligase UBR4 OS=Mus musculus OX=10090 GN=Ubr4;>sp|A2AN08-2|UBR4_MOUSE Isoform of A2AN08, Isoform 2 of E…	UBR4	3	4	4	-0.103487	-0.0625038	-0.00414553	0.144804	0.446709	0.956675	0.513596	1	1	FALSE	FALSE	FALSE	27	22	27	31	26	0.534296	-0.106482	0.646394	FALSE	FALSE	FALSE
A2AP32;Q3UIU2	A2AP32;Q3UIU2	>tr|A2AP32|A2AP32_MOUSE Isoform of Q3UIU2, NADH dehydrogenase [ubiquinone] 1 beta subcomplex subunit 6 OS=Mus musculus OX=10090 GN=Ndufb6 PE=1 SV=1;>sp|Q3UIU2|NDUB6_MOUSE NADH dehydrogenase [ubiquinone] 1 beta subcomplex subunit 6 OS=Mus musculus OX=10090 GN=Ndufb6 PE=1 SV=3	NDUFB6	3	3	3	0.0610264	0.0843282	0.0859054	0.702875	0.897648	0.491334	0.934528	1	0.889806	FALSE	FALSE	FALSE	14	13	13	11	13	0.00193955	0.0405931	-0.0392807	FALSE	FALSE	FALSE
A2APX8-3;A2APX8-2;A2APX8	A2APX8-3;A2APX8-2;A2APX8	>sp|A2APX8-3|SCN1A_MOUSE Isoform of A2APX8, Isoform 3 of Sodium channel protein type 1 subunit alpha OS=Mus musculus OX=10090 GN=Scn1a;>sp|A2APX8-2|SCN1A_MOUSE Isoform of A2APX8, Isoform 2 of Sodium channel protein type 1 subunit alpha OS=Mus musculus OX=10090 GN=Scn1a;>sp|A2APX8|SCN1A_MOUSE Sodium channel protein type 1 subunit alpha OS=Mus musculus OX=10090 GN=Scn1a PE=1 SV=1	SCN1A	1	1	1	0.0157084	0.0129917	0.0101522	1	1	1	1	1	1	FALSE	FALSE	FALSE	4	7	5	5	4	-1.56895	-0.579818	-0.991516	FALSE	FALSE	FALSE
A2APY7	A2APY7	>sp|A2APY7|NDUF5_MOUSE Arginine-hydroxylase NDUFAF5, mitochondrial OS=Mus musculus OX=10090 GN=Ndufaf5 PE=1 SV=1	NDUFAF5	1	1	1	-0.464648	0.314843	0.726176	0.0166598	0.134699	0.000259997	0.152784	0.818979	0.0102977	FALSE	FALSE	TRUE	3	5	3	5	3	-1.37041	-0.00958762	-1.37076	FALSE	FALSE	FALSE
A2AQJ7;A2AQJ5;A2AQJ6;Q8BXN9-3;Q8BXN9;Q8BXN9-2	A2AQJ7;A2AQJ5;A2AQJ6;Q8BXN9-3;Q8BXN9;Q8BXN9-2	>tr|A2AQJ7|A2AQJ7_MOUSE Isoform of Q8BXN9, Transmembrane protein 87A OS=Mus musculus OX=10090 GN=Tmem87a PE=1 SV=1;>tr|A2AQJ5|A2AQJ5_MOUSE Isoform of Q8BXN9, Transmembrane protein 87A OS=Mus musculus OX=10090 GN=Tmem87a PE=1 SV=1;>tr|A2AQJ6|A2AQJ6_MOUSE Isoform of Q8BXN9, Transmembrane protein 87A OS=Mus musculus OX=10090 GN=Tmem87a PE=1 SV=1;>sp|Q8BXN9-3|TM87A_MOUSE Isoform of Q8BXN9, Isoform 3 …	TMEM87A	1	2	1	0.141024	0.0734781	-0.0831428	0.296137	0.490766	0.581494	0.684267	1	0.936395	FALSE	FALSE	FALSE	6	6	9	8	7	0.457949	-0.713459	1.18605	FALSE	FALSE	FALSE
A2AQN5;A2AQN4;Q9QXG4	A2AQN5;A2AQN4;Q9QXG4	>tr|A2AQN5|A2AQN5_MOUSE Isoform of Q9QXG4, Acetyl-coenzyme A synthetase, cytoplasmic OS=Mus musculus OX=10090 GN=Acss2 PE=1 SV=1;>tr|A2AQN4|A2AQN4_MOUSE Isoform of Q9QXG4, Acetyl-coenzyme A synthetase, cytoplasmic OS=Mus musculus OX=10090 GN=Acss2 PE=1 SV=1;>sp|Q9QXG4|ACSA_MOUSE Acetyl-coenzyme A synthetase, cytoplasmic OS=Mus musculus OX=10090 GN=Acss2 PE=1 SV=2	ACSS2	1	0	0	0.140684			0.335697			0.721009			FALSE			8	6	4	5	9	1.24251	2.30212	-1.08684	FALSE	TRUE	FALSE
A2ARP8;Q9QYR6;Q9QYR6-2	A2ARP8;Q9QYR6;Q9QYR6-2	>tr|A2ARP8|A2ARP8_MOUSE Isoform of Q9QYR6, Microtubule-associated protein 1A OS=Mus musculus OX=10090 GN=Map1a PE=1 SV=1;>sp|Q9QYR6|MAP1A_MOUSE Microtubule-associated protein 1A OS=Mus musculus OX=10090 GN=Map1a PE=1 SV=2;>sp|Q9QYR6-2|MAP1A_MOUSE Isoform of Q9QYR6, Isoform 2 of Microtubule-associated protein 1A OS=Mus musculus OX=10090 GN=Map1a	MAP1A	47	47	48	0.216746	0.097931	-0.0820408	0	4.67165e-05	0.000818275	0	0.00395221	0.0240054	TRUE	TRUE	TRUE	247	252	246	246	237	-0.176428	-0.090199	-0.0861025	FALSE	FALSE	FALSE
A2AS45;Q68FH0-2;Q68FH0;A2AS44	A2AS45;Q68FH0-2;Q68FH0;A2AS44	>tr|A2AS45|A2AS45_MOUSE Isoform of Q68FH0, Plakophilin-4 OS=Mus musculus OX=10090 GN=Pkp4 PE=1 SV=1;>sp|Q68FH0-2|PKP4_MOUSE Isoform of Q68FH0, Isoform 2 of Plakophilin-4 OS=Mus musculus OX=10090 GN=Pkp4;>sp|Q68FH0|PKP4_MOUSE Plakophilin-4 OS=Mus musculus OX=10090 GN=Pkp4 PE=1 SV=1;>tr|A2AS44|A2AS44_MOUSE Isoform of Q68FH0, Plakophilin-4 (Fragment) OS=Mus musculus OX=10090 GN=Pkp4 PE=1 SV=1	PKP4	17	16	16	0.191805	0.0312038	-0.135055	4.66802e-08	0.448843	0.00182534	4.44667e-06	1	0.0418083	TRUE	FALSE	TRUE	78	85	84	84	84	-0.0159546	0.0339033	-0.050511	FALSE	FALSE	FALSE
A2AS47	A2AS47	>tr|A2AS47|A2AS47_MOUSE Isoform of Q68FH0, Plakophilin-4 OS=Mus musculus OX=10090 GN=Pkp4 PE=1 SV=1	PKP4	1	1	1	0.129037	-0.0882428	-0.205173	0.333797	0.553774	0.133859	0.71949	1	0.599272	FALSE	FALSE	FALSE	3	5	4	5	4	-0.561634	0.0782478	-0.645253	FALSE	FALSE	FALSE
A2AS98;P28660;P28660-2	A2AS98;P28660;P28660-2	>tr|A2AS98|A2AS98_MOUSE Isoform of P28660, Nck-associated protein 1 OS=Mus musculus OX=10090 GN=Nckap1 PE=1 SV=1;>sp|P28660|NCKP1_MOUSE Nck-associated protein 1 OS=Mus musculus OX=10090 GN=Nckap1 PE=1 SV=2;>sp|P28660-2|NCKP1_MOUSE Isoform of P28660, Isoform 2 of Nck-associated protein 1 OS=Mus musculus OX=10090 GN=Nckap1	NCKAP1	16	17	16	0.0172909	-0.103073	-0.0817987	0.624885	0.0173471	0.099197	0.906157	0.282225	0.522991	FALSE	FALSE	FALSE	87	86	86	91	85	-0.0148455	-0.00711812	-0.0077242	FALSE	FALSE	FALSE
A2ASZ8-4;A2ASZ8-5;A2ASZ8;A2ASZ8-2;A2ASZ8-3	A2ASZ8-4;A2ASZ8-5;A2ASZ8;A2ASZ8-2;A2ASZ8-3	>sp|A2ASZ8-4|SCMC2_MOUSE Isoform of A2ASZ8, Isoform 4 of Calcium-binding mitochondrial carrier protein SCaMC-2 OS=Mus musculus OX=10090 GN=Slc25a25;>sp|A2ASZ8-5|SCMC2_MOUSE Isoform of A2ASZ8, Isoform 5 of Calcium-binding mitochondrial carrier protein SCaMC-2 OS=Mus musculus OX=10090 GN=Slc25a25;>sp|A2ASZ8|SCMC2_MOUSE Calcium-binding mitochondrial carrier protein SCaMC-2 OS=Mus musculus OX=10090 G…	SLC25A25	3	4	3	-0.0907418	0.162719	0.274402	0.286777	0.0678148	0.00552395	0.677482	0.59233	0.093384	FALSE	FALSE	FALSE	16	17	21	15	19	0.393113	-0.288909	0.68948	FALSE	FALSE	FALSE
A2ATI8;A2ATI6;A2ATI9;Q99JX3-2;Q99JX3	A2ATI8;A2ATI6;A2ATI9;Q99JX3-2;Q99JX3	>tr|A2ATI8|A2ATI8_MOUSE Isoform of Q99JX3, Golgi reassembly-stacking protein 2 OS=Mus musculus OX=10090 GN=Gorasp2 PE=1 SV=1;>tr|A2ATI6|A2ATI6_MOUSE Isoform of Q99JX3, Golgi reassembly stacking protein 2, isoform CRA_c OS=Mus musculus OX=10090 GN=Gorasp2 PE=1 SV=1;>tr|A2ATI9|A2ATI9_MOUSE Isoform of Q99JX3, Golgi reassembly stacking protein 2, isoform CRA_d OS=Mus musculus OX=10090 GN=Gorasp2 PE=1…	GORASP2	1	1	1	0.035518	-0.0107224	-0.0116163	0.817892	1	1	0.979098	1	1	FALSE	FALSE	FALSE	4	4	5	5	5	0.631667	0.030825	0.605004	FALSE	FALSE	FALSE
A2ATS6;Q7M6Z0	A2ATS6;Q7M6Z0	>tr|A2ATS6|A2ATS6_MOUSE Isoform of Q7M6Z0, Reticulon-4 receptor-like 2 (Fragment) OS=Mus musculus OX=10090 GN=Rtn4rl2 PE=1 SV=1;>sp|Q7M6Z0|R4RL2_MOUSE Reticulon-4 receptor-like 2 OS=Mus musculus OX=10090 GN=Rtn4rl2 PE=1 SV=1	RTN4RL2	4	4	4	0.0739549	0.00470025	-0.0635334	0.281165	0.934201	0.53214	0.673856	1	0.916832	FALSE	FALSE	FALSE	21	19	15	20	19	0.015396	0.75459	-0.751005	FALSE	FALSE	FALSE
A2AUK5;A2AUK8;Q9Z2H5;Q9Z2H5-2;A2AUK7;Q9Z2H5-3	A2AUK5;A2AUK8;Q9Z2H5;Q9Z2H5-2;A2AUK7;Q9Z2H5-3	>tr|A2AUK5|A2AUK5_MOUSE Isoform of Q9Z2H5, Band 4.1-like protein 1 OS=Mus musculus OX=10090 GN=Epb41l1 PE=1 SV=1;>tr|A2AUK8|A2AUK8_MOUSE Isoform of Q9Z2H5, Band 4.1-like protein 1 OS=Mus musculus OX=10090 GN=Epb41l1 PE=1 SV=1;>sp|Q9Z2H5|E41L1_MOUSE Band 4.1-like protein 1 OS=Mus musculus OX=10090 GN=Epb41l1 PE=1 SV=2;>sp|Q9Z2H5-2|E41L1_MOUSE Isoform of Q9Z2H5, Isoform 2 of Band 4.1-like protein 1…	EPB41L1	12	12	12	0.0882552	0.0710693	0.000750941	0.0523715	0.204626	0.913628	0.309306	0.921771	1	FALSE	FALSE	FALSE	65	71	64	65	62	-0.414989	-0.0774813	-0.339338	FALSE	FALSE	FALSE
A2AV25	A2AV25	>sp|A2AV25|FBCD1_MOUSE Fibrinogen C domain-containing protein 1 OS=Mus musculus OX=10090 GN=Fibcd1 PE=2 SV=1	FIBCD1	2	2	2	-0.168838	-0.074518	0.123989	0.0589355	0.518615	0.170034	0.32782	1	0.648499	FALSE	FALSE	FALSE	10	9	9	10	8	-0.29438	-0.304237	0.0124985	FALSE	FALSE	FALSE
A2AVJ7;Q99PL5	A2AVJ7;Q99PL5	>tr|A2AVJ7|A2AVJ7_MOUSE Isoform of Q99PL5, Ribosome-binding protein 1 OS=Mus musculus OX=10090 GN=Rrbp1 PE=1 SV=1;>sp|Q99PL5|RRBP1_MOUSE Ribosome-binding protein 1 OS=Mus musculus OX=10090 GN=Rrbp1 PE=1 SV=2	RRBP1	1	0	0	0.319144			0.0169598			0.154575			FALSE			2	3	2	3	3	0.0396049	0.966947	-0.942331	FALSE	FALSE	FALSE
A2AVX1;E9Q8Q5;Q80YN3;F7BNZ5	A2AVX1;E9Q8Q5;Q80YN3;F7BNZ5	>tr|A2AVX1|A2AVX1_MOUSE Isoform of Q80YN3, Breast carcinoma-amplified sequence 1 homolog OS=Mus musculus OX=10090 GN=Bcas1 PE=1 SV=1;>tr|E9Q8Q5|E9Q8Q5_MOUSE Isoform of Q80YN3, Breast carcinoma-amplified sequence 1 homolog OS=Mus musculus OX=10090 GN=Bcas1 PE=1 SV=1;>sp|Q80YN3|BCAS1_MOUSE Breast carcinoma-amplified sequence 1 homolog OS=Mus musculus OX=10090 GN=Bcas1 PE=1 SV=3;>tr|F7BNZ5|F7BNZ5_MO…	BCAS1	4	4	4	0.286719	0.335339	0.0673968	0.00255547	0.00040084	0.671634	0.0426344	0.0204636	0.971906	TRUE	TRUE	FALSE	23	27	26	19	22	-0.618126	-0.500488	-0.114279	FALSE	FALSE	FALSE
A2AWA9;A2AWA9-2;A2AWA7	A2AWA9;A2AWA9-2;A2AWA7	>sp|A2AWA9|RBGP1_MOUSE Rab GTPase-activating protein 1 OS=Mus musculus OX=10090 GN=Rabgap1 PE=1 SV=1;>sp|A2AWA9-2|RBGP1_MOUSE Isoform of A2AWA9, Isoform 2 of Rab GTPase-activating protein 1 OS=Mus musculus OX=10090 GN=Rabgap1;>tr|A2AWA7|A2AWA7_MOUSE Isoform of A2AWA9, Rab GTPase-activating protein 1 (Fragment) OS=Mus musculus OX=10090 GN=Rabgap1 PE=1 SV=1	RABGAP1	3	2	2	0.104682	-0.037889	-0.0845581	0.151817	0.921548	0.550617	0.529925	1	0.924641	FALSE	FALSE	FALSE	12	13	12	12	12	-0.237998	0.0307053	-0.27094	FALSE	FALSE	FALSE
A2AWI7;Q8R3V5-1;Q8R3V5;A2AWI9;Q8R3V5-3	A2AWI7;Q8R3V5-1;Q8R3V5;A2AWI9;Q8R3V5-3	>tr|A2AWI7|A2AWI7_MOUSE Isoform of Q8R3V5, Endophilin-B2 OS=Mus musculus OX=10090 GN=Sh3glb2 PE=1 SV=1;>sp|Q8R3V5-1|SHLB2_MOUSE Isoform of Q8R3V5, Isoform 1 of Endophilin-B2 OS=Mus musculus OX=10090 GN=Sh3glb2;>sp|Q8R3V5|SHLB2_MOUSE Endophilin-B2 OS=Mus musculus OX=10090 GN=Sh3glb2 PE=1 SV=2;>tr|A2AWI9|A2AWI9_MOUSE Isoform of Q8R3V5, Endophilin-B2 OS=Mus musculus OX=10090 GN=Sh3glb2 PE=1 SV=1;>sp…	SH3GLB2	8	8	8	0.0138628	0.0398983	0.0506965	0.738911	0.596994	0.33318	0.949523	1	0.827151	FALSE	FALSE	FALSE	44	39	42	46	44	0.419566	0.181374	0.238414	FALSE	FALSE	FALSE
A2BDQ4;Q61772-3;Q61772;Q61772-2	A2BDQ4;Q61772-3;Q61772;Q61772-2	>tr|A2BDQ4|A2BDQ4_MOUSE Isoform of Q61772, Eph receptor A7, isoform CRA_b OS=Mus musculus OX=10090 GN=Epha7 PE=1 SV=1;>sp|Q61772-3|EPHA7_MOUSE Isoform of Q61772, Isoform 3 of Ephrin type-A receptor 7 OS=Mus musculus OX=10090 GN=Epha7;>sp|Q61772|EPHA7_MOUSE Ephrin type-A receptor 7 OS=Mus musculus OX=10090 GN=Epha7 PE=1 SV=2;>sp|Q61772-2|EPHA7_MOUSE Isoform of Q61772, Isoform 2 of Ephrin type-A re…	EPHA7	1	2	1	-0.0424011	0.0339417	0.0772322	0.780532	0.828672	0.583854	0.965206	1	0.937408	FALSE	FALSE	FALSE	9	7	8	7	10	1.08741	0.666396	0.418485	FALSE	FALSE	FALSE
A2BDX2;O70152	A2BDX2;O70152	>tr|A2BDX2|A2BDX2_MOUSE Isoform of O70152, Dolichol-phosphate mannosyltransferase subunit 1 OS=Mus musculus OX=10090 GN=Dpm1 PE=1 SV=1;>sp|O70152|DPM1_MOUSE Dolichol-phosphate mannosyltransferase subunit 1 OS=Mus musculus OX=10090 GN=Dpm1 PE=1 SV=1	DPM1	2	2	2	-0.00284752	0.00784203	0.0406323	1	0.841146	0.821963	1	1	1	FALSE	FALSE	FALSE	10	9	10	10	9	0.00921168	-0.296941	0.310913	FALSE	FALSE	FALSE
A2BE92;A2BE93;Q9EQU5-2;Q9EQU5	A2BE92;A2BE93;Q9EQU5-2;Q9EQU5	>tr|A2BE92|A2BE92_MOUSE Isoform of Q9EQU5, Protein SET (Fragment) OS=Mus musculus OX=10090 GN=Set PE=1 SV=1;>tr|A2BE93|A2BE93_MOUSE Isoform of Q9EQU5, Protein SET (Fragment) OS=Mus musculus OX=10090 GN=Set PE=1 SV=1;>sp|Q9EQU5-2|SET_MOUSE Isoform of Q9EQU5, Isoform 2 of Protein SET OS=Mus musculus OX=10090 GN=Set;>sp|Q9EQU5|SET_MOUSE Protein SET OS=Mus musculus OX=10090 GN=Set PE=1 SV=1	SET	1	1	1	-0.0116978	0.0155595	0.0551706	1	1	0.729313	1	1	0.985756	FALSE	FALSE	FALSE	5	5	5	5	5	0.0262422	0.030825	-0.0048767	FALSE	FALSE	FALSE
A2RS43;E9Q2S0;A0A0A6YY83;A0A0A6YY48	A2RS43;E9Q2S0;A0A0A6YY83;A0A0A6YY48	>tr|A2RS43|A2RS43_MOUSE Isoform of A0A0A6YY83, Protocadherin 7 OS=Mus musculus OX=10090 GN=Pcdh7 PE=1 SV=1;>tr|E9Q2S0|E9Q2S0_MOUSE Isoform of A0A0A6YY83, Protocadherin 7 OS=Mus musculus OX=10090 GN=Pcdh7 PE=1 SV=2;>tr|A0A0A6YY83|A0A0A6YY83_MOUSE Protocadherin 7 OS=Mus musculus OX=10090 GN=Pcdh7 PE=1 SV=1;>tr|A0A0A6YY48|A0A0A6YY48_MOUSE Isoform of A0A0A6YY83, Protocadherin 7 (Fragment) OS=Mus musc…	PCDH7	1	1	1	-0.11906	0.0952961	0.215053	0.665133	0.517715	0.179118	0.91952	1	0.664684	FALSE	FALSE	FALSE	4	4	4	2	4	0.0919186	0.0874327	0.00378081	FALSE	FALSE	FALSE
A2RT62	A2RT62	>sp|A2RT62|FXL16_MOUSE F-box/LRR-repeat protein 16 OS=Mus musculus OX=10090 GN=Fbxl16 PE=1 SV=1	FBXL16	6	6	6	0.0461157	-0.100528	-0.10448	0.461468	0.163683	0.144833	0.806796	0.869649	0.624031	FALSE	FALSE	FALSE	30	30	29	29	30	0.0250725	0.14496	-0.121994	FALSE	FALSE	FALSE
A2RTH5;A0A0U1RNF2	A2RTH5;A0A0U1RNF2	>tr|A2RTH5|A2RTH5_MOUSE Isoform of A0A0U1RNF2, Leucine carboxyl methyltransferase 1 OS=Mus musculus OX=10090 GN=Lcmt1 PE=1 SV=1;>tr|A0A0U1RNF2|A0A0U1RNF2_MOUSE Leucine carboxyl methyltransferase 1 OS=Mus musculus OX=10090 GN=Lcmt1 PE=1 SV=1	LCMT1	3	3	3	0.0206762	-0.0537843	-0.0227278	0.737717	0.625621	0.885842	0.949523	1	1	FALSE	FALSE	FALSE	15	12	14	14	14	0.545144	0.0324729	0.516171	FALSE	FALSE	FALSE
A3KGU5;E9Q447;P16546-2	A3KGU5;E9Q447;P16546-2	>tr|A3KGU5|A3KGU5_MOUSE Isoform of P16546, Spectrin alpha chain, non-erythrocytic 1 OS=Mus musculus OX=10090 GN=Sptan1 PE=1 SV=1;>tr|E9Q447|E9Q447_MOUSE Isoform of P16546, Spectrin alpha chain, non-erythrocytic 1 OS=Mus musculus OX=10090 GN=Sptan1 PE=1 SV=1;>sp|P16546-2|SPTN1_MOUSE Isoform of P16546, Isoform 2 of Spectrin alpha chain, non-erythrocytic 1 OS=Mus musculus OX=10090 GN=Sptan1	SPTAN1	1	1	1	0.0869315	-0.0618748	-0.1178	0.488675	0.785532	0.382476	0.821625	1	0.857161	FALSE	FALSE	FALSE	5	5	5	5	5	0.0262422	0.030825	-0.0048767	FALSE	FALSE	FALSE
A3KGU7;A3KGU9;P16546	A3KGU7;A3KGU9;P16546	>tr|A3KGU7|A3KGU7_MOUSE Isoform of P16546, Spectrin alpha chain, non-erythrocytic 1 OS=Mus musculus OX=10090 GN=Sptan1 PE=1 SV=1;>tr|A3KGU9|A3KGU9_MOUSE Isoform of P16546, Spectrin alpha chain, non-erythrocytic 1 OS=Mus musculus OX=10090 GN=Sptan1 PE=1 SV=2;>sp|P16546|SPTN1_MOUSE Spectrin alpha chain, non-erythrocytic 1 OS=Mus musculus OX=10090 GN=Sptan1 PE=1 SV=4	SPTAN1	128	127	127	0.154756	0.0184575	-0.100045	0	0.293674	3.66109e-11	0	1	1.80797e-08	TRUE	FALSE	TRUE	673	672	650	657	640	-0.134319	-0.0172197	-0.117816	FALSE	FALSE	FALSE
A6H5Z3;A6H5Z3-2	A6H5Z3;A6H5Z3-2	>sp|A6H5Z3|EXC6B_MOUSE Exocyst complex component 6B OS=Mus musculus OX=10090 GN=Exoc6b PE=1 SV=1;>sp|A6H5Z3-2|EXC6B_MOUSE Isoform of A6H5Z3, Isoform 2 of Exocyst complex component 6B OS=Mus musculus OX=10090 GN=Exoc6b	EXOC6B	2	2	2	0.243673	0.108703	-0.115797	0.0217327	0.401854	0.290534	0.181804	1	0.795964	FALSE	FALSE	FALSE	9	10	9	9	9	-0.360011	-0.0199253	-0.342421	FALSE	FALSE	FALSE
A6H630-2;A6H630;A6H630-4	A6H630-2;A6H630;A6H630-4	>sp|A6H630-2|ARMT1_MOUSE Isoform of A6H630, Isoform 2 of Protein-glutamate O-methyltransferase OS=Mus musculus OX=10090 GN=Armt1;>sp|A6H630|ARMT1_MOUSE Protein-glutamate O-methyltransferase OS=Mus musculus OX=10090 GN=Armt1 PE=1 SV=1;>sp|A6H630-4|ARMT1_MOUSE Isoform of A6H630, Isoform 4 of Protein-glutamate O-methyltransferase OS=Mus musculus OX=10090 GN=Armt1	ARMT1	1	0	0	-0.0307592			0.912531			1			FALSE			5	4	2	5	5	0.603409	2.32282	-1.75168	FALSE	FALSE	FALSE
A6P3E4;G3X8U9;D3Z1Z4	A6P3E4;G3X8U9;D3Z1Z4	>tr|A6P3E4|A6P3E4_MOUSE Isoform of Q91Y86, Mitogen-activated protein kinase OS=Mus musculus OX=10090 GN=Mapk8 PE=1 SV=1;>tr|G3X8U9|G3X8U9_MOUSE Isoform of Q91Y86, Mitogen-activated protein kinase OS=Mus musculus OX=10090 GN=Mapk8 PE=1 SV=1;>tr|D3Z1Z4|D3Z1Z4_MOUSE Isoform of Q91Y86, Mitogen-activated protein kinase OS=Mus musculus OX=10090 GN=Mapk8 PE=1 SV=1	MAPK8	1	1	1	0.0241552	0.162522	0.123968	1	0.433076	1	1	1	1	FALSE	FALSE	FALSE	3	3	3	4	5	1.42876	1.40393	0.0131547	FALSE	FALSE	FALSE
A6PWC3;A2A9Q2;Q8BHG1	A6PWC3;A2A9Q2;Q8BHG1	>tr|A6PWC3|A6PWC3_MOUSE Isoform of Q8BHG1, Nardilysin, N-arginine dibasic convertase, NRD convertase 1 OS=Mus musculus OX=10090 GN=Nrd1 PE=1 SV=1;>tr|A2A9Q2|A2A9Q2_MOUSE Isoform of Q8BHG1, Nardilysin, N-arginine dibasic convertase, NRD convertase 1 OS=Mus musculus OX=10090 GN=Nrd1 PE=1 SV=1;>sp|Q8BHG1|NRDC_MOUSE Nardilysin OS=Mus musculus OX=10090 GN=Nrdc PE=1 SV=1	NRD1;NRDC	2	2	2	-0.141441	-0.103458	0.0526356	0.14103	0.358754	0.780134	0.506824	1	0.998689	FALSE	FALSE	FALSE	12	9	9	7	11	0.640045	0.670696	-0.0365384	FALSE	FALSE	FALSE
A7TU71;A2ALU4-2;A2ALU4	A7TU71;A2ALU4-2;A2ALU4	>tr|A7TU71|A7TU71_MOUSE Isoform of A2ALU4, Protein Shroom2 OS=Mus musculus OX=10090 GN=Shroom2 PE=1 SV=1;>sp|A2ALU4-2|SHRM2_MOUSE Isoform of A2ALU4, Isoform 2 of Protein Shroom2 OS=Mus musculus OX=10090 GN=Shroom2;>sp|A2ALU4|SHRM2_MOUSE Protein Shroom2 OS=Mus musculus OX=10090 GN=Shroom2 PE=1 SV=1	SHROOM2	1	1	1	0.119397	0.086659	-0.00754232	0.328217	0.595334	1	0.713189	1	1	FALSE	FALSE	FALSE	13	12	6	9	9	-0.836778	1.18348	-2.04512	FALSE	FALSE	TRUE
A7YQ68;Q80Y24	A7YQ68;Q80Y24	>tr|A7YQ68|A7YQ68_MOUSE Isoform of Q80Y24, Prickle-like 2 (Drosophila) OS=Mus musculus OX=10090 GN=Prickle2 PE=1 SV=1;>sp|Q80Y24|PRIC2_MOUSE Prickle-like protein 2 OS=Mus musculus OX=10090 GN=Prickle2 PE=1 SV=3	PRICKLE2	4	4	4	0.291767	0.171741	-0.111493	3.82157e-05	0.0514588	0.145893	0.00172593	0.53276	0.624031	TRUE	FALSE	FALSE	19	23	20	23	20	-0.419726	0.0324711	-0.455799	FALSE	FALSE	FALSE
A8DUK4;E9Q223;P02088;P02089	A8DUK4;E9Q223;P02088;P02089	>tr|A8DUK4|A8DUK4_MOUSE Beta-globin OS=Mus musculus OX=10090 GN=Hbb-bs PE=1 SV=1;>tr|E9Q223|E9Q223_MOUSE Isoform of A8DUK4, Hemoglobin, beta adult s chain (Fragment) OS=Mus musculus OX=10090 GN=Hbb-bs PE=1 SV=1;>sp|P02088|HBB1_MOUSE Hemoglobin subunit beta-1 OS=Mus musculus OX=10090 GN=Hbb-b1 PE=1 SV=2;>sp|P02089|HBB2_MOUSE Hemoglobin subunit beta-2 OS=Mus musculus OX=10090 GN=Hbb-b2 PE=1 SV=2	HBB-BS;HBB-B1;HBB-B2	9	9	9	0.0258385	-0.0617103	-0.0946825	0.997688	0.255739	0.440228	1	0.964642	0.871145	FALSE	FALSE	FALSE	45	45	45	45	45	0.0249816	0.0328266	-0.00817976	FALSE	FALSE	FALSE
A9DA50;Q9D1T0	A9DA50;Q9D1T0	>tr|A9DA50|A9DA50_MOUSE Isoform of Q9D1T0, Leucine-rich repeat and immunoglobulin-like domain-containing nogo receptor-interacting protein 1 OS=Mus musculus OX=10090 GN=Lingo1 PE=1 SV=1;>sp|Q9D1T0|LIGO1_MOUSE Leucine-rich repeat and immunoglobulin-like domain-containing nogo receptor-interacting protein 1 OS=Mus musculus OX=10090 GN=Lingo1 PE=1 SV=1	LINGO1	3	3	3	0.0720414	0.0151337	-0.052607	0.495106	0.841957	0.777379	0.827888	1	0.998689	FALSE	FALSE	FALSE	16	14	15	15	18	0.848474	0.610635	0.234435	FALSE	FALSE	FALSE
B0QZN5;P63044	B0QZN5;P63044	>tr|B0QZN5|B0QZN5_MOUSE Isoform of P63044, Vesicle-associated membrane protein 2 OS=Mus musculus OX=10090 GN=Vamp2 PE=1 SV=1;>sp|P63044|VAMP2_MOUSE Vesicle-associated membrane protein 2 OS=Mus musculus OX=10090 GN=Vamp2 PE=1 SV=2	VAMP2	6	6	7	0.0604381	-0.0185156	-0.0386742	0.230899	0.992299	0.605043	0.633684	1	0.95112	FALSE	FALSE	FALSE	31	35	35	34	31	-0.362602	-0.35167	-0.00804305	FALSE	FALSE	FALSE
B0R091;P61022	B0R091;P61022	>tr|B0R091|B0R091_MOUSE Isoform of P61022, Calcineurin B homologous protein 1 OS=Mus musculus OX=10090 GN=Chp1 PE=1 SV=1;>sp|P61022|CHP1_MOUSE Calcineurin B homologous protein 1 OS=Mus musculus OX=10090 GN=Chp1 PE=1 SV=2	CHP1	2	2	3	-0.0749046	0.157188	0.232631	0.530181	0.126071	0.0153836	0.845308	0.800951	0.185827	FALSE	FALSE	FALSE	17	17	19	16	15	-0.377272	-0.711039	0.342226	FALSE	FALSE	FALSE
B0R0E3	B0R0E3	>tr|B0R0E3|B0R0E3_MOUSE Isoform of Q8C8N2, Protein SCAI (Fragment) OS=Mus musculus OX=10090 GN=Scai PE=1 SV=8	SCAI	1	1	1	0.34088	0.0464793	-0.237687	0.0311197	1	0.126719	0.230896	1	0.581953	FALSE	FALSE	FALSE	5	5	5	5	5	0.0262422	0.030825	-0.0048767	FALSE	FALSE	FALSE
B0V2N1-4;B0V2N1-3;B0V2N1-6;B0V2N1-2;B0V2N1	B0V2N1-4;B0V2N1-3;B0V2N1-6;B0V2N1-2;B0V2N1	>sp|B0V2N1-4|PTPRS_MOUSE Isoform of B0V2N1, Isoform 4 of Receptor-type tyrosine-protein phosphatase S OS=Mus musculus OX=10090 GN=Ptprs;>sp|B0V2N1-3|PTPRS_MOUSE Isoform of B0V2N1, Isoform 3 of Receptor-type tyrosine-protein phosphatase S OS=Mus musculus OX=10090 GN=Ptprs;>sp|B0V2N1-6|PTPRS_MOUSE Isoform of B0V2N1, Isoform 6 of Receptor-type tyrosine-protein phosphatase S OS=Mus musculus OX=10090 …	PTPRS	16	14	15	0.0745489	-0.0145149	-0.0715564	0.0209478	0.811067	0.077871	0.176236	1	0.474689	FALSE	FALSE	FALSE	83	84	72	86	75	-0.346338	0.164037	-0.515517	FALSE	FALSE	FALSE
B0V2N5;P07356;B0V2N7	B0V2N5;P07356;B0V2N7	>tr|B0V2N5|B0V2N5_MOUSE Isoform of P07356, Annexin (Fragment) OS=Mus musculus OX=10090 GN=Anxa2 PE=1 SV=1;>sp|P07356|ANXA2_MOUSE Annexin A2 OS=Mus musculus OX=10090 GN=Anxa2 PE=1 SV=2;>tr|B0V2N7|B0V2N7_MOUSE Isoform of P07356, Annexin (Fragment) OS=Mus musculus OX=10090 GN=Anxa2 PE=1 SV=1	ANXA2	1	1	1	-0.139639	-0.0392498	0.156341	0.298977	1	0.301977	0.685838	1	0.805768	FALSE	FALSE	FALSE	3	3	4	3	5	1.39288	0.661239	0.73144	FALSE	FALSE	FALSE
B1AQF4;Q9D7X3;H3BKL8;Q3V2Y9	B1AQF4;Q9D7X3;H3BKL8;Q3V2Y9	>tr|B1AQF4|B1AQF4_MOUSE Isoform of Q9D7X3, Dual-specificity protein phosphatase 3 OS=Mus musculus OX=10090 GN=Dusp3 PE=1 SV=1;>sp|Q9D7X3|DUS3_MOUSE Dual specificity protein phosphatase 3 OS=Mus musculus OX=10090 GN=Dusp3 PE=1 SV=1;>tr|H3BKL8|H3BKL8_MOUSE Isoform of Q9D7X3, Dual-specificity protein phosphatase 3 OS=Mus musculus OX=10090 GN=Dusp3 PE=1 SV=1;>tr|Q3V2Y9|Q3V2Y9_MOUSE Isoform of Q9D7X3,…	DUSP3	2	2	2	0.0438485	0.0488317	0.0296494	0.717988	0.69119	0.867162	0.940968	1	1	FALSE	FALSE	FALSE	9	12	10	10	16	0.901246	1.47777	-0.593242	FALSE	FALSE	FALSE
B1AQX6;B1AQX7;Q9QWI6-3	B1AQX6;B1AQX7;Q9QWI6-3	>tr|B1AQX6|B1AQX6_MOUSE Isoform of Q9QWI6, SRC kinase-signaling inhibitor 1 OS=Mus musculus OX=10090 GN=Srcin1 PE=1 SV=1;>tr|B1AQX7|B1AQX7_MOUSE Isoform of Q9QWI6, SRC kinase-signaling inhibitor 1 OS=Mus musculus OX=10090 GN=Srcin1 PE=1 SV=1;>sp|Q9QWI6-3|SRCN1_MOUSE Isoform of Q9QWI6, Isoform 3 of SRC kinase signaling inhibitor 1 OS=Mus musculus OX=10090 GN=Srcin1	SRCIN1	21	21	21	0.126023	0.137612	0.0372785	1.35681e-05	0.000636282	0.386963	0.000770513	0.0303876	0.858212	TRUE	TRUE	FALSE	119	112	113	114	107	-0.125697	-0.149699	0.0254418	FALSE	FALSE	FALSE
B1AQX9;Q9QWI6-2	B1AQX9;Q9QWI6-2	>tr|B1AQX9|B1AQX9_MOUSE Isoform of Q9QWI6, SRC kinase-signaling inhibitor 1 OS=Mus musculus OX=10090 GN=Srcin1 PE=1 SV=1;>sp|Q9QWI6-2|SRCN1_MOUSE Isoform of Q9QWI6, Isoform 2 of SRC kinase signaling inhibitor 1 OS=Mus musculus OX=10090 GN=Srcin1	SRCIN1	1	1	1	0.272975	0.350662	0.0924315	0.0295197	0.0434196	0.624354	0.223281	0.504178	0.956546	FALSE	FALSE	FALSE	5	5	5	5	5	0.0262422	0.030825	-0.0048767	FALSE	FALSE	FALSE
B1AQZ0;B1AQY9;Q8CHH9;Q8CHH9-2	B1AQZ0;B1AQY9;Q8CHH9;Q8CHH9-2	>tr|B1AQZ0|B1AQZ0_MOUSE Isoform of Q8CHH9, Septin-8 OS=Mus musculus OX=10090 GN=Sept8 PE=1 SV=1;>tr|B1AQY9|B1AQY9_MOUSE Isoform of Q8CHH9, Septin-8 OS=Mus musculus OX=10090 GN=Sept8 PE=1 SV=1;>sp|Q8CHH9|SEPT8_MOUSE Septin-8 OS=Mus musculus OX=10090 GN=Sept8 PE=1 SV=4;>sp|Q8CHH9-2|SEPT8_MOUSE Isoform of Q8CHH9, Isoform 2 of Septin-8 OS=Mus musculus OX=10090 GN=Sept8	SEPT8	12	12	12	0.000899048	0.0867651	0.109696	0.9323	0.108066	0.0504826	1	0.737993	0.378683	FALSE	FALSE	FALSE	58	57	59	59	56	-0.0238683	-0.134573	0.112656	FALSE	FALSE	FALSE
B1ARA3;B1ARA5;P61255	B1ARA3;B1ARA5;P61255	>tr|B1ARA3|B1ARA3_MOUSE Isoform of P61255, 60S ribosomal protein L26 (Fragment) OS=Mus musculus OX=10090 GN=Rpl26 PE=1 SV=1;>tr|B1ARA5|B1ARA5_MOUSE Isoform of P61255, 60S ribosomal protein L26 OS=Mus musculus OX=10090 GN=Rpl26 PE=1 SV=1;>sp|P61255|RL26_MOUSE 60S ribosomal protein L26 OS=Mus musculus OX=10090 GN=Rpl26 PE=1 SV=1	RPL26	1	2	1	0.055167	-0.279629	-0.0406052	0.687313	0.315464	0.842712	0.927428	1	1	FALSE	FALSE	FALSE	9	7	9	7	8	0.41407	-0.333007	0.755387	FALSE	FALSE	FALSE
B1ARU4;E9PVY8;A0A0A0MQA6;E9QA63;Q9QXZ0;Q9QXZ0-2;F7ACR9;E9QNP1;Q9QXZ0-4;F6Q750;B1ARU1	B1ARU4;E9PVY8;A0A0A0MQA6;E9QA63;Q9QXZ0;Q9QXZ0-2;F7ACR9;E9QNP1;Q9QXZ0-4;F6Q750;B1ARU1	>tr|B1ARU4|B1ARU4_MOUSE Isoform of Q9QXZ0, Microtubule-actin cross-linking factor 1 OS=Mus musculus OX=10090 GN=Macf1 PE=1 SV=1;>tr|E9PVY8|E9PVY8_MOUSE Isoform of Q9QXZ0, Microtubule-actin cross-linking factor 1 OS=Mus musculus OX=10090 GN=Macf1 PE=1 SV=2;>tr|A0A0A0MQA6|A0A0A0MQA6_MOUSE Isoform of Q9QXZ0, Microtubule-actin cross-linking factor 1 OS=Mus musculus OX=10090 GN=Macf1 PE=1 SV=1;>tr|E9Q…	MACF1	49	48	50	0.118199	0.0713749	-0.0223817	4.57303e-09	0.00453025	0.241386	5.00154e-07	0.109057	0.745805	TRUE	FALSE	FALSE	271	270	260	271	263	-0.0571599	0.0713437	-0.130052	FALSE	FALSE	FALSE
B1ARW4;Q99LY9	B1ARW4;Q99LY9	>tr|B1ARW4|B1ARW4_MOUSE Isoform of Q99LY9, NADH dehydrogenase [ubiquinone] iron-sulfur protein 5 (Fragment) OS=Mus musculus OX=10090 GN=Ndufs5 PE=1 SV=1;>sp|Q99LY9|NDUS5_MOUSE NADH dehydrogenase [ubiquinone] iron-sulfur protein 5 OS=Mus musculus OX=10090 GN=Ndufs5 PE=1 SV=3	NDUFS5	3	4	3	-0.1087	0.0568004	0.151018	0.281993	0.998615	0.252168	0.674272	1	0.758551	FALSE	FALSE	FALSE	19	17	19	18	17	0.0356544	-0.31704	0.357967	FALSE	FALSE	FALSE
B1AS06;Q6PFD5	B1AS06;Q6PFD5	>tr|B1AS06|B1AS06_MOUSE Isoform of Q6PFD5, Disks large-associated protein 3 OS=Mus musculus OX=10090 GN=Dlgap3 PE=1 SV=1;>sp|Q6PFD5|DLGP3_MOUSE Disks large-associated protein 3 OS=Mus musculus OX=10090 GN=Dlgap3 PE=1 SV=1	DLGAP3	9	9	9	0.140279	0.0536203	-0.0650413	0.00266473	0.402708	0.189489	0.044072	1	0.67613	TRUE	FALSE	FALSE	44	44	41	41	42	-0.12203	0.114625	-0.239365	FALSE	FALSE	FALSE
B1ASC0;H7BX92;H7BX74;H7BWZ2;Q8CGM1-2;Q8CGM1-3;Q8CGM1	B1ASC0;H7BX92;H7BX74;H7BWZ2;Q8CGM1-2;Q8CGM1-3;Q8CGM1	>tr|B1ASC0|B1ASC0_MOUSE Isoform of Q8CGM1, Adhesion G protein-coupled receptor B2 OS=Mus musculus OX=10090 GN=Adgrb2 PE=1 SV=2;>tr|H7BX92|H7BX92_MOUSE Isoform of Q8CGM1, Adhesion G protein-coupled receptor B2 OS=Mus musculus OX=10090 GN=Adgrb2 PE=1 SV=1;>tr|H7BX74|H7BX74_MOUSE Isoform of Q8CGM1, Adhesion G protein-coupled receptor B2 OS=Mus musculus OX=10090 GN=Adgrb2 PE=1 SV=1;>tr|H7BWZ2|H7BWZ2_…	ADGRB2	5	6	5	0.0365754	-0.158174	-0.187844	0.4453	0.0280266	0.00890333	0.795257	0.395175	0.129954	FALSE	FALSE	FALSE	27	26	26	26	25	-0.091998	-0.0951624	0.00399108	FALSE	FALSE	FALSE
B1AT82;Q9D0M1;B1AT84	B1AT82;Q9D0M1;B1AT84	>tr|B1AT82|B1AT82_MOUSE Isoform of Q9D0M1, MCG6846, isoform CRA_c OS=Mus musculus OX=10090 GN=Prpsap1 PE=1 SV=1;>sp|Q9D0M1|KPRA_MOUSE Phosphoribosyl pyrophosphate synthase-associated protein 1 OS=Mus musculus OX=10090 GN=Prpsap1 PE=1 SV=1;>tr|B1AT84|B1AT84_MOUSE Isoform of Q9D0M1, Phosphoribosyl pyrophosphate synthase-associated protein 1 (Fragment) OS=Mus musculus OX=10090 GN=Prpsap1 PE=1 SV=1	PRPSAP1	2	2	2	-0.083477	-0.0425865	0.0406617	0.738331	0.982062	0.649758	0.949523	1	0.960581	FALSE	FALSE	FALSE	7	7	8	8	8	0.491759	0.0621913	0.432205	FALSE	FALSE	FALSE
B1ATI9;Q3U432;Q60780-2;Q60780	B1ATI9;Q3U432;Q60780-2;Q60780	>tr|B1ATI9|B1ATI9_MOUSE Isoform of Q60780, Growth arrest-specific protein 7 OS=Mus musculus OX=10090 GN=Gas7 PE=1 SV=1;>tr|Q3U432|Q3U432_MOUSE Isoform of Q60780, Growth arrest-specific protein 7 OS=Mus musculus OX=10090 GN=Gas7 PE=1 SV=1;>sp|Q60780-2|GAS7_MOUSE Isoform of Q60780, Isoform 2 of Growth arrest-specific protein 7 OS=Mus musculus OX=10090 GN=Gas7;>sp|Q60780|GAS7_MOUSE Growth arrest-spe…	GAS7	3	3	3	-0.0299997	-0.0423514	-0.00471716	0.831434	0.533334	0.896638	0.985639	1	1	FALSE	FALSE	FALSE	21	21	19	19	21	0.019805	0.339274	-0.324685	FALSE	FALSE	FALSE
B1ATZ0;B1ATZ1;Q3UMA3;Q99LI8;B1ATY9	B1ATZ0;B1ATZ1;Q3UMA3;Q99LI8;B1ATY9	>tr|B1ATZ0|B1ATZ0_MOUSE Isoform of Q99LI8, Hepatocyte growth factor-regulated tyrosine kinase substrate OS=Mus musculus OX=10090 GN=Hgs PE=1 SV=1;>tr|B1ATZ1|B1ATZ1_MOUSE Isoform of Q99LI8, Hepatocyte growth factor-regulated tyrosine kinase substrate OS=Mus musculus OX=10090 GN=Hgs PE=1 SV=1;>tr|Q3UMA3|Q3UMA3_MOUSE Isoform of Q99LI8, Hepatocyte growth factor-regulated tyrosine kinase substrate OS=…	HGS	1	1	1	0.0329496	-0.0313213	-0.0438355	0.851891	0.97615	0.885791	0.990199	1	1	FALSE	FALSE	FALSE	8	9	8	9	9	0.0696468	0.375844	-0.311623	FALSE	FALSE	FALSE
B1AU25;Q9Z0X1	B1AU25;Q9Z0X1	>tr|B1AU25|B1AU25_MOUSE Isoform of Q9Z0X1, Apoptosis-inducing factor 1, mitochondrial OS=Mus musculus OX=10090 GN=Aifm1 PE=1 SV=1;>sp|Q9Z0X1|AIFM1_MOUSE Apoptosis-inducing factor 1, mitochondrial OS=Mus musculus OX=10090 GN=Aifm1 PE=1 SV=1	AIFM1	10	10	10	0.115083	0.0717781	-0.0220099	0.00608714	0.379281	0.481008	0.0820792	1	0.883974	FALSE	FALSE	FALSE	48	50	49	48	49	-0.0385745	0.0375978	-0.0770504	FALSE	FALSE	FALSE
B1AUA8;A0A1B0GX25;Q9Z2V5	B1AUA8;A0A1B0GX25;Q9Z2V5	>tr|B1AUA8|B1AUA8_MOUSE Isoform of Q9Z2V5, Histone deacetylase 6 (Fragment) OS=Mus musculus OX=10090 GN=Hdac6 PE=1 SV=1;>tr|A0A1B0GX25|A0A1B0GX25_MOUSE Isoform of Q9Z2V5, Histone deacetylase 6 (Fragment) OS=Mus musculus OX=10090 GN=Hdac6 PE=1 SV=1;>sp|Q9Z2V5|HDAC6_MOUSE Histone deacetylase 6 OS=Mus musculus OX=10090 GN=Hdac6 PE=1 SV=3	HDAC6	1	1	1	-0.0287358	0.0898924	0.138836	0.944371	0.516715	0.254537	1	1	0.76048	FALSE	FALSE	FALSE	4	4	5	5	5	0.676532	0.030825	0.6502	FALSE	FALSE	FALSE
B1AV75;Q3UJP5	B1AV75;Q3UJP5	>tr|B1AV75|B1AV75_MOUSE Isoform of Q3UJP5, RIKEN cDNA 2610301B20 gene OS=Mus musculus OX=10090 GN=2610301B20Rik PE=1 SV=1;>sp|Q3UJP5|CH037_MOUSE Protein C8orf37 homolog OS=Mus musculus OX=10090 PE=1 SV=1	2610301B20RIK;sp|Q3UJP5|CH037_MOUSE	1	1	1	0.182443	0.336797	0.136285	0.162218	0.0350396	0.322737	0.545593	0.451133	0.825081	FALSE	FALSE	FALSE	4	4	5	4	5	0.603409	0.030825	0.576538	FALSE	FALSE	FALSE
B1AV77;B1ATI0;P47740	B1AV77;B1ATI0;P47740	>tr|B1AV77|B1AV77_MOUSE Isoform of P47740, Aldehyde dehydrogenase OS=Mus musculus OX=10090 GN=Aldh3a2 PE=1 SV=1;>tr|B1ATI0|B1ATI0_MOUSE Isoform of P47740, Aldehyde dehydrogenase OS=Mus musculus OX=10090 GN=Aldh3a2 PE=1 SV=1;>sp|P47740|AL3A2_MOUSE Fatty aldehyde dehydrogenase OS=Mus musculus OX=10090 GN=Aldh3a2 PE=1 SV=2	ALDH3A2	5	4	4	-0.124827	0.0515305	0.179164	0.184424	0.501052	0.0267376	0.573557	1	0.257308	FALSE	FALSE	FALSE	22	23	22	28	25	0.323361	0.45058	-0.131959	FALSE	FALSE	FALSE
B1AVH5;Q8C0P5	B1AVH5;Q8C0P5	>tr|B1AVH5|B1AVH5_MOUSE Isoform of Q8C0P5, Coronin OS=Mus musculus OX=10090 GN=Coro2a PE=1 SV=1;>sp|Q8C0P5|COR2A_MOUSE Coronin-2A OS=Mus musculus OX=10090 GN=Coro2a PE=2 SV=1	CORO2A	1	1	1	0.0376568	-0.0635476	-0.0658288	0.852571	0.941471	0.683533	0.990199	1	0.971906	FALSE	FALSE	FALSE	9	8	8	11	8	0.0951009	0.0147128	0.0808557	FALSE	FALSE	FALSE
B1AVY2;P26049	B1AVY2;P26049	>tr|B1AVY2|B1AVY2_MOUSE Isoform of P26049, Gamma-aminobutyric acid receptor subunit alpha-3 OS=Mus musculus OX=10090 GN=Gabra3 PE=1 SV=1;>sp|P26049|GBRA3_MOUSE Gamma-aminobutyric acid receptor subunit alpha-3 OS=Mus musculus OX=10090 GN=Gabra3 PE=1 SV=1	GABRA3	1	2	1	0.660825	0.0840101	-0.721085	0.201318	0.513257	0.171518	0.593493	1	0.65155	FALSE	FALSE	FALSE	6	4	8	7	7	1.67637	-0.327193	2.02107	FALSE	FALSE	TRUE
B1AWE0;Q6PFA2	B1AWE0;Q6PFA2	>tr|B1AWE0|B1AWE0_MOUSE Isoform of O08585, Clathrin light chain OS=Mus musculus OX=10090 GN=Clta PE=1 SV=1;>tr|Q6PFA2|Q6PFA2_MOUSE Isoform of O08585, Clathrin light chain OS=Mus musculus OX=10090 GN=Clta PE=1 SV=1	CLTA	1	1	1	-0.142118	-0.141572	0.0223945	0.232038	0.364536	0.96349	0.635628	1	1	FALSE	FALSE	FALSE	11	11	8	11	8	-0.943588	0.0172595	-0.968066	FALSE	FALSE	FALSE
B1AWN6;A0A0J9YTW6	B1AWN6;A0A0J9YTW6	>tr|B1AWN6|B1AWN6_MOUSE Isoform of A0A0J9YTW6, Sodium channel protein OS=Mus musculus OX=10090 GN=Scn2a PE=1 SV=1;>tr|A0A0J9YTW6|A0A0J9YTW6_MOUSE Sodium channel protein OS=Mus musculus OX=10090 GN=Scn2a PE=1 SV=1	SCN2A	21	22	21	0.0262366	-0.0210266	-0.0163562	0.299195	0.544686	0.611838	0.685838	1	0.955141	FALSE	FALSE	FALSE	112	107	105	104	111	0.148795	0.22091	-0.0745105	FALSE	FALSE	FALSE
B1AWV9;Q5DTL9-2;Q5DTL9	B1AWV9;Q5DTL9-2;Q5DTL9	>tr|B1AWV9|B1AWV9_MOUSE Isoform of Q5DTL9, Anion exchange protein OS=Mus musculus OX=10090 GN=Slc4a10 PE=1 SV=1;>sp|Q5DTL9-2|S4A10_MOUSE Isoform of Q5DTL9, Isoform 2 of Sodium-driven chloride bicarbonate exchanger OS=Mus musculus OX=10090 GN=Slc4a10;>sp|Q5DTL9|S4A10_MOUSE Sodium-driven chloride bicarbonate exchanger OS=Mus musculus OX=10090 GN=Slc4a10 PE=1 SV=2	SLC4A10	6	7	6	-0.304762	0.0313616	0.341823	3.91593e-05	0.639701	1.76618e-05	0.00172593	1	0.00107403	TRUE	FALSE	TRUE	40	33	34	35	40	0.656905	0.558155	0.0947649	FALSE	FALSE	FALSE
B1AX58;A0A1C7CYV0;Q99K51	B1AX58;A0A1C7CYV0;Q99K51	>tr|B1AX58|B1AX58_MOUSE Isoform of Q99K51, Plastin-3 OS=Mus musculus OX=10090 GN=Pls3 PE=1 SV=1;>tr|A0A1C7CYV0|A0A1C7CYV0_MOUSE Isoform of Q99K51, Plastin-3 (Fragment) OS=Mus musculus OX=10090 GN=Pls3 PE=1 SV=1;>sp|Q99K51|PLST_MOUSE Plastin-3 OS=Mus musculus OX=10090 GN=Pls3 PE=1 SV=3	PLS3	12	13	13	-0.0720675	0.0140224	0.124019	0.0583803	0.666559	0.004659	0.32651	1	0.0838067	FALSE	FALSE	FALSE	60	61	65	65	64	0.183239	-0.0252319	0.210219	FALSE	FALSE	FALSE
B1AXV0	B1AXV0	>sp|B1AXV0|FRS1L_MOUSE DOMON domain-containing protein FRRS1L OS=Mus musculus OX=10090 GN=Frrs1l PE=1 SV=1	FRRS1L	2	2	2	-0.0083258	-0.115689	-0.0221639	0.706978	0.510182	0.620419	0.935772	1	0.955442	FALSE	FALSE	FALSE	12	9	8	10	10	0.363044	0.706962	-0.352417	FALSE	FALSE	FALSE
B1AXZ4;B1AXZ5;Q3UR02;Q80Y51;B1AXZ6;Q60899;B1AXZ0;Q80UJ0	B1AXZ4;B1AXZ5;Q3UR02;Q80Y51;B1AXZ6;Q60899;B1AXZ0;Q80UJ0	>tr|B1AXZ4|B1AXZ4_MOUSE Isoform of Q60899, ELAV-like protein OS=Mus musculus OX=10090 GN=Elavl2 PE=1 SV=1;>tr|B1AXZ5|B1AXZ5_MOUSE Isoform of Q60899, ELAV-like protein OS=Mus musculus OX=10090 GN=Elavl2 PE=1 SV=1;>tr|Q3UR02|Q3UR02_MOUSE Isoform of Q60899, ELAV-like protein OS=Mus musculus OX=10090 GN=Elavl2 PE=1 SV=1;>tr|Q80Y51|Q80Y51_MOUSE Isoform of Q60899, ELAV-like protein OS=Mus musculus OX=1…	ELAVL2	6	6	6	-0.0582866	-0.0109303	0.0704763	0.297755	0.954322	0.277324	0.685838	1	0.78611	FALSE	FALSE	FALSE	28	31	30	29	30	-0.0796418	0.0326822	-0.113427	FALSE	FALSE	FALSE
B1AZS9;O08807	B1AZS9;O08807	>tr|B1AZS9|B1AZS9_MOUSE Isoform of O08807, Peroxiredoxin-4 (Fragment) OS=Mus musculus OX=10090 GN=Prdx4 PE=1 SV=1;>sp|O08807|PRDX4_MOUSE Peroxiredoxin-4 OS=Mus musculus OX=10090 GN=Prdx4 PE=1 SV=1	PRDX4	1	1	2	0.00344975	0.00305143	0.00225137	1	1	0.998273	1	1	1	FALSE	FALSE	FALSE	9	9	11	7	7	-0.732748	-1.30612	0.588618	FALSE	FALSE	FALSE
B1B1A8;Q6PDN3-2;Q6PDN3-3;Q6PDN3	B1B1A8;Q6PDN3-2;Q6PDN3-3;Q6PDN3	>tr|B1B1A8|B1B1A8_MOUSE Isoform of Q6PDN3, Myosin light chain kinase, smooth muscle OS=Mus musculus OX=10090 GN=Mylk PE=1 SV=1;>sp|Q6PDN3-2|MYLK_MOUSE Isoform of Q6PDN3, Isoform 2 of Myosin light chain kinase, smooth muscle OS=Mus musculus OX=10090 GN=Mylk;>sp|Q6PDN3-3|MYLK_MOUSE Isoform of Q6PDN3, Isoform 3 of Myosin light chain kinase, smooth muscle OS=Mus musculus OX=10090 GN=Mylk;>sp|Q6PDN3|M…	MYLK	1	1	1	-0.0544323	-0.090191	-0.000696364	0.682893	0.512355	1	0.927428	1	1	FALSE	FALSE	FALSE	5	5	5	5	5	0.0262422	0.030825	-0.0048767	FALSE	FALSE	FALSE
B1B1D8;Q9D773;B1B1D7	B1B1D8;Q9D773;B1B1D7	>tr|B1B1D8|B1B1D8_MOUSE Isoform of Q9D773, 39S ribosomal protein L2, mitochondrial OS=Mus musculus OX=10090 GN=Mrpl2 PE=1 SV=1;>sp|Q9D773|RM02_MOUSE 39S ribosomal protein L2, mitochondrial OS=Mus musculus OX=10090 GN=Mrpl2 PE=1 SV=1;>tr|B1B1D7|B1B1D7_MOUSE Isoform of Q9D773, 39S ribosomal protein L2, mitochondrial OS=Mus musculus OX=10090 GN=Mrpl2 PE=1 SV=1	MRPL2	1	1	1	0.244379	-0.0922818	-0.316764	0.122219	0.928111	0.328217	0.47551	1	0.827151	FALSE	FALSE	FALSE	3	3	3	4	4	0.754196	0.754916	-0.00709851	FALSE	FALSE	FALSE
B2M1R6;P61979-3;P61979;P61979-2;H3BKD0;A0A286YDM3;H3BK96;A0A286YCM2;H3BLL4;A0A286YEC4;H3BKI8	B2M1R6;P61979-3;P61979;P61979-2;H3BKD0;A0A286YDM3;H3BK96;A0A286YCM2;H3BLL4;A0A286YEC4;H3BKI8	>tr|B2M1R6|B2M1R6_MOUSE Isoform of P61979, Heterogeneous nuclear ribonucleoprotein K OS=Mus musculus OX=10090 GN=Hnrnpk PE=1 SV=1;>sp|P61979-3|HNRPK_MOUSE Isoform of P61979, Isoform 3 of Heterogeneous nuclear ribonucleoprotein K OS=Mus musculus OX=10090 GN=Hnrnpk;>sp|P61979|HNRPK_MOUSE Heterogeneous nuclear ribonucleoprotein K OS=Mus musculus OX=10090 GN=Hnrnpk PE=1 SV=1;>sp|P61979-2|HNRPK_MOUSE …	HNRNPK	8	8	8	0.137802	-0.206688	-0.177181	0.0243554	0.0428488	0.0283368	0.197587	0.500893	0.265452	FALSE	FALSE	FALSE	43	42	42	40	38	-0.298755	-0.292315	-0.00402054	FALSE	FALSE	FALSE
B2RQR5;Q8BPQ7;D3Z7V4;D3YUT7	B2RQR5;Q8BPQ7;D3Z7V4;D3YUT7	>tr|B2RQR5|B2RQR5_MOUSE Isoform of Q8BPQ7, Small G protein signaling modulator 1 OS=Mus musculus OX=10090 GN=Sgsm1 PE=1 SV=1;>sp|Q8BPQ7|SGSM1_MOUSE Small G protein signaling modulator 1 OS=Mus musculus OX=10090 GN=Sgsm1 PE=1 SV=2;>tr|D3Z7V4|D3Z7V4_MOUSE Isoform of Q8BPQ7, Small G protein-signaling modulator 1 OS=Mus musculus OX=10090 GN=Sgsm1 PE=1 SV=1;>tr|D3YUT7|D3YUT7_MOUSE Isoform of Q8BPQ7, S…	SGSM1	1	1	1	0.00640539	0.0652053	0.0805758	1	0.710913	0.590574	1	1	0.941804	FALSE	FALSE	FALSE	4	5	8	10	5	0.0521818	-1.3238	1.39728	FALSE	FALSE	FALSE
B2RQS1	B2RQS1	>tr|B2RQS1|B2RQS1_MOUSE Isoform of Q9ERG2, Striatin-3 OS=Mus musculus OX=10090 GN=Strn3 PE=1 SV=1	STRN3	2	2	2	0.101585	-0.0352996	-0.102849	0.209692	0.978678	0.373922	0.60353	1	0.84769	FALSE	FALSE	FALSE	14	11	13	11	13	0.562778	0.040563	0.525716	FALSE	FALSE	FALSE
B2RSH2	B2RSH2	>sp|B2RSH2|GNAI1_MOUSE Guanine nucleotide-binding protein G(i) subunit alpha-1 OS=Mus musculus OX=10090 GN=Gnai1 PE=1 SV=1	GNAI1	4	5	4	-0.0678573	0.0139104	0.122619	0.298573	0.893035	0.0991131	0.685838	1	0.522991	FALSE	FALSE	FALSE	25	22	26	23	26	0.558249	0.0280123	0.533904	FALSE	FALSE	FALSE
B2RXM2;J3QNY1;Q8BG05-2	B2RXM2;J3QNY1;Q8BG05-2	>tr|B2RXM2|B2RXM2_MOUSE EG627828 protein OS=Mus musculus OX=10090 GN=Gm6793 PE=1 SV=1;>tr|J3QNY1|J3QNY1_MOUSE Predicted pseudogene 9242 OS=Mus musculus OX=10090 GN=Gm9242 PE=4 SV=1;>sp|Q8BG05-2|ROA3_MOUSE Isoform of Q8BG05, Isoform 2 of Heterogeneous nuclear ribonucleoprotein A3 OS=Mus musculus OX=10090 GN=Hnrnpa3	GM6793;GM9242;HNRNPA3	1	1	1	-0.338389	-0.687844	-0.297557	0.160818	0.0654393	0.344597	0.544606	0.576684	0.831569	FALSE	FALSE	FALSE	5	5	5	5	5	0.0262422	0.030825	-0.0048767	FALSE	FALSE	FALSE
B2RXS4	B2RXS4	>sp|B2RXS4|PLXB2_MOUSE Plexin-B2 OS=Mus musculus OX=10090 GN=Plxnb2 PE=1 SV=1	PLXNB2	1	1	1	-0.182147	-0.077129	0.169541	0.179278	0.684773	0.461235	0.567106	1	0.880842	FALSE	FALSE	FALSE	7	7	10	13	10	1.04103	-0.0699518	1.11975	FALSE	FALSE	FALSE
B2RXT3;E9Q7L0	B2RXT3;E9Q7L0	>tr|B2RXT3|B2RXT3_MOUSE Isoform of E9Q7L0, Ogdhl protein OS=Mus musculus OX=10090 GN=Ogdhl PE=1 SV=1;>tr|E9Q7L0|E9Q7L0_MOUSE Oxoglutarate dehydrogenase-like OS=Mus musculus OX=10090 GN=Ogdhl PE=1 SV=1	OGDHL	13	14	13	-0.11392	0.0858657	0.203133	0.00911541	0.175	2.1054e-05	0.10274	0.884258	0.00124766	FALSE	FALSE	TRUE	73	65	69	69	70	0.277073	0.0702247	0.207779	FALSE	FALSE	FALSE
B2RY58	B2RY58	>tr|B2RY58|B2RY58_MOUSE Isoform of O70507, Hyperpolarization-activated, cyclic nucleotide-gated K+ 4 OS=Mus musculus OX=10090 GN=Hcn4 PE=1 SV=1	HCN4	1	1	1	-0.0394109	-0.0216852	0.0535746	0.96527	1	0.791012	1	1	1	FALSE	FALSE	FALSE	5	5	5	5	5	0.0262422	0.030825	-0.0048767	FALSE	FALSE	FALSE
B7ZBW2;A0A0G2JFQ2;B7ZBW1;B7ZBV9;Q9Z351-13;Q9Z351-12;B7ZBV7;B7ZBV3;B7ZBV8;B7ZBV6;B7ZBV4;F6UC55;Q9Z351-4;Q9Z351-3;Q9Z351-2;Q9Z351;B7ZBV5;Q9Z351-8;Q9Z351-7;Q9Z351-5;Q9Z351-6	B7ZBW2;A0A0G2JFQ2;B7ZBW1;B7ZBV9;Q9Z351-13;Q9Z351-12;B7ZBV7;B7ZBV3;B7ZBV8;B7ZBV6;B7ZBV4;F6UC55;Q9Z351-4;Q9Z351-3;Q9Z351-2;Q9Z351;B7ZBV5;Q9Z351-8;Q9Z351-7;Q9Z351-5;Q9Z351-6	>tr|B7ZBW2|B7ZBW2_MOUSE Isoform of Q9Z351, Potassium voltage-gated channel subfamily KQT member 2 OS=Mus musculus OX=10090 GN=Kcnq2 PE=1 SV=2;>tr|A0A0G2JFQ2|A0A0G2JFQ2_MOUSE Isoform of Q9Z351, Potassium voltage-gated channel subfamily KQT member 2 OS=Mus musculus OX=10090 GN=Kcnq2 PE=1 SV=1;>tr|B7ZBW1|B7ZBW1_MOUSE Isoform of Q9Z351, Potassium voltage-gated channel subfamily KQT member 2 OS=Mus mu…	KCNQ2	2	2	2	0.181593	0.0297974	-0.131599	0.036021	0.754193	0.19216	0.249071	1	0.677533	FALSE	FALSE	FALSE	14	11	13	12	12	0.297082	-0.204626	0.507128	FALSE	FALSE	FALSE
B7ZBY7;E9PY39;Q9CZY3;Q9CZY3-2;B7ZBY6	B7ZBY7;E9PY39;Q9CZY3;Q9CZY3-2;B7ZBY6	>tr|B7ZBY7|B7ZBY7_MOUSE Isoform of Q9CZY3, Ubiquitin-conjugating enzyme E2 variant 1 OS=Mus musculus OX=10090 GN=Ube2v1 PE=3 SV=1;>tr|E9PY39|E9PY39_MOUSE Predicted gene 20431 OS=Mus musculus OX=10090 GN=Gm20431 PE=3 SV=1;>sp|Q9CZY3|UB2V1_MOUSE Ubiquitin-conjugating enzyme E2 variant 1 OS=Mus musculus OX=10090 GN=Ube2v1 PE=1 SV=1;>sp|Q9CZY3-2|UB2V1_MOUSE Isoform of Q9CZY3, Isoform 2 of Ubiquitin-c…	UBE2V1;GM20431	1	1	1	0.0386129	0.215603	0.165127	0.823132	0.182798	0.288937	0.982501	0.904049	0.795964	FALSE	FALSE	FALSE	2	3	3	5	3	0.0813477	0.00568342	0.0761733	FALSE	FALSE	FALSE
B7ZCA7;G3UY74;G3UZT9;F6RLJ7;Q69ZS8-3;Q69ZS8-2;Q69ZS8	B7ZCA7;G3UY74;G3UZT9;F6RLJ7;Q69ZS8-3;Q69ZS8-2;Q69ZS8	>tr|B7ZCA7|B7ZCA7_MOUSE Isoform of Q69ZS8, Kazrin (Fragment) OS=Mus musculus OX=10090 GN=Kazn PE=1 SV=1;>tr|G3UY74|G3UY74_MOUSE Isoform of Q69ZS8, Kazrin (Fragment) OS=Mus musculus OX=10090 GN=Kazn PE=1 SV=1;>tr|G3UZT9|G3UZT9_MOUSE Isoform of Q69ZS8, Kazrin (Fragment) OS=Mus musculus OX=10090 GN=Kazn PE=1 SV=1;>tr|F6RLJ7|F6RLJ7_MOUSE Isoform of Q69ZS8, Kazrin (Fragment) OS=Mus musculus OX=10090 G…	KAZN	1	1	1	0.0181485	0.22881	0.243128	1	0.161838	0.095059	1	0.869649	0.520151	FALSE	FALSE	FALSE	4	4	4	4	4	-0.00657827	0.0282979	-0.0353717	FALSE	FALSE	FALSE
B7ZCL8;A2AN84;P70290;B7ZCL9;B7ZCM0	B7ZCL8;A2AN84;P70290;B7ZCL9;B7ZCM0	>tr|B7ZCL8|B7ZCL8_MOUSE Isoform of P70290, 55 kDa erythrocyte membrane protein OS=Mus musculus OX=10090 GN=Mpp1 PE=1 SV=1;>tr|A2AN84|A2AN84_MOUSE Isoform of P70290, 55 kDa erythrocyte membrane protein OS=Mus musculus OX=10090 GN=Mpp1 PE=1 SV=1;>sp|P70290|EM55_MOUSE 55 kDa erythrocyte membrane protein OS=Mus musculus OX=10090 GN=Mpp1 PE=1 SV=1;>tr|B7ZCL9|B7ZCL9_MOUSE Isoform of P70290, 55 kDa eryt…	MPP1	2	3	2	0.0471215	0.153534	0.0792183	0.672509	0.098261	0.494568	0.923254	0.721962	0.889806	FALSE	FALSE	FALSE	17	14	16	17	18	0.817349	0.401377	0.415646	FALSE	FALSE	FALSE
B7ZCU2;B7ZCU5;B7ZCU4;B7ZCU3;B7ZCU0;J3QNK8;Q8CBW3-5;Q8CBW3-2;Q8CBW3-4;Q8CBW3-3;Q8CBW3	B7ZCU2;B7ZCU5;B7ZCU4;B7ZCU3;B7ZCU0;J3QNK8;Q8CBW3-5;Q8CBW3-2;Q8CBW3-4;Q8CBW3-3;Q8CBW3	>tr|B7ZCU2|B7ZCU2_MOUSE Isoform of Q8CBW3, Abl interactor 1 OS=Mus musculus OX=10090 GN=Abi1 PE=1 SV=1;>tr|B7ZCU5|B7ZCU5_MOUSE Isoform of Q8CBW3, Abl interactor 1 OS=Mus musculus OX=10090 GN=Abi1 PE=1 SV=1;>tr|B7ZCU4|B7ZCU4_MOUSE Isoform of Q8CBW3, Abl interactor 1 OS=Mus musculus OX=10090 GN=Abi1 PE=1 SV=1;>tr|B7ZCU3|B7ZCU3_MOUSE Isoform of Q8CBW3, Abl interactor 1 OS=Mus musculus OX=10090 GN=Ab…	ABI1	8	9	8	0.099336	-0.0678711	-0.128877	0.0359352	0.235099	0.0277953	0.249071	0.952344	0.262285	FALSE	FALSE	FALSE	50	46	46	50	45	-0.0337847	-0.035108	0.0016294	FALSE	FALSE	FALSE
B7ZMP1;B7ZMP1-2	B7ZMP1;B7ZMP1-2	>sp|B7ZMP1|XPP3_MOUSE Probable Xaa-Pro aminopeptidase 3 OS=Mus musculus OX=10090 GN=Xpnpep3 PE=1 SV=1;>sp|B7ZMP1-2|XPP3_MOUSE Isoform of B7ZMP1, Isoform 2 of Probable Xaa-Pro aminopeptidase 3 OS=Mus musculus OX=10090 GN=Xpnpep3	XPNPEP3	1	0	0	0.0583544			1			1			FALSE			4	6	3	4	4	-1.11526	0.694753	-1.8292	FALSE	FALSE	FALSE
B7ZMZ7;B2RQ71;E9PWR4	B7ZMZ7;B2RQ71;E9PWR4	>tr|B7ZMZ7|B7ZMZ7_MOUSE Isoform of E9PWR4, Dip2c protein OS=Mus musculus OX=10090 GN=Dip2c PE=1 SV=1;>tr|B2RQ71|B2RQ71_MOUSE Isoform of E9PWR4, Dip2c protein OS=Mus musculus OX=10090 GN=Dip2c PE=1 SV=1;>tr|E9PWR4|E9PWR4_MOUSE Disco-interacting protein 2 homolog C OS=Mus musculus OX=10090 GN=Dip2c PE=1 SV=1	DIP2C	4	4	4	0.0487317	0.029147	-0.0127646	0.489051	0.823185	0.844807	0.821625	1	1	FALSE	FALSE	FALSE	21	19	20	19	21	0.364372	0.206041	0.157757	FALSE	FALSE	FALSE
B7ZNF6;E9QKH8;O35927-2;O35927	B7ZNF6;E9QKH8;O35927-2;O35927	>tr|B7ZNF6|B7ZNF6_MOUSE Isoform of O35927, Catenin delta-2 OS=Mus musculus OX=10090 GN=Ctnnd2 PE=1 SV=1;>tr|E9QKH8|E9QKH8_MOUSE Isoform of O35927, Catenin delta-2 OS=Mus musculus OX=10090 GN=Ctnnd2 PE=1 SV=1;>sp|O35927-2|CTND2_MOUSE Isoform of O35927, Isoform 2 of Catenin delta-2 OS=Mus musculus OX=10090 GN=Ctnnd2;>sp|O35927|CTND2_MOUSE Catenin delta-2 OS=Mus musculus OX=10090 GN=Ctnnd2 PE=1 SV=1	CTNND2	7	7	7	0.152672	0.174358	0.0429718	0.0445136	0.0101574	0.595345	0.285138	0.196576	0.943319	FALSE	FALSE	FALSE	37	37	41	38	37	0.0130026	-0.324015	0.342233	FALSE	FALSE	FALSE
B7ZNL2;Q78ZA7	B7ZNL2;Q78ZA7	>tr|B7ZNL2|B7ZNL2_MOUSE Isoform of Q78ZA7, Nap1l4 protein OS=Mus musculus OX=10090 GN=Nap1l4 PE=1 SV=1;>sp|Q78ZA7|NP1L4_MOUSE Nucleosome assembly protein 1-like 4 OS=Mus musculus OX=10090 GN=Nap1l4 PE=1 SV=1	NAP1L4	4	4	4	-0.0160165	0.0275503	0.0571289	0.874593	0.648966	0.415179	0.998155	1	0.866931	FALSE	FALSE	FALSE	19	20	19	20	18	-0.308311	-0.140952	-0.167401	FALSE	FALSE	FALSE
B7ZNS2;B1AZP2-2;B1AZP2;B1AZP2-3	B7ZNS2;B1AZP2-2;B1AZP2;B1AZP2-3	>tr|B7ZNS2|B7ZNS2_MOUSE Isoform of B1AZP2, Disks large-associated protein 4 OS=Mus musculus OX=10090 GN=Dlgap4 PE=1 SV=1;>sp|B1AZP2-2|DLGP4_MOUSE Isoform of B1AZP2, Isoform 2 of Disks large-associated protein 4 OS=Mus musculus OX=10090 GN=Dlgap4;>sp|B1AZP2|DLGP4_MOUSE Disks large-associated protein 4 OS=Mus musculus OX=10090 GN=Dlgap4 PE=1 SV=1;>sp|B1AZP2-3|DLGP4_MOUSE Isoform of B1AZP2, Isoform …	DLGAP4	8	7	7	0.221235	0.211225	-0.0406364	8.93928e-05	0.00306058	0.490896	0.00361612	0.0801982	0.889806	TRUE	FALSE	FALSE	39	38	36	39	38	0.0150415	0.201428	-0.189459	FALSE	FALSE	FALSE
B7ZWL1;A0A1D5RMJ8;Q6ZQ08-2;Q6ZQ08;Q6ZQ08-4;A0A1D5RMD8;A0A1D5RML9	B7ZWL1;A0A1D5RMJ8;Q6ZQ08-2;Q6ZQ08;Q6ZQ08-4;A0A1D5RMD8;A0A1D5RML9	>tr|B7ZWL1|B7ZWL1_MOUSE Isoform of Q6ZQ08, CCR4-NOT transcription complex subunit 1 OS=Mus musculus OX=10090 GN=Cnot1 PE=1 SV=1;>tr|A0A1D5RMJ8|A0A1D5RMJ8_MOUSE Isoform of Q6ZQ08, CCR4-NOT transcription complex subunit 1 OS=Mus musculus OX=10090 GN=Cnot1 PE=1 SV=1;>sp|Q6ZQ08-2|CNOT1_MOUSE Isoform of Q6ZQ08, Isoform 2 of CCR4-NOT transcription complex subunit 1 OS=Mus musculus OX=10090 GN=Cnot1;>sp…	CNOT1	3	3	3	0.0250196	-0.0815843	-0.0798599	0.714313	0.491136	0.357743	0.939584	1	0.840668	FALSE	FALSE	FALSE	13	18	17	17	13	-0.995678	-0.797089	-0.193322	FALSE	FALSE	FALSE
B9EHJ3;P39447;A0A0U1RPW2	B9EHJ3;P39447;A0A0U1RPW2	>tr|B9EHJ3|B9EHJ3_MOUSE Isoform of P39447, Tight junction protein ZO-1 OS=Mus musculus OX=10090 GN=Tjp1 PE=1 SV=1;>sp|P39447|ZO1_MOUSE Tight junction protein ZO-1 OS=Mus musculus OX=10090 GN=Tjp1 PE=1 SV=2;>tr|A0A0U1RPW2|A0A0U1RPW2_MOUSE Isoform of P39447, Tight junction protein ZO-1 OS=Mus musculus OX=10090 GN=Tjp1 PE=1 SV=1	TJP1	5	5	5	0.121309	0.166521	0.0535198	0.035573	0.0265502	0.58357	0.2486	0.381627	0.937408	FALSE	FALSE	FALSE	21	26	23	24	24	-0.231912	0.162864	-0.399057	FALSE	FALSE	FALSE
B9EIX2;Q80U49	B9EIX2;Q80U49	>tr|B9EIX2|B9EIX2_MOUSE Isoform of Q80U49, AW555464 protein OS=Mus musculus OX=10090 GN=Cep170b PE=1 SV=1;>sp|Q80U49|C170B_MOUSE Centrosomal protein of 170 kDa protein B OS=Mus musculus OX=10090 GN=Cep170b PE=1 SV=2	CEP170B	3	2	2	0.248356	0.250158	0.0205598	0.00185207	0.0168857	0.914809	0.0331465	0.276236	1	TRUE	FALSE	FALSE	14	15	14	17	14	-0.180992	0.0523211	-0.235472	FALSE	FALSE	FALSE
B9EJ86;A0A0R4J150	B9EJ86;A0A0R4J150	>sp|B9EJ86|OSBL8_MOUSE Oxysterol-binding protein-related protein 8 OS=Mus musculus OX=10090 GN=Osbpl8 PE=1 SV=1;>tr|A0A0R4J150|A0A0R4J150_MOUSE Isoform of B9EJ86, Oxysterol-binding protein OS=Mus musculus OX=10090 GN=Osbpl8 PE=1 SV=1	OSBPL8	2	2	2	-0.14032	-0.00575361	0.140716	0.138564	0.890988	0.18981	0.505159	1	0.67613	FALSE	FALSE	FALSE	13	15	12	11	9	-1.53048	-0.813167	-0.71573	FALSE	FALSE	FALSE
B9EJA2-2;B9EJA2-3;B9EJA2-5;B9EJA2-4;B9EJA2;D3Z1E3	B9EJA2-2;B9EJA2-3;B9EJA2-5;B9EJA2-4;B9EJA2;D3Z1E3	>sp|B9EJA2-2|CTTB2_MOUSE Isoform of B9EJA2, Isoform 2 of Cortactin-binding protein 2 OS=Mus musculus OX=10090 GN=Cttnbp2;>sp|B9EJA2-3|CTTB2_MOUSE Isoform of B9EJA2, Isoform 3 of Cortactin-binding protein 2 OS=Mus musculus OX=10090 GN=Cttnbp2;>sp|B9EJA2-5|CTTB2_MOUSE Isoform of B9EJA2, Isoform 5 of Cortactin-binding protein 2 OS=Mus musculus OX=10090 GN=Cttnbp2;>sp|B9EJA2-4|CTTB2_MOUSE Isoform of …	CTTNBP2	9	8	8	0.0955991	-0.0217393	-0.094167	0.043315	0.704876	0.0557681	0.280503	1	0.396261	FALSE	FALSE	FALSE	35	40	37	40	39	-0.0635554	0.206084	-0.273364	FALSE	FALSE	FALSE
B9EKN8;B2RQ80;E0CXD6;E0CY98;E9PUL9;P83510;E0CZF8;E0CZD7;P83510-2	B9EKN8;B2RQ80;E0CXD6;E0CY98;E9PUL9;P83510;E0CZF8;E0CZD7;P83510-2	>tr|B9EKN8|B9EKN8_MOUSE Isoform of P83510, TRAF2 and NCK interacting kinase OS=Mus musculus OX=10090 GN=Tnik PE=1 SV=1;>tr|B2RQ80|B2RQ80_MOUSE Isoform of P83510, Tnik protein OS=Mus musculus OX=10090 GN=Tnik PE=1 SV=1;>tr|E0CXD6|E0CXD6_MOUSE Isoform of P83510, Traf2 and NCK-interacting protein kinase OS=Mus musculus OX=10090 GN=Tnik PE=1 SV=1;>tr|E0CY98|E0CY98_MOUSE Isoform of P83510, Traf2 and N…	TNIK	2	2	2	0.113454	0.0471941	-0.0556559	0.216763	0.708879	0.656781	0.612347	1	0.961977	FALSE	FALSE	FALSE	19	18	14	22	14	-0.766512	0.00940243	-0.781705	FALSE	FALSE	FALSE
B9EKR1;B2RXS8;A0A0J9YVD2	B9EKR1;B2RXS8;A0A0J9YVD2	>sp|B9EKR1|PRPTZ_MOUSE Receptor-type tyrosine-protein phosphatase zeta OS=Mus musculus OX=10090 GN=Ptprz1 PE=1 SV=1;>tr|B2RXS8|B2RXS8_MOUSE Isoform of B9EKR1, Ptprz1 protein OS=Mus musculus OX=10090 GN=Ptprz1 PE=1 SV=1;>tr|A0A0J9YVD2|A0A0J9YVD2_MOUSE Isoform of B9EKR1, Receptor-type tyrosine-protein phosphatase zeta OS=Mus musculus OX=10090 GN=Ptprz1 PE=1 SV=1	PTPRZ1	8	8	8	0.102124	-0.0774567	-0.148894	0.0556869	0.250278	0.0258888	0.319929	0.960151	0.253221	FALSE	FALSE	FALSE	42	43	50	43	41	-0.125414	-0.609418	0.49271	FALSE	FALSE	FALSE
C7IVS7;Q8CC27-4;Q8CC27-2;Q8CC27-3;Q8CC27	C7IVS7;Q8CC27-4;Q8CC27-2;Q8CC27-3;Q8CC27	>tr|C7IVS7|C7IVS7_MOUSE Isoform of Q8CC27, Calcium channel voltage-dependent beta 2 subunit OS=Mus musculus OX=10090 GN=Cacnb2 PE=1 SV=1;>sp|Q8CC27-4|CACB2_MOUSE Isoform of Q8CC27, Isoform 4 of Voltage-dependent L-type calcium channel subunit beta-2 OS=Mus musculus OX=10090 GN=Cacnb2;>sp|Q8CC27-2|CACB2_MOUSE Isoform of Q8CC27, Isoform 2 of Voltage-dependent L-type calcium channel subunit beta-2 O…	CACNB2	2	2	2	0.0853353	-0.122224	-0.193042	0.389817	0.282786	0.0723811	0.757321	0.998727	0.45558	FALSE	FALSE	FALSE	11	13	10	11	11	-0.48094	0.308897	-0.798258	FALSE	FALSE	FALSE
D3YTP3	D3YTP3	>tr|D3YTP3|D3YTP3_MOUSE Metaxin 3 OS=Mus musculus OX=10090 GN=Mtx3 PE=1 SV=2	MTX3	4	4	4	0.0509732	0.131986	0.0973522	0.493637	0.106717	0.22694	0.825897	0.736571	0.727269	FALSE	FALSE	FALSE	19	19	17	15	18	-0.13378	0.229534	-0.367926	FALSE	FALSE	FALSE
D3YTQ9;P62843	D3YTQ9;P62843	>tr|D3YTQ9|D3YTQ9_MOUSE Isoform of P62843, 40S ribosomal protein S15 OS=Mus musculus OX=10090 GN=Rps15 PE=1 SV=1;>sp|P62843|RS15_MOUSE 40S ribosomal protein S15 OS=Mus musculus OX=10090 GN=Rps15 PE=1 SV=2	RPS15	1	1	1	-0.203847	-0.155333	0.0809353	0.152178	0.355156	1	0.530558	1	1	FALSE	FALSE	FALSE	5	3	4	4	5	1.39703	0.636261	0.760994	FALSE	FALSE	FALSE
D3YTS3;Q68FD9	D3YTS3;Q68FD9	>tr|D3YTS3|D3YTS3_MOUSE Isoform of Q68FD9, RIKEN cDNA D630045J12 gene OS=Mus musculus OX=10090 GN=D630045J12Rik PE=1 SV=2;>sp|Q68FD9|K1549_MOUSE UPF0606 protein KIAA1549 OS=Mus musculus OX=10090 GN=Kiaa1549 PE=1 SV=3	D630045J12RIK;KIAA1549	6	5	5	0.0720097	-0.0446951	-0.126321	0.0896924	0.523311	0.0610165	0.404369	1	0.417533	FALSE	FALSE	FALSE	27	27	25	26	27	0.0312654	0.27619	-0.249059	FALSE	FALSE	FALSE
D3YTU0;Q62442-2;Q62442;A0A0N4SUV3	D3YTU0;Q62442-2;Q62442;A0A0N4SUV3	>tr|D3YTU0|D3YTU0_MOUSE Isoform of Q62442, Vesicle-associated membrane protein 1 OS=Mus musculus OX=10090 GN=Vamp1 PE=1 SV=1;>sp|Q62442-2|VAMP1_MOUSE Isoform of Q62442, Isoform 2 of Vesicle-associated membrane protein 1 OS=Mus musculus OX=10090 GN=Vamp1;>sp|Q62442|VAMP1_MOUSE Vesicle-associated membrane protein 1 OS=Mus musculus OX=10090 GN=Vamp1 PE=1 SV=1;>tr|A0A0N4SUV3|A0A0N4SUV3_MOUSE Isoform …	VAMP1	2	2	3	0.158694	0.362766	0.181085	0.0953983	0.00923462	0.142221	0.42299	0.184755	0.62062	FALSE	FALSE	FALSE	13	14	13	15	11	-0.69401	-0.438973	-0.253209	FALSE	FALSE	FALSE
D3YTU5;D3YVV3	D3YTU5;D3YVV3	>tr|D3YTU5|D3YTU5_MOUSE Isoform of D3YVV3, Ankyrin repeat domain 29 OS=Mus musculus OX=10090 GN=Ankrd29 PE=1 SV=1;>tr|D3YVV3|D3YVV3_MOUSE Ankyrin repeat domain 29 OS=Mus musculus OX=10090 GN=Ankrd29 PE=1 SV=1	ANKRD29	1	1	1	0.0342875	0.0576512	0.0495637	0.819372	0.751712	0.749613	0.979994	1	0.988829	FALSE	FALSE	FALSE	6	4	3	4	6	1.11884	1.92688	-0.83026	FALSE	FALSE	FALSE
D3YU17;Q8VCM8	D3YU17;Q8VCM8	>tr|D3YU17|D3YU17_MOUSE Isoform of Q8VCM8, Nicalin OS=Mus musculus OX=10090 GN=Ncln PE=1 SV=1;>sp|Q8VCM8|NCLN_MOUSE Nicalin OS=Mus musculus OX=10090 GN=Ncln PE=1 SV=2	NCLN	2	3	2	-0.0913921	0.0171331	0.0944271	0.546365	1	0.570425	0.856498	1	0.93225	FALSE	FALSE	FALSE	13	13	16	15	18	1.07856	0.410667	0.669347	FALSE	FALSE	FALSE
D3YU23;D3Z6J2;D3YWR3;D3Z4V0;D3YWB1;D3Z6H9;D3Z3X6;D3Z6H7;D3Z634;D3Z593;D3Z3G4;D3YTW7;D3YVT9;D3Z4S7;D3Z5M6;Q80TS3-2;Q80TS3-5;Q80TS3;Q80TS3-3;K3W4M8;Q80TS3-4;Q80TS3-6	D3YU23;D3Z6J2;D3YWR3;D3Z4V0;D3YWB1;D3Z6H9;D3Z3X6;D3Z6H7;D3Z634;D3Z593;D3Z3G4;D3YTW7;D3YVT9;D3Z4S7;D3Z5M6;Q80TS3-2;Q80TS3-5;Q80TS3;Q80TS3-3;K3W4M8;Q80TS3-4;Q80TS3-6	>tr|D3YU23|D3YU23_MOUSE Isoform of Q80TS3, Adhesion G protein-coupled receptor L3 OS=Mus musculus OX=10090 GN=Adgrl3 PE=1 SV=1;>tr|D3Z6J2|D3Z6J2_MOUSE Isoform of Q80TS3, Adhesion G protein-coupled receptor L3 OS=Mus musculus OX=10090 GN=Adgrl3 PE=1 SV=1;>tr|D3YWR3|D3YWR3_MOUSE Isoform of Q80TS3, Adhesion G protein-coupled receptor L3 OS=Mus musculus OX=10090 GN=Adgrl3 PE=1 SV=1;>tr|D3Z4V0|D3Z4V0_…	ADGRL3	8	8	8	0.0424771	-0.0123681	-0.0395065	0.4457	0.876047	0.435481	0.795257	1	0.868909	FALSE	FALSE	FALSE	43	42	43	45	41	-0.0340137	-0.109827	0.0772981	FALSE	FALSE	FALSE
D3YUM1;Q91YT0;D3Z1U9	D3YUM1;Q91YT0;D3Z1U9	>tr|D3YUM1|D3YUM1_MOUSE Isoform of Q91YT0, NADH dehydrogenase [ubiquinone] flavoprotein 1, mitochondrial OS=Mus musculus OX=10090 GN=Ndufv1 PE=1 SV=1;>sp|Q91YT0|NDUV1_MOUSE NADH dehydrogenase [ubiquinone] flavoprotein 1, mitochondrial OS=Mus musculus OX=10090 GN=Ndufv1 PE=1 SV=1;>tr|D3Z1U9|D3Z1U9_MOUSE Isoform of Q91YT0, NADH dehydrogenase [ubiquinone] flavoprotein 1, mitochondrial OS=Mus musculu…	NDUFV1	15	15	15	0.12627	0.122497	0.0349973	0.00549567	0.0248739	0.408154	0.0769978	0.366975	0.862643	FALSE	FALSE	FALSE	75	76	76	76	77	0.0710748	0.0783652	-0.00800556	FALSE	FALSE	FALSE
D3YUP9;Q9R1V6-19;Q9R1V6-2;Q9R1V6-18;Q9R1V6-21;Q9R1V6-20;Q9R1V6-1;Q9R1V6-9;Q9R1V6-5;Q9R1V6-4;Q9R1V6-17;Q9R1V6-16;Q9R1V6-6;Q9R1V6;Q9R1V6-7;Q9R1V6-10;Q9R1V6-13;Q9R1V6-15;Q9R1V6-8;Q9R1V6-14;Q9R1V6-11;Q9R1V6-12	D3YUP9;Q9R1V6-19;Q9R1V6-2;Q9R1V6-18;Q9R1V6-21;Q9R1V6-20;Q9R1V6-1;Q9R1V6-9;Q9R1V6-5;Q9R1V6-4;Q9R1V6-17;Q9R1V6-16;Q9R1V6-6;Q9R1V6;Q9R1V6-7;Q9R1V6-10;Q9R1V6-13;Q9R1V6-15;Q9R1V6-8;Q9R1V6-14;Q9R1V6-11;Q9R1V6-12	>tr|D3YUP9|D3YUP9_MOUSE Isoform of Q9R1V6, Disintegrin and metalloproteinase domain-containing protein 22 OS=Mus musculus OX=10090 GN=Adam22 PE=1 SV=1;>sp|Q9R1V6-19|ADA22_MOUSE Isoform of Q9R1V6, Isoform 18 of Disintegrin and metalloproteinase domain-containing protein 22 OS=Mus musculus OX=10090 GN=Adam22;>sp|Q9R1V6-2|ADA22_MOUSE Isoform of Q9R1V6, Isoform 17 of Disintegrin and metalloproteinase…	ADAM22	9	9	9	-0.0832868	0.0687909	0.163443	0.0728849	0.360244	0.00212539	0.367285	1	0.0463053	FALSE	FALSE	TRUE	42	43	43	42	45	0.180867	0.182209	-0.00288937	FALSE	FALSE	FALSE
D3YUS5;E9PW37	D3YUS5;E9PW37	>tr|D3YUS5|D3YUS5_MOUSE Isoform of E9PW37, RAS protein activator-like 2 OS=Mus musculus OX=10090 GN=Rasal2 PE=1 SV=1;>tr|E9PW37|E9PW37_MOUSE RAS protein activator-like 2 OS=Mus musculus OX=10090 GN=Rasal2 PE=1 SV=1	RASAL2	2	2	2	0.164045	0.124296	-0.0390869	0.0685797	0.269919	0.729629	0.359708	0.983964	0.985756	FALSE	FALSE	FALSE	9	10	7	9	9	-0.294829	0.762225	-1.07127	FALSE	FALSE	FALSE
D3YUT3;D3YUG3;D3Z5R8;D3Z722;Q9CZX8;S4R223	D3YUT3;D3YUG3;D3Z5R8;D3Z722;Q9CZX8;S4R223	>tr|D3YUT3|D3YUT3_MOUSE Isoform of Q9CZX8, 40S ribosomal protein S19 (Fragment) OS=Mus musculus OX=10090 GN=Rps19 PE=1 SV=2;>tr|D3YUG3|D3YUG3_MOUSE Isoform of Q9CZX8, 40S ribosomal protein S19 (Fragment) OS=Mus musculus OX=10090 GN=Rps19 PE=1 SV=8;>tr|D3Z5R8|D3Z5R8_MOUSE Isoform of Q9CZX8, 40S ribosomal protein S19 (Fragment) OS=Mus musculus OX=10090 GN=Rps19 PE=1 SV=8;>tr|D3Z722|D3Z722_MOUSE Iso…	RPS19	2	2	3	0.119994	-0.0225778	-0.102786	0.133097	0.975608	0.295678	0.493992	1	0.800702	FALSE	FALSE	FALSE	17	15	14	17	13	-0.420014	-0.197766	-0.222215	FALSE	FALSE	FALSE
D3YVP6;E9QAC8;D3YVP5;Q80W21;D3YZ29	D3YVP6;E9QAC8;D3YVP5;Q80W21;D3YZ29	>tr|D3YVP6|D3YVP6_MOUSE Isoform of Q80W21, Glutathione S-transferase Mu 7 OS=Mus musculus OX=10090 GN=Gstm7 PE=1 SV=2;>tr|E9QAC8|E9QAC8_MOUSE Isoform of Q80W21, Glutathione S-transferase Mu 7 (Fragment) OS=Mus musculus OX=10090 GN=Gstm7 PE=1 SV=1;>tr|D3YVP5|D3YVP5_MOUSE Isoform of Q80W21, Glutathione S-transferase Mu 7 OS=Mus musculus OX=10090 GN=Gstm7 PE=1 SV=1;>sp|Q80W21|GSTM7_MOUSE Glutathione…	GSTM7	1	1	1	0.0173478	-0.0749232	-0.0616851	0.98097	0.768492	0.707613	1	1	0.981356	FALSE	FALSE	FALSE	3	5	5	5	5	0.0262422	0.030825	-0.0048767	FALSE	FALSE	FALSE
D3YVS7;Q8K353	D3YVS7;Q8K353	>tr|D3YVS7|D3YVS7_MOUSE Isoform of Q8K353, Cysteine-rich and transmembrane domain-containing protein 1 (Fragment) OS=Mus musculus OX=10090 GN=Cystm1 PE=1 SV=1;>sp|Q8K353|CYTM1_MOUSE Cysteine-rich and transmembrane domain-containing protein 1 OS=Mus musculus OX=10090 GN=Cystm1 PE=1 SV=1	CYSTM1	1	1	1	0.257921	0.2749	0.017412	0.0480595	0.0760592	1	0.295051	0.632616	1	FALSE	FALSE	FALSE	5	5	5	5	5	0.0262422	0.030825	-0.0048767	FALSE	FALSE	FALSE
D3YVU0;P62069	D3YVU0;P62069	>tr|D3YVU0|D3YVU0_MOUSE Isoform of P62069, Ubiquitin carboxyl-terminal hydrolase 46 OS=Mus musculus OX=10090 GN=Usp46 PE=1 SV=1;>sp|P62069|UBP46_MOUSE Ubiquitin carboxyl-terminal hydrolase 46 OS=Mus musculus OX=10090 GN=Usp46 PE=1 SV=1	USP46	2	2	2	-0.138619	0.00405984	0.163374	0.120862	0.936953	0.111852	0.472724	1	0.552845	FALSE	FALSE	FALSE	11	12	10	10	12	0.034773	0.603823	-0.578336	FALSE	FALSE	FALSE
D3YVZ9;P58059	D3YVZ9;P58059	>tr|D3YVZ9|D3YVZ9_MOUSE Isoform of P58059, 28S ribosomal protein S21, mitochondrial (Fragment) OS=Mus musculus OX=10090 GN=Mrps21 PE=1 SV=1;>sp|P58059|RT21_MOUSE 28S ribosomal protein S21, mitochondrial OS=Mus musculus OX=10090 GN=Mrps21 PE=1 SV=1	MRPS21	1	1	1	-0.0535587	0.0884879	0.146848	0.942371	0.576954	0.313637	1	1	0.816473	FALSE	FALSE	FALSE	5	5	5	5	5	0.0262422	0.030825	-0.0048767	FALSE	FALSE	FALSE
D3YW86;D3Z0V7;E9QLZ1;P62500-2;P62500-3;P62500;H3BLI9;F6VXN4;B1AVF2;D3YZZ4;A0A0G2JFZ4;E9Q7M2;Q9Z2S7;Q9Z2S7-3;Q9Z2S7-4;Q9EQN3	D3YW86;D3Z0V7;E9QLZ1;P62500-2;P62500-3;P62500;H3BLI9;F6VXN4;B1AVF2;D3YZZ4;A0A0G2JFZ4;E9Q7M2;Q9Z2S7;Q9Z2S7-3;Q9Z2S7-4;Q9EQN3	>tr|D3YW86|D3YW86_MOUSE Isoform of P62500, TSC22 domain family protein 1 OS=Mus musculus OX=10090 GN=Tsc22d1 PE=1 SV=1;>tr|D3Z0V7|D3Z0V7_MOUSE Isoform of P62500, TSC22 domain family protein 1 OS=Mus musculus OX=10090 GN=Tsc22d1 PE=1 SV=1;>tr|E9QLZ1|E9QLZ1_MOUSE Isoform of P62500, TSC22 domain family protein 1 OS=Mus musculus OX=10090 GN=Tsc22d1 PE=1 SV=1;>sp|P62500-2|T22D1_MOUSE Isoform of P62500…	TSC22D1;TSC22D4;TSC22D3;TSC22D2	2	2	2	0.0238571	0.0536285	0.0574965	1	0.661712	0.72419	1	1	0.984397	FALSE	FALSE	FALSE	9	10	7	9	10	0.025581	1.04927	-1.04008	FALSE	FALSE	FALSE
D3YWK1;Q80W47	D3YWK1;Q80W47	>tr|D3YWK1|D3YWK1_MOUSE Isoform of Q80W47, WD repeat domain phosphoinositide-interacting protein 2 OS=Mus musculus OX=10090 GN=Wipi2 PE=1 SV=1;>sp|Q80W47|WIPI2_MOUSE WD repeat domain phosphoinositide-interacting protein 2 OS=Mus musculus OX=10090 GN=Wipi2 PE=1 SV=1	WIPI2	2	2	2	-0.0170136	-0.0859673	-0.0352794	0.838539	0.488309	0.668081	0.989258	1	0.97083	FALSE	FALSE	FALSE	7	10	8	6	8	-0.661896	0.0168644	-0.683899	FALSE	FALSE	FALSE
D3YWT0;D3Z569;D3YTS1;Q9R0P6	D3YWT0;D3Z569;D3YTS1;Q9R0P6	>tr|D3YWT0|D3YWT0_MOUSE Isoform of Q9R0P6, Signal peptidase complex catalytic subunit SEC11 OS=Mus musculus OX=10090 GN=Sec11a PE=1 SV=1;>tr|D3Z569|D3Z569_MOUSE Isoform of Q9R0P6, Signal peptidase complex catalytic subunit SEC11 OS=Mus musculus OX=10090 GN=Sec11a PE=1 SV=1;>tr|D3YTS1|D3YTS1_MOUSE Isoform of Q9R0P6, Signal peptidase complex catalytic subunit SEC11 OS=Mus musculus OX=10090 GN=Sec11…	SEC11A	1	1	1	-0.0662094	-0.0128133	0.0728852	0.688013	1	0.716373	0.927428	1	0.982032	FALSE	FALSE	FALSE	5	6	5	5	5	-0.465332	0.030825	-0.500069	FALSE	FALSE	FALSE
D3YX28;D3YX27;Q9JIY5;F6TCV0	D3YX28;D3YX27;Q9JIY5;F6TCV0	>tr|D3YX28|D3YX28_MOUSE Isoform of Q9JIY5, Serine protease HTRA2, mitochondrial OS=Mus musculus OX=10090 GN=Htra2 PE=1 SV=1;>tr|D3YX27|D3YX27_MOUSE Isoform of Q9JIY5, Serine protease HTRA2, mitochondrial OS=Mus musculus OX=10090 GN=Htra2 PE=1 SV=1;>sp|Q9JIY5|HTRA2_MOUSE Serine protease HTRA2, mitochondrial OS=Mus musculus OX=10090 GN=Htra2 PE=1 SV=2;>tr|F6TCV0|F6TCV0_MOUSE Isoform of Q9JIY5, Seri…	HTRA2	3	3	3	0.0924077	0.0771647	-0.00191564	0.215197	0.356225	0.955574	0.610449	1	1	FALSE	FALSE	FALSE	15	15	15	14	15	0.0253343	0.0322663	-0.00725542	FALSE	FALSE	FALSE
D3YXA6;Q7TNM2;E9PUI3;Q3TC52;Q7TNM2-2	D3YXA6;Q7TNM2;E9PUI3;Q3TC52;Q7TNM2-2	>tr|D3YXA6|D3YXA6_MOUSE Isoform of Q7TNM2, Tripartite motif-containing protein 46 OS=Mus musculus OX=10090 GN=Trim46 PE=1 SV=1;>sp|Q7TNM2|TRI46_MOUSE Tripartite motif-containing protein 46 OS=Mus musculus OX=10090 GN=Trim46 PE=1 SV=1;>tr|E9PUI3|E9PUI3_MOUSE Isoform of Q7TNM2, Tripartite motif-containing protein 46 OS=Mus musculus OX=10090 GN=Trim46 PE=1 SV=1;>tr|Q3TC52|Q3TC52_MOUSE Isoform of Q7T…	TRIM46	2	1	1	-0.00442223	0.0257254	0.00724087	0.956621	0.928731	1	1	1	1	FALSE	FALSE	FALSE	12	9	11	11	10	0.36934	-0.269183	0.645495	FALSE	FALSE	FALSE
D3YXG2;Q9D997;Q9QZ08	D3YXG2;Q9D997;Q9QZ08	>tr|D3YXG2|D3YXG2_MOUSE Isoform of Q9QZ08, N-acetyl-D-glucosamine kinase OS=Mus musculus OX=10090 GN=Nagk PE=1 SV=1;>tr|Q9D997|Q9D997_MOUSE Isoform of Q9QZ08, N-acetyl-D-glucosamine kinase OS=Mus musculus OX=10090 GN=Nagk PE=1 SV=1;>sp|Q9QZ08|NAGK_MOUSE N-acetyl-D-glucosamine kinase OS=Mus musculus OX=10090 GN=Nagk PE=1 SV=3	NAGK	1	1	1	-0.0576927	-0.112589	-0.021383	0.692413	0.529455	1	0.931044	1	1	FALSE	FALSE	FALSE	4	5	5	5	5	0.0262422	0.030825	-0.0048767	FALSE	FALSE	FALSE
D3YXL1;Q9CQA9;D3Z2W9	D3YXL1;Q9CQA9;D3Z2W9	>tr|D3YXL1|D3YXL1_MOUSE Isoform of Q9CQA9, Cancer-related nucleoside-triphosphatase homolog OS=Mus musculus OX=10090 GN=Ntpcr PE=1 SV=1;>sp|Q9CQA9|NTPCR_MOUSE Cancer-related nucleoside-triphosphatase homolog OS=Mus musculus OX=10090 GN=Ntpcr PE=1 SV=1;>tr|D3Z2W9|D3Z2W9_MOUSE Isoform of Q9CQA9, Cancer-related nucleoside-triphosphatase homolog OS=Mus musculus OX=10090 GN=Ntpcr PE=1 SV=1	NTPCR	1	1	1	0.201682	0.179066	-0.0200177	0.135199	0.258477	1	0.497807	0.966965	1	FALSE	FALSE	FALSE	5	4	4	5	5	0.631667	0.646132	-0.0200259	FALSE	FALSE	FALSE
D3YXS8;Q9CZR3	D3YXS8;Q9CZR3	>tr|D3YXS8|D3YXS8_MOUSE Isoform of Q9CZR3, Mitochondrial import receptor subunit TOM40B OS=Mus musculus OX=10090 GN=Tomm40l PE=1 SV=1;>sp|Q9CZR3|TM40L_MOUSE Mitochondrial import receptor subunit TOM40B OS=Mus musculus OX=10090 GN=Tomm40l PE=1 SV=1	TOMM40L	3	3	3	0.0568206	0.00240722	-0.0505274	0.427785	0.98661	0.547962	0.7814	1	0.924641	FALSE	FALSE	FALSE	18	17	17	18	18	0.202165	0.199006	0.00150229	FALSE	FALSE	FALSE
D3YXY8;E9Q4P9;D3Z6M3;Q99MS3-3;Q99MS3-2;Q99MS3	D3YXY8;E9Q4P9;D3Z6M3;Q99MS3-3;Q99MS3-2;Q99MS3	>tr|D3YXY8|D3YXY8_MOUSE Isoform of Q99MS3, Mpv17-like protein (Fragment) OS=Mus musculus OX=10090 GN=Mpv17l PE=1 SV=1;>tr|E9Q4P9|E9Q4P9_MOUSE Isoform of Q99MS3, Mpv17-like protein OS=Mus musculus OX=10090 GN=Mpv17l PE=1 SV=1;>tr|D3Z6M3|D3Z6M3_MOUSE Isoform of Q99MS3, Mpv17-like protein OS=Mus musculus OX=10090 GN=Mpv17l PE=1 SV=1;>sp|Q99MS3-3|MP17L_MOUSE Isoform of Q99MS3, Isoform 3 of Mpv17-like…	MPV17L	1	1	1	0.201306	0.0315393	-0.150977	0.140199	0.913611	0.356216	0.505675	1	0.840668	FALSE	FALSE	FALSE	5	5	5	5	5	0.0262422	0.030825	-0.0048767	FALSE	FALSE	FALSE
D3YXZ3;Q91YS4;O88448	D3YXZ3;Q91YS4;O88448	>tr|D3YXZ3|D3YXZ3_MOUSE Isoform of O88448, Kinesin light chain 2 OS=Mus musculus OX=10090 GN=Klc2 PE=1 SV=1;>tr|Q91YS4|Q91YS4_MOUSE Isoform of O88448, Kinesin light chain 2 OS=Mus musculus OX=10090 GN=Klc2 PE=1 SV=1;>sp|O88448|KLC2_MOUSE Kinesin light chain 2 OS=Mus musculus OX=10090 GN=Klc2 PE=1 SV=1	KLC2	5	5	4	0.0627885	-0.0326231	-0.0888169	0.234615	0.634282	0.270005	0.637816	1	0.777644	FALSE	FALSE	FALSE	30	27	25	31	28	0.123074	0.39018	-0.272366	FALSE	FALSE	FALSE
D3YYE1;D3Z7M9;O35381;F6UFG6	D3YYE1;D3Z7M9;O35381;F6UFG6	>tr|D3YYE1|D3YYE1_MOUSE Isoform of O35381, Acidic leucine-rich nuclear phosphoprotein 32 family member A (Fragment) OS=Mus musculus OX=10090 GN=Anp32a PE=1 SV=1;>tr|D3Z7M9|D3Z7M9_MOUSE Isoform of O35381, Acidic leucine-rich nuclear phosphoprotein 32 family member A OS=Mus musculus OX=10090 GN=Anp32a PE=1 SV=1;>sp|O35381|AN32A_MOUSE Acidic leucine-rich nuclear phosphoprotein 32 family member A OS=…	ANP32A	3	3	3	-0.128006	-0.140384	0.039902	0.0841662	0.154542	0.620367	0.395139	0.855802	0.955442	FALSE	FALSE	FALSE	14	13	13	13	13	0.0326129	0.0211401	0.0113788	FALSE	FALSE	FALSE
D3YYH0;Q8C437-4	D3YYH0;Q8C437-4	>tr|D3YYH0|D3YYH0_MOUSE Isoform of Q8C437, PEX5-related protein OS=Mus musculus OX=10090 GN=Pex5l PE=1 SV=1;>sp|Q8C437-4|PEX5R_MOUSE Isoform of Q8C437, Isoform 4 of PEX5-related protein OS=Mus musculus OX=10090 GN=Pex5l	PEX5L	5	5	6	0.110929	0.254994	0.154492	0.0850329	0.000378455	0.0137927	0.396358	0.0200108	0.172438	FALSE	TRUE	FALSE	26	26	29	28	24	-0.225872	-0.558481	0.339771	FALSE	FALSE	FALSE
D3YYK8;E9Q6X0;Q8R001-2;Q8R001;Q3TG90	D3YYK8;E9Q6X0;Q8R001-2;Q8R001;Q3TG90	>tr|D3YYK8|D3YYK8_MOUSE Isoform of Q8R001, Microtubule-associated protein RP/EB family member 2 (Fragment) OS=Mus musculus OX=10090 GN=Mapre2 PE=1 SV=1;>tr|E9Q6X0|E9Q6X0_MOUSE Isoform of Q8R001, Microtubule-associated protein RP/EB family member 2 OS=Mus musculus OX=10090 GN=Mapre2 PE=1 SV=1;>sp|Q8R001-2|MARE2_MOUSE Isoform of Q8R001, Isoform 2 of Microtubule-associated protein RP/EB family membe…	MAPRE2	1	1	1	-0.199873	0.0722874	0.276492	0.613334	0.766012	0.0947791	0.899739	1	0.520056	FALSE	FALSE	FALSE	6	7	7	6	6	-0.414091	-0.440252	0.03007	FALSE	FALSE	FALSE
D3YYM6;D3Z1S8;Q91V55;P97461	D3YYM6;D3Z1S8;Q91V55;P97461	>tr|D3YYM6|D3YYM6_MOUSE Isoform of P97461, 40S ribosomal protein S5 (Fragment) OS=Mus musculus OX=10090 GN=Rps5 PE=1 SV=1;>tr|D3Z1S8|D3Z1S8_MOUSE Isoform of P97461, 40S ribosomal protein S5 (Fragment) OS=Mus musculus OX=10090 GN=Rps5 PE=1 SV=1;>tr|Q91V55|Q91V55_MOUSE Isoform of P97461, 40S ribosomal protein S5 OS=Mus musculus OX=10090 GN=Rps5 PE=1 SV=1;>sp|P97461|RS5_MOUSE 40S ribosomal protein S…	RPS5	3	3	3	0.331206	-0.0386581	-0.297773	0.000561755	1	0.0444199	0.01394	1	0.344545	TRUE	FALSE	FALSE	13	15	14	14	15	0.0253343	0.245451	-0.223809	FALSE	FALSE	FALSE
D3YYT0;P15116	D3YYT0;P15116	>tr|D3YYT0|D3YYT0_MOUSE Isoform of P15116, Cadherin-2 OS=Mus musculus OX=10090 GN=Cdh2 PE=1 SV=1;>sp|P15116|CADH2_MOUSE Cadherin-2 OS=Mus musculus OX=10090 GN=Cdh2 PE=1 SV=2	CDH2	11	12	12	0.0763516	0.0135805	-0.0721688	0.20474	0.698475	0.257428	0.597858	1	0.764287	FALSE	FALSE	FALSE	64	59	60	62	61	0.130536	0.0812437	0.0489693	FALSE	FALSE	FALSE
D3YZ62;D3Z4J3;Q99104	D3YZ62;D3Z4J3;Q99104	>tr|D3YZ62|D3YZ62_MOUSE Isoform of Q99104, Unconventional myosin-Va OS=Mus musculus OX=10090 GN=Myo5a PE=1 SV=1;>tr|D3Z4J3|D3Z4J3_MOUSE Isoform of Q99104, Unconventional myosin-Va OS=Mus musculus OX=10090 GN=Myo5a PE=1 SV=1;>sp|Q99104|MYO5A_MOUSE Unconventional myosin-Va OS=Mus musculus OX=10090 GN=Myo5a PE=1 SV=2	MYO5A	38	37	37	-0.00606092	0.0224661	0.0504296	0.941829	0.350855	0.0564879	1	1	0.39662	FALSE	FALSE	FALSE	194	193	192	192	189	-0.0487266	-0.0207342	-0.0280234	FALSE	FALSE	FALSE
D3YZ98;E9QLS6;Q6PF93-2;Q6PF93;E9Q824	D3YZ98;E9QLS6;Q6PF93-2;Q6PF93;E9Q824	>tr|D3YZ98|D3YZ98_MOUSE Isoform of Q6PF93, Phosphatidylinositol 3-kinase catalytic subunit type 3 OS=Mus musculus OX=10090 GN=Pik3c3 PE=1 SV=1;>tr|E9QLS6|E9QLS6_MOUSE Isoform of Q6PF93, Phosphatidylinositol 3-kinase catalytic subunit type 3 OS=Mus musculus OX=10090 GN=Pik3c3 PE=1 SV=1;>sp|Q6PF93-2|PK3C3_MOUSE Isoform of Q6PF93, Isoform 2 of Phosphatidylinositol 3-kinase catalytic subunit type 3 O…	PIK3C3	2	2	2	0.129955	0.129867	0.00334045	0.195555	0.227026	0.909119	0.586401	0.952344	1	FALSE	FALSE	FALSE	8	6	8	9	7	0.489475	-0.382851	0.881979	FALSE	FALSE	FALSE
D3YZI9;D3YZI9-2;G3UX58	D3YZI9;D3YZI9-2;G3UX58	>sp|D3YZI9|PGBD5_MOUSE PiggyBac transposable element-derived protein 5 OS=Mus musculus OX=10090 GN=Pgbd5 PE=1 SV=1;>sp|D3YZI9-2|PGBD5_MOUSE Isoform of D3YZI9, Isoform 2 of PiggyBac transposable element-derived protein 5 OS=Mus musculus OX=10090 GN=Pgbd5;>tr|G3UX58|G3UX58_MOUSE Isoform of D3YZI9, PiggyBac transposable element-derived protein 5 OS=Mus musculus OX=10090 GN=Pgbd5 PE=1 SV=1	PGBD5	4	3	3	0.15815	-0.0192322	-0.14975	0.0417044	1	0.0879973	0.274461	1	0.501416	FALSE	FALSE	FALSE	15	18	16	16	18	0.010394	0.401935	-0.397816	FALSE	FALSE	FALSE
D3YZN4;Q3ULF4;D3YXB7;F6W695	D3YZN4;Q3ULF4;D3YXB7;F6W695	>tr|D3YZN4|D3YZN4_MOUSE Isoform of Q3ULF4, Paraplegin OS=Mus musculus OX=10090 GN=Spg7 PE=1 SV=1;>sp|Q3ULF4|SPG7_MOUSE Paraplegin OS=Mus musculus OX=10090 GN=Spg7 PE=1 SV=1;>tr|D3YXB7|D3YXB7_MOUSE Isoform of Q3ULF4, Paraplegin OS=Mus musculus OX=10090 GN=Spg7 PE=1 SV=2;>tr|F6W695|F6W695_MOUSE Isoform of Q3ULF4, Paraplegin (Fragment) OS=Mus musculus OX=10090 GN=Spg7 PE=1 SV=1	SPG7	1	1	2	-0.0406092	-0.216392	-0.0160992	0.833152	0.168898	0.634101	0.985858	0.869795	0.957194	FALSE	FALSE	FALSE	12	13	12	14	10	-0.825715	-0.538498	-0.284786	FALSE	FALSE	FALSE
D3YZP9	D3YZP9	>sp|D3YZP9|CCDC6_MOUSE Coiled-coil domain-containing protein 6 OS=Mus musculus OX=10090 GN=Ccdc6 PE=1 SV=1	CCDC6	1	1	1	0.198478	0.106124	-0.102994	0.109679	0.529435	1	0.454675	1	1	FALSE	FALSE	FALSE	4	3	4	4	4	0.833357	0.0485348	0.790189	FALSE	FALSE	FALSE
D3YZU4;D3YZU1;D3YZU5	D3YZU4;D3YZU1;D3YZU5	>tr|D3YZU4|D3YZU4_MOUSE Isoform of D3YZU1, SH3 and multiple ankyrin repeat domains protein 1 OS=Mus musculus OX=10090 GN=Shank1 PE=1 SV=1;>sp|D3YZU1|SHAN1_MOUSE SH3 and multiple ankyrin repeat domains protein 1 OS=Mus musculus OX=10090 GN=Shank1 PE=1 SV=1;>tr|D3YZU5|D3YZU5_MOUSE Isoform of D3YZU1, SH3 and multiple ankyrin repeat domains protein 1 OS=Mus musculus OX=10090 GN=Shank1 PE=1 SV=1	SHANK1	24	23	23	0.196587	0.0307157	-0.164421	2.26277e-11	0.589104	1.50634e-06	3.51682e-09	1	0.000139478	TRUE	FALSE	TRUE	123	130	120	126	124	-0.126681	0.145927	-0.275847	FALSE	FALSE	FALSE
D3Z041;P41216	D3Z041;P41216	>tr|D3Z041|D3Z041_MOUSE Isoform of P41216, Long-chain-fatty-acid--CoA ligase 1 OS=Mus musculus OX=10090 GN=Acsl1 PE=1 SV=1;>sp|P41216|ACSL1_MOUSE Long-chain-fatty-acid--CoA ligase 1 OS=Mus musculus OX=10090 GN=Acsl1 PE=1 SV=2	ACSL1	10	11	10	-0.0406587	0.0218269	0.072179	0.249536	0.615796	0.140397	0.652115	1	0.618793	FALSE	FALSE	FALSE	59	56	59	63	60	0.258235	0.086353	0.172419	FALSE	FALSE	FALSE
D3Z0F5;O88545	D3Z0F5;O88545	>tr|D3Z0F5|D3Z0F5_MOUSE Isoform of O88545, COP9 signalosome complex subunit 6 OS=Mus musculus OX=10090 GN=Cops6 PE=1 SV=1;>sp|O88545|CSN6_MOUSE COP9 signalosome complex subunit 6 OS=Mus musculus OX=10090 GN=Cops6 PE=1 SV=1	COPS6	2	2	2	-0.0296572	-0.0381759	0.0152457	0.825269	0.837031	0.986161	0.98342	1	1	FALSE	FALSE	FALSE	10	10	10	11	12	0.646686	0.561381	0.0811942	FALSE	FALSE	FALSE
D3Z0K9;D3Z7W0;Q9D7P6	D3Z0K9;D3Z7W0;Q9D7P6	>tr|D3Z0K9|D3Z0K9_MOUSE Isoform of Q9D7P6, Iron-sulfur cluster assembly enzyme ISCU, mitochondrial (Fragment) OS=Mus musculus OX=10090 GN=Iscu PE=1 SV=1;>tr|D3Z7W0|D3Z7W0_MOUSE Isoform of Q9D7P6, Iron-sulfur cluster assembly enzyme ISCU, mitochondrial OS=Mus musculus OX=10090 GN=Iscu PE=1 SV=1;>sp|Q9D7P6|ISCU_MOUSE Iron-sulfur cluster assembly enzyme ISCU, mitochondrial OS=Mus musculus OX=10090 G…	ISCU	1	1	1	0.0205696	-0.0123865	0.00054875	0.933571	1	1	1	1	1	FALSE	FALSE	FALSE	5	6	5	5	5	-0.51735	0.030825	-0.552471	FALSE	FALSE	FALSE
D3Z0M6;O88485;Q3TYJ3;O88485-2	D3Z0M6;O88485;Q3TYJ3;O88485-2	>tr|D3Z0M6|D3Z0M6_MOUSE Isoform of O88485, Cytoplasmic dynein 1 intermediate chain 1 OS=Mus musculus OX=10090 GN=Dync1i1 PE=1 SV=1;>sp|O88485|DC1I1_MOUSE Cytoplasmic dynein 1 intermediate chain 1 OS=Mus musculus OX=10090 GN=Dync1i1 PE=1 SV=2;>tr|Q3TYJ3|Q3TYJ3_MOUSE Isoform of O88485, Cytoplasmic dynein 1 intermediate chain 1 OS=Mus musculus OX=10090 GN=Dync1i1 PE=1 SV=1;>sp|O88485-2|DC1I1_MOUSE I…	DYNC1I1	2	2	2	0.0771085	0.122586	0.0614428	0.378364	0.243201	0.568388	0.749207	0.960151	0.932005	FALSE	FALSE	FALSE	14	15	14	15	16	0.237102	0.463715	-0.232195	FALSE	FALSE	FALSE
D3Z115;B9EHT4	D3Z115;B9EHT4	>tr|D3Z115|D3Z115_MOUSE Isoform of B9EHT4, CAP-Gly domain-containing linker protein 3 (Fragment) OS=Mus musculus OX=10090 GN=Clip3 PE=1 SV=8;>sp|B9EHT4|CLIP3_MOUSE CAP-Gly domain-containing linker protein 3 OS=Mus musculus OX=10090 GN=Clip3 PE=1 SV=1	CLIP3	1	1	1	0.0107978	-0.0302837	-0.0153736	1	0.901091	1	1	1	1	FALSE	FALSE	FALSE	3	7	5	5	3	-2.26488	-1.2963	-0.964771	TRUE	FALSE	FALSE
D3Z118;P97411;P97411-2;D3Z376;S4R217;D3Z119	D3Z118;P97411;P97411-2;D3Z376;S4R217;D3Z119	>tr|D3Z118|D3Z118_MOUSE Isoform of P97411, Islet cell autoantigen 1 OS=Mus musculus OX=10090 GN=Ica1 PE=1 SV=1;>sp|P97411|ICA69_MOUSE Islet cell autoantigen 1 OS=Mus musculus OX=10090 GN=Ica1 PE=1 SV=3;>sp|P97411-2|ICA69_MOUSE Isoform of P97411, Isoform 2 of Islet cell autoantigen 1 OS=Mus musculus OX=10090 GN=Ica1;>tr|D3Z376|D3Z376_MOUSE Isoform of P97411, Islet cell autoantigen 1 (Fragment) OS=…	ICA1	3	2	2	0.0498003	0.015819	-0.0618344	0.777602	0.955089	1	0.965206	1	1	FALSE	FALSE	FALSE	11	15	13	15	12	-0.717311	-0.239864	-0.478936	FALSE	FALSE	FALSE
D3Z125;E9PUA7;D3Z7X7;F8WHQ1;Q62393-2;Q62393-3;Q62393;D3Z637;D3Z2U2	D3Z125;E9PUA7;D3Z7X7;F8WHQ1;Q62393-2;Q62393-3;Q62393;D3Z637;D3Z2U2	>tr|D3Z125|D3Z125_MOUSE Isoform of Q62393, Tumor protein D52 (Fragment) OS=Mus musculus OX=10090 GN=Tpd52 PE=1 SV=1;>tr|E9PUA7|E9PUA7_MOUSE Isoform of Q62393, Tumor protein D52 OS=Mus musculus OX=10090 GN=Tpd52 PE=1 SV=1;>tr|D3Z7X7|D3Z7X7_MOUSE Isoform of Q62393, Tumor protein D52 (Fragment) OS=Mus musculus OX=10090 GN=Tpd52 PE=1 SV=1;>tr|F8WHQ1|F8WHQ1_MOUSE Isoform of Q62393, Tumor protein D52 O…	TPD52	4	4	4	0.0591575	0.170716	0.1081	0.417291	0.0276186	0.118134	0.774033	0.391285	0.563423	FALSE	FALSE	FALSE	15	16	16	18	18	0.392424	0.38344	0.0058127	FALSE	FALSE	FALSE
D3Z183;Q8CBH5-2;Q8CBH5	D3Z183;Q8CBH5-2;Q8CBH5	>tr|D3Z183|D3Z183_MOUSE Isoform of Q8CBH5, Major facilitator superfamily domain-containing protein 6 OS=Mus musculus OX=10090 GN=Mfsd6 PE=1 SV=1;>sp|Q8CBH5-2|MFSD6_MOUSE Isoform of Q8CBH5, Isoform 2 of Major facilitator superfamily domain-containing protein 6 OS=Mus musculus OX=10090 GN=Mfsd6;>sp|Q8CBH5|MFSD6_MOUSE Major facilitator superfamily domain-containing protein 6 OS=Mus musculus OX=10090…	MFSD6	1	1	1	-0.114022	-0.0135898	0.145218	0.421096	1	0.650653	0.777185	1	0.960581	FALSE	FALSE	FALSE	10	6	6	7	5	-0.497209	-0.480542	-0.0127332	FALSE	FALSE	FALSE
D3Z1F7;Q9DBN4;Q9DBN4-2	D3Z1F7;Q9DBN4;Q9DBN4-2	>tr|D3Z1F7|D3Z1F7_MOUSE Isoform of Q9DBN4, RIKEN cDNA 4833439L19 gene OS=Mus musculus OX=10090 GN=4833439L19Rik PE=1 SV=1;>sp|Q9DBN4|P33MX_MOUSE Putative monooxygenase p33MONOX OS=Mus musculus OX=10090 GN=P33monox PE=1 SV=1;>sp|Q9DBN4-2|P33MX_MOUSE Isoform of Q9DBN4, Isoform 2 of Putative monooxygenase p33MONOX OS=Mus musculus OX=10090 GN=P33monox	4833439L19RIK;P33MONOX	1	1	1	0.27206	0.178511	-0.096943	0.0336197	0.225258	0.481515	0.243331	0.949753	0.883974	FALSE	FALSE	FALSE	4	5	5	7	4	-0.626366	-0.586861	-0.0348416	FALSE	FALSE	FALSE
D3Z1H9;Q9JL62;D3Z1H8	D3Z1H9;Q9JL62;D3Z1H8	>tr|D3Z1H9|D3Z1H9_MOUSE Isoform of Q9JL62, Glycolipid transfer protein OS=Mus musculus OX=10090 GN=Gltp PE=1 SV=1;>sp|Q9JL62|GLTP_MOUSE Glycolipid transfer protein OS=Mus musculus OX=10090 GN=Gltp PE=1 SV=3;>tr|D3Z1H8|D3Z1H8_MOUSE Isoform of Q9JL62, Glycolipid transfer protein OS=Mus musculus OX=10090 GN=Gltp PE=1 SV=1	GLTP	3	3	3	0.124551	0.271394	0.153383	0.140039	0.0135229	0.107877	0.505675	0.236931	0.54453	FALSE	FALSE	FALSE	15	15	15	15	15	0.0253343	0.0322663	-0.00725542	FALSE	FALSE	FALSE
D3Z1Z8;D3Z5N2;P54227	D3Z1Z8;D3Z5N2;P54227	>tr|D3Z1Z8|D3Z1Z8_MOUSE Isoform of P54227, Stathmin (Fragment) OS=Mus musculus OX=10090 GN=Stmn1 PE=1 SV=1;>tr|D3Z5N2|D3Z5N2_MOUSE Isoform of P54227, Stathmin OS=Mus musculus OX=10090 GN=Stmn1 PE=1 SV=1;>sp|P54227|STMN1_MOUSE Stathmin OS=Mus musculus OX=10090 GN=Stmn1 PE=1 SV=2	STMN1	2	3	2	-0.380485	0.144318	0.465272	0.000796418	0.235433	0.000932773	0.0178168	0.952344	0.0260737	TRUE	FALSE	TRUE	12	12	15	13	13	0.290975	-0.406095	0.705629	FALSE	FALSE	FALSE
D3Z2J6;Q9D710	D3Z2J6;Q9D710	>tr|D3Z2J6|D3Z2J6_MOUSE Isoform of Q9D710, Thioredoxin-related transmembrane protein 2 OS=Mus musculus OX=10090 GN=Tmx2 PE=1 SV=1;>sp|Q9D710|TMX2_MOUSE Thioredoxin-related transmembrane protein 2 OS=Mus musculus OX=10090 GN=Tmx2 PE=1 SV=1	TMX2	4	4	4	-0.098798	0.0124537	0.115064	0.17126	0.90434	0.107838	0.554016	1	0.54453	FALSE	FALSE	FALSE	14	16	19	15	19	0.551211	0.0466178	0.507914	FALSE	FALSE	FALSE
D3Z2Q2;D3Z079;Q8K400;Q8K400-2	D3Z2Q2;D3Z079;Q8K400;Q8K400-2	>tr|D3Z2Q2|D3Z2Q2_MOUSE Isoform of Q8K400, Syntaxin-binding protein 5 OS=Mus musculus OX=10090 GN=Stxbp5 PE=1 SV=1;>tr|D3Z079|D3Z079_MOUSE Isoform of Q8K400, Syntaxin-binding protein 5 OS=Mus musculus OX=10090 GN=Stxbp5 PE=1 SV=1;>sp|Q8K400|STXB5_MOUSE Syntaxin-binding protein 5 OS=Mus musculus OX=10090 GN=Stxbp5 PE=1 SV=3;>sp|Q8K400-2|STXB5_MOUSE Isoform of Q8K400, Isoform 2 of Syntaxin-binding …	STXBP5	7	7	8	0.0659011	-0.00270784	-0.00601159	0.266958	0.798835	0.848887	0.665816	1	1	FALSE	FALSE	FALSE	38	35	37	36	34	-0.0695927	-0.24276	0.176491	FALSE	FALSE	FALSE
D3Z2X5;Q61205;Q8CA83;D3Z7E6	D3Z2X5;Q61205;Q8CA83;D3Z7E6	>tr|D3Z2X5|D3Z2X5_MOUSE Isoform of Q61205, Platelet-activating factor acetylhydrolase IB subunit gamma (Fragment) OS=Mus musculus OX=10090 GN=Pafah1b3 PE=1 SV=1;>sp|Q61205|PA1B3_MOUSE Platelet-activating factor acetylhydrolase IB subunit gamma OS=Mus musculus OX=10090 GN=Pafah1b3 PE=1 SV=1;>tr|Q8CA83|Q8CA83_MOUSE Isoform of Q61205, Platelet-activating factor acetylhydrolase IB subunit gamma OS=Mu…	PAFAH1B3	1	2	1	-0.400305	0.0547973	0.470151	0.0348597	0.839615	0.0212398	0.247515	1	0.22802	FALSE	FALSE	FALSE	4	3	7	6	8	2.83211	0.450535	2.3953	TRUE	FALSE	TRUE
D3Z316;Q9CQF4	D3Z316;Q9CQF4	>tr|D3Z316|D3Z316_MOUSE Isoform of Q9CQF4, Protein 1700021F05Rik OS=Mus musculus OX=10090 GN=1700021F05Rik PE=1 SV=2;>sp|Q9CQF4|CF203_MOUSE Uncharacterized protein C6orf203 homolog OS=Mus musculus OX=10090 PE=1 SV=1	1700021F05RIK;sp|Q9CQF4|CF203_MOUSE	1	1	1	0.221432	0.228187	-0.00361252	0.0864591	0.138419	1	0.397143	0.821358	1	FALSE	FALSE	FALSE	6	5	5	5	4	-0.594976	-0.553627	-0.0369805	FALSE	FALSE	FALSE
D3Z396;Q8BG33;Q99PJ0;F6Z2M6;F6RQ26	D3Z396;Q8BG33;Q99PJ0;F6Z2M6;F6RQ26	>tr|D3Z396|D3Z396_MOUSE Isoform of Q99PJ0, Neurotrimin OS=Mus musculus OX=10090 GN=Ntm PE=1 SV=1;>tr|Q8BG33|Q8BG33_MOUSE Isoform of Q99PJ0, Neurotrimin OS=Mus musculus OX=10090 GN=Ntm PE=1 SV=1;>sp|Q99PJ0|NTRI_MOUSE Neurotrimin OS=Mus musculus OX=10090 GN=Ntm PE=1 SV=2;>tr|F6Z2M6|F6Z2M6_MOUSE Isoform of Q99PJ0, Neurotrimin (Fragment) OS=Mus musculus OX=10090 GN=Ntm PE=1 SV=1;>tr|F6RQ26|F6RQ26_MOU…	NTM	5	5	5	-0.20137	-0.0408464	0.153208	0.00571871	0.554356	0.0720397	0.0785458	1	0.455534	FALSE	FALSE	FALSE	25	24	24	25	25	0.163358	0.166951	-0.00502883	FALSE	FALSE	FALSE
D3Z3J6;F6Y616;Q8VE62;G3UYE5	D3Z3J6;F6Y616;Q8VE62;G3UYE5	>tr|D3Z3J6|D3Z3J6_MOUSE Isoform of Q8VE62, Polyadenylate-binding protein-interacting protein 1 OS=Mus musculus OX=10090 GN=Paip1 PE=1 SV=1;>tr|F6Y616|F6Y616_MOUSE Isoform of Q8VE62, Polyadenylate-binding protein-interacting protein 1 OS=Mus musculus OX=10090 GN=Paip1 PE=1 SV=2;>sp|Q8VE62|PAIP1_MOUSE Polyadenylate-binding protein-interacting protein 1 OS=Mus musculus OX=10090 GN=Paip1 PE=1 SV=1;>t…	PAIP1	3	3	3	0.0193787	-0.0467956	-0.0314447	0.835564	0.643039	0.885976	0.987143	1	1	FALSE	FALSE	FALSE	14	16	16	16	15	-0.167593	-0.163562	-0.00268007	FALSE	FALSE	FALSE
D3Z3M7;D3Z2Z1;F8WIA1;Q922J3-2;Q922J3;F6RCU2;Q8C0S5	D3Z3M7;D3Z2Z1;F8WIA1;Q922J3-2;Q922J3;F6RCU2;Q8C0S5	>tr|D3Z3M7|D3Z3M7_MOUSE Isoform of Q922J3, CAP-Gly domain-containing linker protein 1 OS=Mus musculus OX=10090 GN=Clip1 PE=1 SV=1;>tr|D3Z2Z1|D3Z2Z1_MOUSE Isoform of Q922J3, CAP-Gly domain-containing linker protein 1 OS=Mus musculus OX=10090 GN=Clip1 PE=1 SV=1;>tr|F8WIA1|F8WIA1_MOUSE Isoform of Q922J3, CAP-Gly domain-containing linker protein 1 OS=Mus musculus OX=10090 GN=Clip1 PE=1 SV=1;>sp|Q922J…	CLIP1	6	6	6	0.112484	0.0733301	-0.022861	0.0623398	0.26507	0.790103	0.340276	0.97819	1	FALSE	FALSE	FALSE	24	27	27	24	27	0.0515948	0.0343259	0.0171062	FALSE	FALSE	FALSE
D3Z3S8;Q8R1Y2	D3Z3S8;Q8R1Y2	>tr|D3Z3S8|D3Z3S8_MOUSE Isoform of Q8R1Y2, RIKEN cDNA 2900011O08 gene (Fragment) OS=Mus musculus OX=10090 GN=2900011O08Rik PE=1 SV=1;>sp|Q8R1Y2|CP045_MOUSE Uncharacterized protein C16orf45 homolog OS=Mus musculus OX=10090 PE=1 SV=1	2900011O08RIK;sp|Q8R1Y2|CP045_MOUSE	1	1	1	0.154215	0.177763	0.0375091	0.208258	0.231678	0.849412	0.602337	0.952344	1	FALSE	FALSE	FALSE	3	4	5	7	5	0.603409	0.030825	0.576538	FALSE	FALSE	FALSE
D3Z3X4;Q9CQB5	D3Z3X4;Q9CQB5	>tr|D3Z3X4|D3Z3X4_MOUSE Isoform of Q9CQB5, CDGSH iron-sulfur domain-containing protein 2 OS=Mus musculus OX=10090 GN=Cisd2 PE=1 SV=1;>sp|Q9CQB5|CISD2_MOUSE CDGSH iron-sulfur domain-containing protein 2 OS=Mus musculus OX=10090 GN=Cisd2 PE=1 SV=1	CISD2	1	1	1	-0.01322	0.196252	0.235401	1	0.227718	0.108999	1	0.952344	0.545547	FALSE	FALSE	FALSE	5	5	5	5	5	0.0262422	0.030825	-0.0048767	FALSE	FALSE	FALSE
D3Z3Z3;P54285	D3Z3Z3;P54285	>tr|D3Z3Z3|D3Z3Z3_MOUSE Isoform of P54285, Voltage-dependent L-type calcium channel subunit beta-3 OS=Mus musculus OX=10090 GN=Cacnb3 PE=1 SV=1;>sp|P54285|CACB3_MOUSE Voltage-dependent L-type calcium channel subunit beta-3 OS=Mus musculus OX=10090 GN=Cacnb3 PE=1 SV=2	CACNB3	5	4	4	-0.00177478	0.019921	0.00950593	0.818734	0.831132	0.8697	0.979628	1	1	FALSE	FALSE	FALSE	25	22	18	21	22	0.0283554	0.657827	-0.639658	FALSE	FALSE	FALSE
D3Z440;Q9CZ04;Q9CZ04-2;D3YVI6	D3Z440;Q9CZ04;Q9CZ04-2;D3YVI6	>tr|D3Z440|D3Z440_MOUSE Isoform of Q9CZ04, COP9 signalosome complex subunit 7a (Fragment) OS=Mus musculus OX=10090 GN=Cops7a PE=1 SV=8;>sp|Q9CZ04|CSN7A_MOUSE COP9 signalosome complex subunit 7a OS=Mus musculus OX=10090 GN=Cops7a PE=1 SV=2;>sp|Q9CZ04-2|CSN7A_MOUSE Isoform of Q9CZ04, Isoform 2 of COP9 signalosome complex subunit 7a OS=Mus musculus OX=10090 GN=Cops7a;>tr|D3YVI6|D3YVI6_MOUSE Isoform …	COPS7A	2	2	2	0.0238093	0.00109748	-0.00106029	0.696529	0.956028	0.985143	0.931966	1	1	FALSE	FALSE	FALSE	13	12	14	16	13	0.298561	-0.178179	0.481754	FALSE	FALSE	FALSE
D3Z494;G5E895;S4R2G9	D3Z494;G5E895;S4R2G9	>tr|D3Z494|D3Z494_MOUSE Isoform of G5E895, Aldo-keto reductase family 1, member B10 (aldose reductase) OS=Mus musculus OX=10090 GN=Akr1b10 PE=1 SV=1;>tr|G5E895|G5E895_MOUSE Aldo-keto reductase family 1, member B10 (aldose reductase) OS=Mus musculus OX=10090 GN=Akr1b10 PE=1 SV=1;>tr|S4R2G9|S4R2G9_MOUSE Isoform of G5E895, Aldo-keto reductase family 1, member B10 (aldose reductase) OS=Mus musculus O…	AKR1B10	1	1	2	-0.239984	-0.0420278	0.15983	0.096019	0.891051	0.143466	0.425104	1	0.622657	FALSE	FALSE	FALSE	5	10	8	6	7	-1.04944	-0.381123	-0.67002	FALSE	FALSE	FALSE
D3Z4T6;A0A4W9;Q80Z24	D3Z4T6;A0A4W9;Q80Z24	>tr|D3Z4T6|D3Z4T6_MOUSE Isoform of Q80Z24, Neuronal growth regulator 1 OS=Mus musculus OX=10090 GN=Negr1 PE=1 SV=1;>tr|A0A4W9|A0A4W9_MOUSE Isoform of Q80Z24, Neuronal growth regulator 1 OS=Mus musculus OX=10090 GN=Negr1 PE=1 SV=1;>sp|Q80Z24|NEGR1_MOUSE Neuronal growth regulator 1 OS=Mus musculus OX=10090 GN=Negr1 PE=1 SV=1	NEGR1	4	4	4	0.0157931	-0.0468912	-0.0255117	0.612834	0.83459	0.997015	0.899452	1	1	FALSE	FALSE	FALSE	20	18	21	20	19	0.184785	-0.278681	0.46923	FALSE	FALSE	FALSE
D3Z4X7;Q9QXJ4	D3Z4X7;Q9QXJ4	>tr|D3Z4X7|D3Z4X7_MOUSE Isoform of Q9QXJ4, ADP-ribosylation factor-like protein 10 (Fragment) OS=Mus musculus OX=10090 GN=Arl10 PE=1 SV=1;>sp|Q9QXJ4|ARL10_MOUSE ADP-ribosylation factor-like protein 10 OS=Mus musculus OX=10090 GN=Arl10 PE=1 SV=2	ARL10	1	1	1	-0.0925723	0.155621	0.23357	0.649174	0.372416	0.136599	0.912643	1	0.606809	FALSE	FALSE	FALSE	3	4	5	3	4	0.0382873	-0.602116	0.6502	FALSE	FALSE	FALSE
D3Z519;D3Z2W1;D3YWQ0;S4R2G0	D3Z519;D3Z2W1;D3YWQ0;S4R2G0	>tr|D3Z519|D3Z519_MOUSE Isoform of D3YWQ0, Diacylglycerol kinase OS=Mus musculus OX=10090 GN=Dgki PE=1 SV=1;>tr|D3Z2W1|D3Z2W1_MOUSE Isoform of D3YWQ0, Diacylglycerol kinase OS=Mus musculus OX=10090 GN=Dgki PE=1 SV=1;>tr|D3YWQ0|D3YWQ0_MOUSE Diacylglycerol kinase OS=Mus musculus OX=10090 GN=Dgki PE=1 SV=1;>tr|S4R2G0|S4R2G0_MOUSE Isoform of D3YWQ0, Diacylglycerol kinase OS=Mus musculus OX=10090 GN=D…	DGKI	2	1	1	-0.0441032	0.0517417	0.0327654	0.609777	0.777912	0.880491	0.897642	1	1	FALSE	FALSE	FALSE	10	10	9	12	12	0.587815	0.873604	-0.295267	FALSE	FALSE	FALSE
D3Z5B1;B2RPU8;Q9D1L0	D3Z5B1;B2RPU8;Q9D1L0	>tr|D3Z5B1|D3Z5B1_MOUSE Isoform of B2RPU8, Zinc finger, BED type-containing 5 (Fragment) OS=Mus musculus OX=10090 GN=Zbed5 PE=4 SV=8;>tr|B2RPU8|B2RPU8_MOUSE MCG130675 OS=Mus musculus OX=10090 GN=Zbed5 PE=1 SV=1;>sp|Q9D1L0|CHCH2_MOUSE Coiled-coil-helix-coiled-coil-helix domain-containing protein 2 OS=Mus musculus OX=10090 GN=Chchd2 PE=2 SV=1	ZBED5;CHCHD2	2	1	1	0.0155121	0.0604425	0.14001	0.797578	0.693413	0.341277	0.970309	1	0.827779	FALSE	FALSE	FALSE	6	10	7	6	10	0.025581	1.10451	-1.0962	FALSE	FALSE	FALSE
D3Z5I7;E9QN98;Q6NXK7	D3Z5I7;E9QN98;Q6NXK7	>tr|D3Z5I7|D3Z5I7_MOUSE Isoform of Q6NXK7, Inactive dipeptidyl peptidase 10 OS=Mus musculus OX=10090 GN=Dpp10 PE=1 SV=2;>tr|E9QN98|E9QN98_MOUSE Isoform of Q6NXK7, Inactive dipeptidyl peptidase 10 OS=Mus musculus OX=10090 GN=Dpp10 PE=1 SV=1;>sp|Q6NXK7|DPP10_MOUSE Inactive dipeptidyl peptidase 10 OS=Mus musculus OX=10090 GN=Dpp10 PE=1 SV=1	DPP10	9	9	9	-0.229071	0.0740258	0.313628	4.64305e-05	0.168906	4.4583e-08	0.00195871	0.869795	6.9526e-06	TRUE	FALSE	TRUE	53	50	48	51	48	-0.129803	0.036251	-0.167582	FALSE	FALSE	FALSE
D3Z5M4;A0A0R4J1N7;Q02357-6;G5E8J2;B7ZW98;E9QNT8;G8JL84;D3YTV8;Q0VGY9;Q02357-5;Q02357-2;Q02357;Q02357-3;Q02357-4;F7D1P5;G3UY11	D3Z5M4;A0A0R4J1N7;Q02357-6;G5E8J2;B7ZW98;E9QNT8;G8JL84;D3YTV8;Q0VGY9;Q02357-5;Q02357-2;Q02357;Q02357-3;Q02357-4;F7D1P5;G3UY11	>tr|D3Z5M4|D3Z5M4_MOUSE Isoform of Q02357, Ankyrin-1 OS=Mus musculus OX=10090 GN=Ank1 PE=1 SV=1;>tr|A0A0R4J1N7|A0A0R4J1N7_MOUSE Isoform of Q02357, Ankyrin-1 OS=Mus musculus OX=10090 GN=Ank1 PE=1 SV=1;>sp|Q02357-6|ANK1_MOUSE Isoform of Q02357, Isoform 6 of Ankyrin-1 OS=Mus musculus OX=10090 GN=Ank1;>tr|G5E8J2|G5E8J2_MOUSE Isoform of Q02357, Ankyrin 1, erythroid OS=Mus musculus OX=10090 GN=Ank1 PE=…	ANK1	5	6	5	0.0177374	0.144543	0.103847	0.870309	0.0222377	0.0864876	0.996822	0.339412	0.498566	FALSE	FALSE	FALSE	35	27	34	34	29	0.251012	-0.479535	0.739973	FALSE	FALSE	FALSE
D3Z5R4;E9Q2D0;P0C7L0-2;P0C7L0	D3Z5R4;E9Q2D0;P0C7L0-2;P0C7L0	>tr|D3Z5R4|D3Z5R4_MOUSE Isoform of P0C7L0, WAS/WASL-interacting protein family member 3 OS=Mus musculus OX=10090 GN=Wipf3 PE=1 SV=1;>tr|E9Q2D0|E9Q2D0_MOUSE Isoform of P0C7L0, WAS/WASL-interacting protein family member 3 OS=Mus musculus OX=10090 GN=Wipf3 PE=1 SV=1;>sp|P0C7L0-2|WIPF3_MOUSE Isoform of P0C7L0, Isoform 2 of WAS/WASL-interacting protein family member 3 OS=Mus musculus OX=10090 GN=Wipf3…	WIPF3	3	3	3	0.199474	-0.19433	-0.363757	0.00839427	0.0701448	0.000843727	0.0972089	0.607307	0.0242715	FALSE	FALSE	TRUE	14	14	15	14	15	0.229071	0.0322663	0.197981	FALSE	FALSE	FALSE
D3Z645;Q9QZ88;Q9QZ88-2;D3YYD5	D3Z645;Q9QZ88;Q9QZ88-2;D3YYD5	>tr|D3Z645|D3Z645_MOUSE Isoform of Q9QZ88, Vacuolar protein sorting-associated protein 29 OS=Mus musculus OX=10090 GN=Vps29 PE=1 SV=1;>sp|Q9QZ88|VPS29_MOUSE Vacuolar protein sorting-associated protein 29 OS=Mus musculus OX=10090 GN=Vps29 PE=1 SV=1;>sp|Q9QZ88-2|VPS29_MOUSE Isoform of Q9QZ88, Isoform 2 of Vacuolar protein sorting-associated protein 29 OS=Mus musculus OX=10090 GN=Vps29;>tr|D3YYD5|D3…	VPS29	1	1	1	0.201768	0.0155528	-0.170625	0.114579	1	0.555634	0.462501	1	0.927275	FALSE	FALSE	FALSE	3	4	3	5	5	0.670533	1.39097	-0.73748	FALSE	FALSE	FALSE
D3Z6G3;A0A0J9YVB9	D3Z6G3;A0A0J9YVB9	>tr|D3Z6G3|D3Z6G3_MOUSE Isoform of Q6PER3, Microtubule-associated protein RP/EB family member 3 OS=Mus musculus OX=10090 GN=Mapre3 PE=1 SV=1;>tr|A0A0J9YVB9|A0A0J9YVB9_MOUSE Isoform of Q6PER3, Microtubule-associated protein RP/EB family member 3 (Fragment) OS=Mus musculus OX=10090 GN=Mapre3 PE=1 SV=3	MAPRE3	1	1	1	0.0995413	0.213605	0.121466	0.481275	0.194138	0.453835	0.819168	0.910124	0.874493	FALSE	FALSE	FALSE	4	5	5	4	5	0.0262422	0.030825	-0.0048767	FALSE	FALSE	FALSE
D3Z6I4;Q921W4;D3YU21;D3YZD6;Q921W4-2	D3Z6I4;Q921W4;D3YU21;D3YZD6;Q921W4-2	>tr|D3Z6I4|D3Z6I4_MOUSE Isoform of Q921W4, Crystallin, zeta (Quinone reductase)-like 1, isoform CRA_h OS=Mus musculus OX=10090 GN=Cryzl1 PE=1 SV=1;>sp|Q921W4|QORL1_MOUSE Quinone oxidoreductase-like protein 1 OS=Mus musculus OX=10090 GN=Cryzl1 PE=1 SV=1;>tr|D3YU21|D3YU21_MOUSE Isoform of Q921W4, Crystallin, zeta (Quinone reductase)-like 1, isoform CRA_f OS=Mus musculus OX=10090 GN=Cryzl1 PE=1 SV=1…	CRYZL1	2	2	2	0.108492	0.0236843	-0.0609031	0.345181	0.883044	0.591155	0.728201	1	0.942065	FALSE	FALSE	FALSE	9	9	8	9	9	0.0314733	0.378146	-0.352417	FALSE	FALSE	FALSE
D3Z6W2;Q06180-2;Q06180	D3Z6W2;Q06180-2;Q06180	>tr|D3Z6W2|D3Z6W2_MOUSE Isoform of Q06180, Tyrosine-protein phosphatase non-receptor type OS=Mus musculus OX=10090 GN=Ptpn2 PE=1 SV=1;>sp|Q06180-2|PTN2_MOUSE Isoform of Q06180, Isoform 2 of Tyrosine-protein phosphatase non-receptor type 2 OS=Mus musculus OX=10090 GN=Ptpn2;>sp|Q06180|PTN2_MOUSE Tyrosine-protein phosphatase non-receptor type 2 OS=Mus musculus OX=10090 GN=Ptpn2 PE=1 SV=2	PTPN2	1	1	1	-0.142587	-0.306358	-0.158615	0.339997	0.0638394	0.352236	0.72232	0.573026	0.840668	FALSE	FALSE	FALSE	5	5	5	5	5	0.0262422	0.030825	-0.0048767	FALSE	FALSE	FALSE
D3Z781;E9QAU4;A2AQ25-4;A2AQ25-3;A2AQ25;A2AQ25-8;A2AQ25-9;A2AQ25-6;A2AQ25-5;A2AQ25-2	D3Z781;E9QAU4;A2AQ25-4;A2AQ25-3;A2AQ25;A2AQ25-8;A2AQ25-9;A2AQ25-6;A2AQ25-5;A2AQ25-2	>tr|D3Z781|D3Z781_MOUSE Isoform of A2AQ25, Enhancer trap locus 4 OS=Mus musculus OX=10090 GN=Etl4 PE=1 SV=2;>tr|E9QAU4|E9QAU4_MOUSE Isoform of A2AQ25, Enhancer trap locus 4 OS=Mus musculus OX=10090 GN=Etl4 PE=1 SV=1;>sp|A2AQ25-4|SKT_MOUSE Isoform of A2AQ25, Isoform 4 of Sickle tail protein OS=Mus musculus OX=10090 GN=Skt;>sp|A2AQ25-3|SKT_MOUSE Isoform of A2AQ25, Isoform 3 of Sickle tail protein O…	ETL4;SKT	2	2	2	0.143685	0.18578	0.0461325	0.115586	0.156928	0.883799	0.462501	0.860487	1	FALSE	FALSE	FALSE	15	14	13	14	14	0.0232066	0.251215	-0.231808	FALSE	FALSE	FALSE
D3Z7E5;Q2NL51	D3Z7E5;Q2NL51	>tr|D3Z7E5|D3Z7E5_MOUSE Isoform of Q2NL51, Glycogen synthase kinase-3 alpha OS=Mus musculus OX=10090 GN=Gsk3a PE=1 SV=1;>sp|Q2NL51|GSK3A_MOUSE Glycogen synthase kinase-3 alpha OS=Mus musculus OX=10090 GN=Gsk3a PE=1 SV=2	GSK3A	4	3	3	-0.00475818	0.0255996	0.0583617	0.923089	0.740981	0.482913	1	1	0.883974	FALSE	FALSE	FALSE	20	21	19	22	23	0.320674	0.632454	-0.319414	FALSE	FALSE	FALSE
D3Z7G3;D3YYX8;D3Z2E9;Q9D882;F8WHN9	D3Z7G3;D3YYX8;D3Z2E9;Q9D882;F8WHN9	>tr|D3Z7G3|D3Z7G3_MOUSE Isoform of Q9D882, Uncharacterized protein FAM241B (Fragment) OS=Mus musculus OX=10090 GN=Fam241b PE=1 SV=1;>tr|D3YYX8|D3YYX8_MOUSE Isoform of Q9D882, Uncharacterized protein FAM241B (Fragment) OS=Mus musculus OX=10090 GN=Fam241b PE=1 SV=1;>tr|D3Z2E9|D3Z2E9_MOUSE Isoform of Q9D882, Uncharacterized protein FAM241B (Fragment) OS=Mus musculus OX=10090 GN=Fam241b PE=1 SV=8;>sp…	FAM241B	1	1	1	-0.0763264	-0.041557	0.0560368	0.634874	0.883551	0.725853	0.908765	1	0.984397	FALSE	FALSE	FALSE	4	5	5	5	5	0.0262422	0.030825	-0.0048767	FALSE	FALSE	FALSE
D3Z7P3;D3Z7P4	D3Z7P3;D3Z7P4	>sp|D3Z7P3|GLSK_MOUSE Glutaminase kidney isoform, mitochondrial OS=Mus musculus OX=10090 GN=Gls PE=1 SV=1;>tr|D3Z7P4|D3Z7P4_MOUSE Isoform of D3Z7P3, Glutaminase kidney isoform, mitochondrial OS=Mus musculus OX=10090 GN=Gls PE=1 SV=1	GLS	17	17	18	-0.0918637	-0.0683506	0.0733517	0.00611576	0.179294	0.0271894	0.0820901	0.893753	0.258213	FALSE	FALSE	FALSE	90	92	86	89	82	-0.331386	-0.121095	-0.210817	FALSE	FALSE	FALSE
D6REV6;Q78JE5	D6REV6;Q78JE5	>tr|D6REV6|D6REV6_MOUSE Isoform of Q78JE5, F-box only protein 22 OS=Mus musculus OX=10090 GN=Fbxo22 PE=1 SV=1;>sp|Q78JE5|FBX22_MOUSE F-box only protein 22 OS=Mus musculus OX=10090 GN=Fbxo22 PE=1 SV=2	FBXO22	1	1	1	-0.000901096	-0.0424558	-0.00543538	1	0.927011	1	1	1	1	FALSE	FALSE	FALSE	3	5	5	4	3	-1.33542	-1.31952	-0.0048767	FALSE	FALSE	FALSE
D6RFS3;A9C437;Q9R0A1	D6RFS3;A9C437;Q9R0A1	>tr|D6RFS3|D6RFS3_MOUSE Isoform of Q9R0A1, Chloride channel protein 2 OS=Mus musculus OX=10090 GN=Clcn2 PE=1 SV=1;>tr|A9C437|A9C437_MOUSE Isoform of Q9R0A1, Chloride channel protein OS=Mus musculus OX=10090 GN=Clcn2 PE=1 SV=1;>sp|Q9R0A1|CLCN2_MOUSE Chloride channel protein 2 OS=Mus musculus OX=10090 GN=Clcn2 PE=1 SV=2	CLCN2	1	0	0	-0.188644			0.368736			0.741814			FALSE			3	3	1	4	3	0.000132783	2.31454	-2.35098	FALSE	FALSE	FALSE
D6RGL6;Q3TXN1;Q8VDQ1-2;Q8VDQ1	D6RGL6;Q3TXN1;Q8VDQ1-2;Q8VDQ1	>tr|D6RGL6|D6RGL6_MOUSE Isoform of Q8VDQ1, Prostaglandin reductase 2 OS=Mus musculus OX=10090 GN=Ptgr2 PE=1 SV=1;>tr|Q3TXN1|Q3TXN1_MOUSE Isoform of Q8VDQ1, Prostaglandin reductase 2 OS=Mus musculus OX=10090 GN=Ptgr2 PE=1 SV=1;>sp|Q8VDQ1-2|PTGR2_MOUSE Isoform of Q8VDQ1, Isoform 2 of Prostaglandin reductase 2 OS=Mus musculus OX=10090 GN=Ptgr2;>sp|Q8VDQ1|PTGR2_MOUSE Prostaglandin reductase 2 OS=Mus …	PTGR2	1	1	1	-0.0183767	-0.0264125	0.0145993	1	1	1	1	1	1	FALSE	FALSE	FALSE	5	5	5	5	5	0.0262422	0.030825	-0.0048767	FALSE	FALSE	FALSE
D6RGM3;E9QK48;Q7TNG5;Q7TNG5-2	D6RGM3;E9QK48;Q7TNG5;Q7TNG5-2	>tr|D6RGM3|D6RGM3_MOUSE Isoform of Q7TNG5, Echinoderm microtubule-associated protein-like 2 OS=Mus musculus OX=10090 GN=Eml2 PE=1 SV=1;>tr|E9QK48|E9QK48_MOUSE Isoform of Q7TNG5, Echinoderm microtubule-associated protein-like 2 OS=Mus musculus OX=10090 GN=Eml2 PE=1 SV=1;>sp|Q7TNG5|EMAL2_MOUSE Echinoderm microtubule-associated protein-like 2 OS=Mus musculus OX=10090 GN=Eml2 PE=1 SV=1;>sp|Q7TNG5-2|E…	EML2	1	1	1	0.0961753	0.138432	0.0428028	0.505035	0.388516	0.830272	0.829695	1	1	FALSE	FALSE	FALSE	5	4	6	5	5	0.603409	-0.47705	1.09244	FALSE	FALSE	FALSE
D6RGR3;D3Z0L3;Q3T9A5;Q8BZM1	D6RGR3;D3Z0L3;Q3T9A5;Q8BZM1	>tr|D6RGR3|D6RGR3_MOUSE Isoform of Q8BZM1, Glomulin OS=Mus musculus OX=10090 GN=Glmn PE=1 SV=1;>tr|D3Z0L3|D3Z0L3_MOUSE Isoform of Q8BZM1, Glomulin (Fragment) OS=Mus musculus OX=10090 GN=Glmn PE=1 SV=1;>tr|Q3T9A5|Q3T9A5_MOUSE Isoform of Q8BZM1, Glomulin OS=Mus musculus OX=10090 GN=Glmn PE=1 SV=1;>sp|Q8BZM1|GLMN_MOUSE Glomulin OS=Mus musculus OX=10090 GN=Glmn PE=1 SV=1	GLMN	1	1	1	-0.125442	-0.105536	0.0761549	0.601614	1	0.612154	0.893303	1	0.955141	FALSE	FALSE	FALSE	3	4	3	3	4	0.0188042	0.826927	-0.821052	FALSE	FALSE	FALSE
D6RH62;F8WHP5;E9QQ38;F8WIJ5;A0A2I3BQ73	D6RH62;F8WHP5;E9QQ38;F8WIJ5;A0A2I3BQ73	>tr|D6RH62|D6RH62_MOUSE Isoform of Q80YA3, Phospholipase DDHD1 OS=Mus musculus OX=10090 GN=Ddhd1 PE=1 SV=1;>tr|F8WHP5|F8WHP5_MOUSE Isoform of Q80YA3, Phospholipase DDHD1 OS=Mus musculus OX=10090 GN=Ddhd1 PE=1 SV=1;>tr|E9QQ38|E9QQ38_MOUSE Isoform of Q80YA3, Phospholipase DDHD1 OS=Mus musculus OX=10090 GN=Ddhd1 PE=1 SV=1;>tr|F8WIJ5|F8WIJ5_MOUSE Isoform of Q80YA3, Phospholipase DDHD1 OS=Mus musculus…	DDHD1	1	0	0	-0.0364852			1			1			FALSE			2	3	2	5	5	1.38958	2.34699	-0.984279	FALSE	FALSE	FALSE
D6RII3;D3Z4J9;Q05BC3-2;Q05BC3;Q05BC3-3	D6RII3;D3Z4J9;Q05BC3-2;Q05BC3;Q05BC3-3	>tr|D6RII3|D6RII3_MOUSE Isoform of Q05BC3, Echinoderm microtubule-associated protein-like 1 OS=Mus musculus OX=10090 GN=Eml1 PE=1 SV=1;>tr|D3Z4J9|D3Z4J9_MOUSE Isoform of Q05BC3, Echinoderm microtubule-associated protein-like 1 OS=Mus musculus OX=10090 GN=Eml1 PE=1 SV=1;>sp|Q05BC3-2|EMAL1_MOUSE Isoform of Q05BC3, Isoform 2 of Echinoderm microtubule-associated protein-like 1 OS=Mus musculus OX=1009…	EML1	1	1	1	0.157757	0.124327	-0.0293734	0.199958	0.438796	1	0.591326	1	1	FALSE	FALSE	FALSE	2	7	6	6	5	-0.960932	-0.510593	-0.449343	FALSE	FALSE	FALSE
E0CXD4	E0CXD4	>tr|E0CXD4|E0CXD4_MOUSE Isoform of F7BJK1, Protocadherin 1 OS=Mus musculus OX=10090 GN=Pcdh1 PE=1 SV=1	PCDH1	1	1	1	0.335628	0.21357	-0.109275	0.0171398	0.187058	0.445776	0.155257	0.906512	0.874145	FALSE	FALSE	FALSE	3	5	3	4	4	-0.609137	0.754916	-1.38047	FALSE	FALSE	FALSE
E0CXN5;P13707	E0CXN5;P13707	>tr|E0CXN5|E0CXN5_MOUSE Isoform of P13707, Glycerol-3-phosphate dehydrogenase [NAD(+)] OS=Mus musculus OX=10090 GN=Gpd1 PE=1 SV=1;>sp|P13707|GPDA_MOUSE Glycerol-3-phosphate dehydrogenase [NAD(+)], cytoplasmic OS=Mus musculus OX=10090 GN=Gpd1 PE=1 SV=3	GPD1	7	7	7	-0.0335601	-0.109648	-0.0348157	0.394241	0.0846598	0.595718	0.75925	0.669134	0.943406	FALSE	FALSE	FALSE	34	34	35	35	38	0.380386	0.286769	0.0918852	FALSE	FALSE	FALSE
E0CXZ9;P62482;Q3UPV6	E0CXZ9;P62482;Q3UPV6	>tr|E0CXZ9|E0CXZ9_MOUSE Isoform of P62482, Voltage-gated potassium channel subunit beta-2 OS=Mus musculus OX=10090 GN=Kcnab2 PE=1 SV=1;>sp|P62482|KCAB2_MOUSE Voltage-gated potassium channel subunit beta-2 OS=Mus musculus OX=10090 GN=Kcnab2 PE=1 SV=1;>tr|Q3UPV6|Q3UPV6_MOUSE Isoform of P62482, Voltage-gated potassium channel subunit beta-2 OS=Mus musculus OX=10090 GN=Kcnab2 PE=1 SV=1	KCNAB2	6	6	6	0.082398	0.108588	0.0665843	0.179369	0.127261	0.363448	0.567106	0.802581	0.840668	FALSE	FALSE	FALSE	34	39	34	33	34	-0.421953	0.0264607	-0.451937	FALSE	FALSE	FALSE
E0CY07;Q9CR64-2;Q9CR64	E0CY07;Q9CR64-2;Q9CR64	>tr|E0CY07|E0CY07_MOUSE Isoform of Q9CR64, Protein kish OS=Mus musculus OX=10090 GN=Tmem167 PE=1 SV=1;>sp|Q9CR64-2|KISHA_MOUSE Isoform of Q9CR64, Isoform 2 of Protein kish-A OS=Mus musculus OX=10090 GN=Tmem167a;>sp|Q9CR64|KISHA_MOUSE Protein kish-A OS=Mus musculus OX=10090 GN=Tmem167a PE=1 SV=1	TMEM167;TMEM167A	1	1	1	0.0932759	-0.0770397	-0.143374	0.454555	0.714833	0.301437	0.803262	1	0.805768	FALSE	FALSE	FALSE	5	5	5	5	5	0.0262422	0.030825	-0.0048767	FALSE	FALSE	FALSE
E0CY11;Q9CS84-4;Q9CS84-3;Q9CS84-2;Q9CS84;Q9CS84-5	E0CY11;Q9CS84-4;Q9CS84-3;Q9CS84-2;Q9CS84;Q9CS84-5	>tr|E0CY11|E0CY11_MOUSE Isoform of Q9CS84, Neurexin-1 OS=Mus musculus OX=10090 GN=Nrxn1 PE=1 SV=2;>sp|Q9CS84-4|NRX1A_MOUSE Isoform of Q9CS84, Isoform 4a of Neurexin-1 OS=Mus musculus OX=10090 GN=Nrxn1;>sp|Q9CS84-3|NRX1A_MOUSE Isoform of Q9CS84, Isoform 3a of Neurexin-1 OS=Mus musculus OX=10090 GN=Nrxn1;>sp|Q9CS84-2|NRX1A_MOUSE Isoform of Q9CS84, Isoform 2a of Neurexin-1 OS=Mus musculus OX=10090 G…	NRXN1	15	14	15	0.0332754	0.0668618	0.0688036	0.299594	0.174952	0.0846174	0.685838	0.884258	0.495496	FALSE	FALSE	FALSE	73	78	75	84	74	-0.148688	-0.0090969	-0.140542	FALSE	FALSE	FALSE
E0CY66;E0CY63;Q9CQX5	E0CY66;E0CY63;Q9CQX5	>tr|E0CY66|E0CY66_MOUSE Isoform of Q9CQX5, Claudin domain containing 1, isoform CRA_c OS=Mus musculus OX=10090 GN=Cldnd1 PE=1 SV=1;>tr|E0CY63|E0CY63_MOUSE Isoform of Q9CQX5, Claudin domain-containing protein 1 (Fragment) OS=Mus musculus OX=10090 GN=Cldnd1 PE=1 SV=1;>sp|Q9CQX5|CLDN1_MOUSE Claudin domain-containing protein 1 OS=Mus musculus OX=10090 GN=Cldnd1 PE=1 SV=1	CLDND1	1	1	1	0.0481359	0.0426137	0.0082492	0.763112	0.819932	1	0.957759	1	1	FALSE	FALSE	FALSE	5	5	5	5	5	0.0262422	0.030825	-0.0048767	FALSE	FALSE	FALSE
E0CYX9;Q3TC33;E0CYP1;Q3TC33-2	E0CYX9;Q3TC33;E0CYP1;Q3TC33-2	>tr|E0CYX9|E0CYX9_MOUSE Isoform of Q3TC33, Coiled-coil domain-containing protein 127 (Fragment) OS=Mus musculus OX=10090 GN=Ccdc127 PE=1 SV=1;>sp|Q3TC33|CC127_MOUSE Coiled-coil domain-containing protein 127 OS=Mus musculus OX=10090 GN=Ccdc127 PE=1 SV=2;>tr|E0CYP1|E0CYP1_MOUSE Isoform of Q3TC33, Coiled-coil domain-containing protein 127 OS=Mus musculus OX=10090 GN=Ccdc127 PE=1 SV=1;>sp|Q3TC33-2|CC…	CCDC127	2	2	2	0.180084	0.252933	0.12294	0.0833965	0.0461718	0.344436	0.394032	0.51013	0.831569	FALSE	FALSE	FALSE	13	12	11	11	11	-0.24362	0.0224756	-0.268244	FALSE	FALSE	FALSE
E0CZ72;P28740-1;F8VQ42;P28740-2;P28740	E0CZ72;P28740-1;F8VQ42;P28740-2;P28740	>tr|E0CZ72|E0CZ72_MOUSE Isoform of P28740, Kinesin-like protein OS=Mus musculus OX=10090 GN=Kif2a PE=1 SV=1;>sp|P28740-1|KIF2A_MOUSE Isoform of P28740, Isoform 1 of Kinesin-like protein KIF2A OS=Mus musculus OX=10090 GN=Kif2a;>tr|F8VQ42|F8VQ42_MOUSE Isoform of P28740, Kinesin-like protein (Fragment) OS=Mus musculus OX=10090 GN=Kif2a PE=1 SV=1;>sp|P28740-2|KIF2A_MOUSE Isoform of P28740, Isoform 2 …	KIF2A	9	8	8	0.111747	0.049765	-0.0189426	0.0156103	0.365741	0.699915	0.147275	1	0.9781	FALSE	FALSE	FALSE	43	47	41	47	45	-0.12035	0.330401	-0.456857	FALSE	FALSE	FALSE
E0CZ78;P48453-2;P48453;G3X8U7;E9Q6P2	E0CZ78;P48453-2;P48453;G3X8U7;E9Q6P2	>tr|E0CZ78|E0CZ78_MOUSE Isoform of P48453, Serine/threonine-protein phosphatase OS=Mus musculus OX=10090 GN=Ppp3cb PE=1 SV=1;>sp|P48453-2|PP2BB_MOUSE Isoform of P48453, Isoform 1 of Serine/threonine-protein phosphatase 2B catalytic subunit beta isoform OS=Mus musculus OX=10090 GN=Ppp3cb;>sp|P48453|PP2BB_MOUSE Serine/threonine-protein phosphatase 2B catalytic subunit beta isoform OS=Mus musculus O…	PPP3CB	6	6	5	0.11753	-0.146598	-0.247696	0.0820424	0.0910057	0.00224432	0.388328	0.699916	0.0485396	FALSE	FALSE	TRUE	35	34	31	32	36	0.207288	0.501479	-0.300589	FALSE	FALSE	FALSE
E0CZ81;Q8CIV8;E0CXJ6	E0CZ81;Q8CIV8;E0CXJ6	>tr|E0CZ81|E0CZ81_MOUSE Isoform of Q8CIV8, Tubulin-specific chaperone E OS=Mus musculus OX=10090 GN=Tbce PE=1 SV=1;>sp|Q8CIV8|TBCE_MOUSE Tubulin-specific chaperone E OS=Mus musculus OX=10090 GN=Tbce PE=1 SV=1;>tr|E0CXJ6|E0CXJ6_MOUSE Isoform of Q8CIV8, Tubulin-specific chaperone E OS=Mus musculus OX=10090 GN=Tbce PE=1 SV=1	TBCE	1	1	1	-0.0588942	0.081797	0.158799	0.835712	0.646254	0.311577	0.987143	1	0.81483	FALSE	FALSE	FALSE	5	6	6	5	5	-0.51735	-0.49811	-0.0151777	FALSE	FALSE	FALSE
E3VRY9;A0A286YCI9;J3QN27;J3QMT8;A0A286YE30;A0A286YCP1;A0A286YD35;Q08460-5;Q08460-2;Q08460;F7BHL0;F6ZSN2;A0A286YCW3;E3VRZ4;E3VRY6;A0A286YDU9;A0A286YCQ2;A0A286YDR7;A0A286YD59;A0A286YDC1;A0A286YCZ9;A0A087WQ41;A0A087WRS4;A0A087WQN5;A0A286YDM6;Q08460-3;Q08460-4;E9Q9P4;F6V0P5;F6XW53;F6WSZ3;A0A286YCF5;J3QP84	E3VRY9;A0A286YCI9;J3QN27;J3QMT8;A0A286YE30;A0A286YCP1;A0A286YD35;Q08460-5;Q08460-2;Q08460;F7BHL0;F6ZSN2;A0A286YCW3;E3VRZ4;E3VRY6;A0A286YDU9;A0A286YCQ2;A0A286YDR7;A0A286YD59;A0A286YDC1;A0A286YCZ9;A0A087WQ41;A0A087WRS4;A0A087WQN5;A0A286YDM6;Q08460-3;Q08460-4;E9Q9P4;F6V0P5;F6XW53;F6WSZ3;A0A286YCF5;J3QP84	>tr|E3VRY9|E3VRY9_MOUSE Isoform of Q08460, Calcium-activated potassium channel subunit alpha-1 OS=Mus musculus OX=10090 GN=Kcnma1 PE=1 SV=1;>tr|A0A286YCI9|A0A286YCI9_MOUSE Isoform of Q08460, Calcium-activated potassium channel subunit alpha-1 (Fragment) OS=Mus musculus OX=10090 GN=Kcnma1 PE=1 SV=1;>tr|J3QN27|J3QN27_MOUSE Isoform of Q08460, Calcium-activated potassium channel subunit alpha-1 OS=Mu…	KCNMA1	7	7	8	0.0388206	-0.0608589	-0.105318	0.348022	0.319106	0.0307698	0.72973	1	0.279665	FALSE	FALSE	FALSE	38	36	38	40	35	-0.0622317	-0.224428	0.165284	FALSE	FALSE	FALSE
E9PUC4;Q6NSW3-4;Q6NSW3-2;Q6NSW3;Q6NSW3-3;A0A0R4J1Y6	E9PUC4;Q6NSW3-4;Q6NSW3-2;Q6NSW3;Q6NSW3-3;A0A0R4J1Y6	>tr|E9PUC4|E9PUC4_MOUSE Isoform of Q6NSW3, A-kinase anchor protein SPHKAP OS=Mus musculus OX=10090 GN=Sphkap PE=1 SV=1;>sp|Q6NSW3-4|SPKAP_MOUSE Isoform of Q6NSW3, Isoform 4 of A-kinase anchor protein SPHKAP OS=Mus musculus OX=10090 GN=Sphkap;>sp|Q6NSW3-2|SPKAP_MOUSE Isoform of Q6NSW3, Isoform 2 of A-kinase anchor protein SPHKAP OS=Mus musculus OX=10090 GN=Sphkap;>sp|Q6NSW3|SPKAP_MOUSE A-kinase an…	SPHKAP	1	1	1	-0.0335192	0.0171158	0.0707957	0.882191	1	0.686993	1	1	0.973614	FALSE	FALSE	FALSE	5	5	6	5	6	0.5614	0.0713414	0.493064	FALSE	FALSE	FALSE
E9PUC5;Q8C0E9	E9PUC5;Q8C0E9	>tr|E9PUC5|E9PUC5_MOUSE Isoform of Q2PFD7, PH and SEC7 domain-containing protein 3 OS=Mus musculus OX=10090 GN=Psd3 PE=1 SV=1;>tr|Q8C0E9|Q8C0E9_MOUSE Isoform of Q2PFD7, PH and SEC7 domain-containing protein 3 OS=Mus musculus OX=10090 GN=Psd3 PE=1 SV=1	PSD3	2	2	2	0.206257	0.263566	0.0712879	0.275536	0.256993	0.47591	0.670782	0.966852	0.883974	FALSE	FALSE	FALSE	10	11	11	11	10	-0.28074	-0.243601	-0.035356	FALSE	FALSE	FALSE
E9PUE7;Q5SSL4;Q5SSL4-2;Q5SSL4-4;Q5SSL4-3	E9PUE7;Q5SSL4;Q5SSL4-2;Q5SSL4-4;Q5SSL4-3	>tr|E9PUE7|E9PUE7_MOUSE Isoform of Q5SSL4, Active breakpoint cluster region-related protein OS=Mus musculus OX=10090 GN=Abr PE=1 SV=1;>sp|Q5SSL4|ABR_MOUSE Active breakpoint cluster region-related protein OS=Mus musculus OX=10090 GN=Abr PE=1 SV=1;>sp|Q5SSL4-2|ABR_MOUSE Isoform of Q5SSL4, Isoform 2 of Active breakpoint cluster region-related protein OS=Mus musculus OX=10090 GN=Abr;>sp|Q5SSL4-4|ABR_…	ABR	5	5	5	0.105384	-0.0402233	-0.116223	0.0549231	0.576313	0.0707811	0.316835	1	0.451992	FALSE	FALSE	FALSE	29	27	25	27	27	0.0413577	0.28429	-0.247121	FALSE	FALSE	FALSE
E9PUL6;F7B0S9;A0A0R4J0Z4;Q8CGQ8-2;Q8CGQ8	E9PUL6;F7B0S9;A0A0R4J0Z4;Q8CGQ8-2;Q8CGQ8	>tr|E9PUL6|E9PUL6_MOUSE Isoform of Q8CGQ8, Sodium/potassium/calcium exchanger 4 OS=Mus musculus OX=10090 GN=Slc24a4 PE=1 SV=1;>tr|F7B0S9|F7B0S9_MOUSE Isoform of Q8CGQ8, Sodium/potassium/calcium exchanger 4 (Fragment) OS=Mus musculus OX=10090 GN=Slc24a4 PE=1 SV=1;>tr|A0A0R4J0Z4|A0A0R4J0Z4_MOUSE Isoform of Q8CGQ8, Sodium/potassium/calcium exchanger 4 OS=Mus musculus OX=10090 GN=Slc24a4 PE=1 SV=1;>s…	SLC24A4	1	1	1	-0.0542873	0.00607965	0.0944674	0.772872	1	0.578614	0.962205	1	0.936234	FALSE	FALSE	FALSE	2	4	4	4	4	0.0280661	0.0577197	-0.0303592	FALSE	FALSE	FALSE
E9PUM4;A0A1L1SQ51;Q71LX4;A0A1L1SRI1;Q8CDM9	E9PUM4;A0A1L1SQ51;Q71LX4;A0A1L1SRI1;Q8CDM9	>tr|E9PUM4|E9PUM4_MOUSE Isoform of Q71LX4, Talin-2 OS=Mus musculus OX=10090 GN=Tln2 PE=1 SV=1;>tr|A0A1L1SQ51|A0A1L1SQ51_MOUSE Isoform of Q71LX4, Talin-2 OS=Mus musculus OX=10090 GN=Tln2 PE=1 SV=1;>sp|Q71LX4|TLN2_MOUSE Talin-2 OS=Mus musculus OX=10090 GN=Tln2 PE=1 SV=3;>tr|A0A1L1SRI1|A0A1L1SRI1_MOUSE Isoform of Q71LX4, Talin-2 (Fragment) OS=Mus musculus OX=10090 GN=Tln2 PE=1 SV=1;>tr|Q8CDM9|Q8CDM9…	TLN2	23	20	21	0.0769405	0.0633546	-0.00629097	0.00776009	0.102007	0.802819	0.0935928	0.733116	1	FALSE	FALSE	FALSE	121	125	116	122	119	-0.14231	0.116453	-0.26165	FALSE	FALSE	FALSE
E9PUW7;Q9EPK7;A0A2I3BQV5;Q9EPK7-2	E9PUW7;Q9EPK7;A0A2I3BQV5;Q9EPK7-2	>tr|E9PUW7|E9PUW7_MOUSE Isoform of Q9EPK7, Exportin-7 OS=Mus musculus OX=10090 GN=Xpo7 PE=1 SV=1;>sp|Q9EPK7|XPO7_MOUSE Exportin-7 OS=Mus musculus OX=10090 GN=Xpo7 PE=1 SV=3;>tr|A0A2I3BQV5|A0A2I3BQV5_MOUSE Isoform of Q9EPK7, Exportin-7 OS=Mus musculus OX=10090 GN=Xpo7 PE=1 SV=1;>sp|Q9EPK7-2|XPO7_MOUSE Isoform of Q9EPK7, Isoform 2 of Exportin-7 OS=Mus musculus OX=10090 GN=Xpo7	XPO7	4	3	3	-0.00732163	-0.0531855	-0.0179401	0.957203	0.70088	0.980072	1	1	1	FALSE	FALSE	FALSE	20	20	16	14	18	-0.319652	0.404574	-0.732972	FALSE	FALSE	FALSE
E9PV12;G3X914;Q9D5V5;E9Q6Z0	E9PV12;G3X914;Q9D5V5;E9Q6Z0	>tr|E9PV12|E9PV12_MOUSE Isoform of Q9D5V5, Cullin-5 OS=Mus musculus OX=10090 GN=Cul5 PE=1 SV=1;>tr|G3X914|G3X914_MOUSE Isoform of Q9D5V5, Cullin-5 OS=Mus musculus OX=10090 GN=Cul5 PE=1 SV=1;>sp|Q9D5V5|CUL5_MOUSE Cullin-5 OS=Mus musculus OX=10090 GN=Cul5 PE=1 SV=3;>tr|E9Q6Z0|E9Q6Z0_MOUSE Isoform of Q9D5V5, Cullin-5 OS=Mus musculus OX=10090 GN=Cul5 PE=1 SV=1	CUL5	8	7	7	0.0804428	0.00411598	-0.0776819	0.0581175	0.893163	0.1507	0.32651	1	0.625	FALSE	FALSE	FALSE	40	38	36	38	38	0.0240194	0.205013	-0.184056	FALSE	FALSE	FALSE
E9PV21;G3X8X1;Q8VE09	E9PV21;G3X8X1;Q8VE09	>tr|E9PV21|E9PV21_MOUSE Isoform of Q8VE09, Tetratricopeptide repeat protein 39C OS=Mus musculus OX=10090 GN=Ttc39c PE=1 SV=1;>tr|G3X8X1|G3X8X1_MOUSE Isoform of Q8VE09, RIKEN cDNA 2810439F02 OS=Mus musculus OX=10090 GN=Ttc39c PE=1 SV=1;>sp|Q8VE09|TT39C_MOUSE Tetratricopeptide repeat protein 39C OS=Mus musculus OX=10090 GN=Ttc39c PE=1 SV=2	TTC39C	1	0	0	-0.0570182			0.711273			0.938092			FALSE			2	5	2	4	4	-0.664687	1.67276	-2.36877	FALSE	FALSE	FALSE
E9PV26	E9PV26	>tr|E9PV26|E9PV26_MOUSE Proline-rich 36 OS=Mus musculus OX=10090 GN=Prr36 PE=1 SV=1	PRR36	1	1	1	0.0998365	-0.0524496	-0.133652	0.443756	0.785732	0.383196	0.795257	1	0.857161	FALSE	FALSE	FALSE	4	4	4	5	4	0.0280661	0.0331245	-0.00537522	FALSE	FALSE	FALSE
E9PV45;B1AY13	E9PV45;B1AY13	>tr|E9PV45|E9PV45_MOUSE Isoform of B1AY13, Ubiquitin carboxyl-terminal hydrolase 24 OS=Mus musculus OX=10090 GN=Usp24 PE=1 SV=1;>sp|B1AY13|UBP24_MOUSE Ubiquitin carboxyl-terminal hydrolase 24 OS=Mus musculus OX=10090 GN=Usp24 PE=1 SV=1	USP24	1	0	0	0.497825			0.0157598			0.147883			FALSE			3	6	2	6	6	0.025233	2.80184	-2.82069	FALSE	TRUE	TRUE
E9PV58;Q99LG2;A0A1B0GT37	E9PV58;Q99LG2;A0A1B0GT37	>tr|E9PV58|E9PV58_MOUSE Isoform of Q99LG2, Transportin-2 OS=Mus musculus OX=10090 GN=Tnpo2 PE=1 SV=1;>sp|Q99LG2|TNPO2_MOUSE Transportin-2 OS=Mus musculus OX=10090 GN=Tnpo2 PE=1 SV=1;>tr|A0A1B0GT37|A0A1B0GT37_MOUSE Isoform of Q99LG2, Transportin-2 (Fragment) OS=Mus musculus OX=10090 GN=Tnpo2 PE=1 SV=1	TNPO2	2	2	2	0.00347311	-0.00176388	-0.00134169	1	0.868434	0.914707	1	1	1	FALSE	FALSE	FALSE	12	10	11	11	12	0.553143	0.292109	0.260489	FALSE	FALSE	FALSE
E9PVA8	E9PVA8	>sp|E9PVA8|GCN1_MOUSE eIF-2-alpha kinase activator GCN1 OS=Mus musculus OX=10090 GN=Gcn1 PE=1 SV=1	GCN1	3	2	3	0.0694305	-0.0626516	-0.0491724	0.347417	1	0.577092	0.729368	1	0.936234	FALSE	FALSE	FALSE	16	19	15	14	19	-0.0171685	0.744311	-0.773367	FALSE	FALSE	FALSE
E9PVC6;E9Q9E1;E9PVC5;Q6NZJ6-2;Q6NZJ6;A0A0J9YUS5	E9PVC6;E9Q9E1;E9PVC5;Q6NZJ6-2;Q6NZJ6;A0A0J9YUS5	>tr|E9PVC6|E9PVC6_MOUSE Isoform of Q6NZJ6, Eukaryotic translation initiation factor 4 gamma 1 OS=Mus musculus OX=10090 GN=Eif4g1 PE=1 SV=1;>tr|E9Q9E1|E9Q9E1_MOUSE Isoform of Q6NZJ6, Eukaryotic translation initiation factor 4 gamma 1 OS=Mus musculus OX=10090 GN=Eif4g1 PE=1 SV=1;>tr|E9PVC5|E9PVC5_MOUSE Isoform of Q6NZJ6, Eukaryotic translation initiation factor 4 gamma 1 OS=Mus musculus OX=10090 GN…	EIF4G1	5	6	5	0.0901466	0.0386145	-0.0123183	0.138954	0.514952	0.831363	0.505294	1	1	FALSE	FALSE	FALSE	22	27	27	26	28	0.154164	0.153421	-0.000546813	FALSE	FALSE	FALSE
E9PVC7;O35495-3;O35495-2;O35495	E9PVC7;O35495-3;O35495-2;O35495	>tr|E9PVC7|E9PVC7_MOUSE Isoform of O35495, Cyclin-dependent kinase 14 OS=Mus musculus OX=10090 GN=Cdk14 PE=1 SV=1;>sp|O35495-3|CDK14_MOUSE Isoform of O35495, Isoform 3 of Cyclin-dependent kinase 14 OS=Mus musculus OX=10090 GN=Cdk14;>sp|O35495-2|CDK14_MOUSE Isoform of O35495, Isoform 2 of Cyclin-dependent kinase 14 OS=Mus musculus OX=10090 GN=Cdk14;>sp|O35495|CDK14_MOUSE Cyclin-dependent kinase 14…	CDK14	1	1	1	0.128328	0.159792	0.0365376	0.268197	0.350876	0.881631	0.66778	1	1	FALSE	FALSE	FALSE	3	4	3	5	5	0.670533	1.37267	-0.718889	FALSE	FALSE	FALSE
E9PW43;Q9CQS8	E9PW43;Q9CQS8	>tr|E9PW43|E9PW43_MOUSE Protein transport protein Sec61 subunit beta OS=Mus musculus OX=10090 GN=Gm10320 PE=3 SV=1;>sp|Q9CQS8|SC61B_MOUSE Protein transport protein Sec61 subunit beta OS=Mus musculus OX=10090 GN=Sec61b PE=1 SV=3	GM10320;SEC61B	1	1	1	0.164348	0.0869073	-0.0716834	0.183498	0.632334	0.739273	0.573557	1	0.987322	FALSE	FALSE	FALSE	5	5	5	5	5	0.0262422	0.030825	-0.0048767	FALSE	FALSE	FALSE
E9PWK1;Q9D379;F6YTS6	E9PWK1;Q9D379;F6YTS6	>tr|E9PWK1|E9PWK1_MOUSE Isoform of Q9D379, Epoxide hydrolase OS=Mus musculus OX=10090 GN=Ephx1 PE=1 SV=1;>sp|Q9D379|HYEP_MOUSE Epoxide hydrolase 1 OS=Mus musculus OX=10090 GN=Ephx1 PE=1 SV=2;>tr|F6YTS6|F6YTS6_MOUSE Isoform of Q9D379, Epoxide hydrolase 1 (Fragment) OS=Mus musculus OX=10090 GN=Ephx1 PE=1 SV=2	EPHX1	3	3	5	-0.0314101	-0.0543442	0.0267258	0.7393	0.459133	0.75284	0.94961	1	0.989694	FALSE	FALSE	FALSE	18	18	20	19	18	0.0105901	-0.317238	0.33292	FALSE	FALSE	FALSE
E9PWY9;Q8C0C7	E9PWY9;Q8C0C7	>tr|E9PWY9|E9PWY9_MOUSE Isoform of Q8C0C7, Phenylalanine--tRNA ligase alpha subunit OS=Mus musculus OX=10090 GN=Farsa PE=1 SV=1;>sp|Q8C0C7|SYFA_MOUSE Phenylalanine--tRNA ligase alpha subunit OS=Mus musculus OX=10090 GN=Farsa PE=1 SV=1	FARSA	4	4	4	-0.0833417	-0.0811783	0.0311249	0.2755	0.334782	0.828109	0.670782	1	1	FALSE	FALSE	FALSE	23	24	22	23	24	0.0381109	0.308829	-0.275318	FALSE	FALSE	FALSE
E9PX94;Q8K1A6	E9PX94;Q8K1A6	>tr|E9PX94|E9PX94_MOUSE Isoform of Q8K1A6, Coiled-coil and C2 domain-containing protein 1A OS=Mus musculus OX=10090 GN=Cc2d1a PE=1 SV=2;>sp|Q8K1A6|C2D1A_MOUSE Coiled-coil and C2 domain-containing protein 1A OS=Mus musculus OX=10090 GN=Cc2d1a PE=1 SV=2	CC2D1A	2	2	3	0.01391	0.0667713	0.0588182	0.899792	0.527306	0.485203	1	1	0.883974	FALSE	FALSE	FALSE	11	14	13	11	11	-0.716088	-0.465537	-0.248466	FALSE	FALSE	FALSE
E9PXB0;Q8K1N1;E9QAC9	E9PXB0;Q8K1N1;E9QAC9	>tr|E9PXB0|E9PXB0_MOUSE Isoform of Q8K1N1, Calcium-independent phospholipase A2-gamma OS=Mus musculus OX=10090 GN=Pnpla8 PE=1 SV=1;>sp|Q8K1N1|PLPL8_MOUSE Calcium-independent phospholipase A2-gamma OS=Mus musculus OX=10090 GN=Pnpla8 PE=1 SV=1;>tr|E9QAC9|E9QAC9_MOUSE Isoform of Q8K1N1, Calcium-independent phospholipase A2-gamma OS=Mus musculus OX=10090 GN=Pnpla8 PE=1 SV=1	PNPLA8	2	2	2	0.255473	0.114309	-0.140761	0.00765476	0.330899	0.182265	0.0935928	1	0.667917	FALSE	FALSE	FALSE	8	11	16	9	10	-0.27652	-1.39708	1.1406	FALSE	FALSE	FALSE
E9PXB7;Q8CFI0-3;Q8CFI0;A0A286YCM8;G3X9H8;Q8CFI0-2	E9PXB7;Q8CFI0-3;Q8CFI0;A0A286YCM8;G3X9H8;Q8CFI0-2	>tr|E9PXB7|E9PXB7_MOUSE Isoform of Q8CFI0, E3 ubiquitin-protein ligase NEDD4-like OS=Mus musculus OX=10090 GN=Nedd4l PE=1 SV=1;>sp|Q8CFI0-3|NED4L_MOUSE Isoform of Q8CFI0, Isoform 3 of E3 ubiquitin-protein ligase NEDD4-like OS=Mus musculus OX=10090 GN=Nedd4l;>sp|Q8CFI0|NED4L_MOUSE E3 ubiquitin-protein ligase NEDD4-like OS=Mus musculus OX=10090 GN=Nedd4l PE=1 SV=2;>tr|A0A286YCM8|A0A286YCM8_MOUSE Is…	NEDD4L	1	1	1	0.589789	0.05796	-0.516359	0.000259997	0.748833	0.00407996	0.00799763	1	0.077993	TRUE	FALSE	FALSE	7	6	6	5	5	-0.477906	-0.451673	-0.0226133	FALSE	FALSE	FALSE
E9PXB9;Z4YN86;Q9CQ85	E9PXB9;Z4YN86;Q9CQ85	>tr|E9PXB9|E9PXB9_MOUSE Isoform of Q9CQ85, Mitochondrial import inner membrane translocase subunit Tim22 OS=Mus musculus OX=10090 GN=Timm22 PE=1 SV=1;>tr|Z4YN86|Z4YN86_MOUSE Isoform of Q9CQ85, Mitochondrial import inner membrane translocase subunit Tim22 (Fragment) OS=Mus musculus OX=10090 GN=Timm22 PE=1 SV=1;>sp|Q9CQ85|TIM22_MOUSE Mitochondrial import inner membrane translocase subunit Tim22 OS=…	TIMM22	1	1	1	0.0552906	-0.00437721	-0.0375122	0.714793	1	0.847212	0.939797	1	1	FALSE	FALSE	FALSE	5	5	5	5	5	0.0262422	0.030825	-0.0048767	FALSE	FALSE	FALSE
E9PXG2;J3KMS4	E9PXG2;J3KMS4	>tr|E9PXG2|E9PXG2_MOUSE Isoform of Q62108, Disks large homolog 4 (Fragment) OS=Mus musculus OX=10090 GN=Dlg4 PE=1 SV=8;>tr|J3KMS4|J3KMS4_MOUSE Isoform of Q62108, Disks large homolog 4 (Fragment) OS=Mus musculus OX=10090 GN=Dlg4 PE=1 SV=1	DLG4	1	1	1	0.0790403	0.0279497	-0.0312015	0.524755	0.922251	1	0.844009	1	1	FALSE	FALSE	FALSE	2	5	5	5	3	-1.32373	-1.30793	-0.0048767	FALSE	FALSE	FALSE
E9PXK7;D6RFQ2;Q9Z210	E9PXK7;D6RFQ2;Q9Z210	>tr|E9PXK7|E9PXK7_MOUSE Isoform of Q9Z210, Peroxisomal membrane protein 11B OS=Mus musculus OX=10090 GN=Pex11b PE=1 SV=1;>tr|D6RFQ2|D6RFQ2_MOUSE Predicted gene 42957 OS=Mus musculus OX=10090 GN=Gm42957 PE=1 SV=1;>sp|Q9Z210|PX11B_MOUSE Peroxisomal membrane protein 11B OS=Mus musculus OX=10090 GN=Pex11b PE=1 SV=1	PEX11B;GM42957	1	1	1	0.00709222	-0.00511938	0.0175467	1	1	0.98101	1	1	1	FALSE	FALSE	FALSE	5	5	5	5	5	0.0262422	0.030825	-0.0048767	FALSE	FALSE	FALSE
E9PY16	E9PY16	>tr|E9PY16|E9PY16_MOUSE ArfGAP with dual PH domains 1 OS=Mus musculus OX=10090 GN=Adap1 PE=1 SV=1	ADAP1	6	6	7	0.0279217	0.0306587	0.0272416	0.903187	0.751833	0.501177	1	1	0.894032	FALSE	FALSE	FALSE	29	29	31	30	31	0.28015	0.0494779	0.231953	FALSE	FALSE	FALSE
E9PYA3;A0A0R4J052;G5E8T9;Q99KB8-2;Q99KB8;E9Q2H8	E9PYA3;A0A0R4J052;G5E8T9;Q99KB8-2;Q99KB8;E9Q2H8	>tr|E9PYA3|E9PYA3_MOUSE Isoform of Q99KB8, Hydroxyacylglutathione hydrolase, mitochondrial (Fragment) OS=Mus musculus OX=10090 GN=Hagh PE=1 SV=1;>tr|A0A0R4J052|A0A0R4J052_MOUSE Isoform of Q99KB8, Hydroxyacylglutathione hydrolase, mitochondrial OS=Mus musculus OX=10090 GN=Hagh PE=1 SV=1;>tr|G5E8T9|G5E8T9_MOUSE Isoform of Q99KB8, Hydroxyacyl glutathione hydrolase OS=Mus musculus OX=10090 GN=Hagh PE…	HAGH	4	4	4	0.0903385	0.00220875	-0.0376693	0.425934	0.961454	0.85261	0.7814	1	1	FALSE	FALSE	FALSE	19	20	20	21	20	0.0252054	0.0324711	-0.0075933	FALSE	FALSE	FALSE
E9PYI7;F6VG99;E9PYF4;F6TFN2	E9PYI7;F6VG99;E9PYF4;F6TFN2	>tr|E9PYI7|E9PYI7_MOUSE Isoform of E9PYF4, LIM domain only 7 OS=Mus musculus OX=10090 GN=Lmo7 PE=1 SV=1;>tr|F6VG99|F6VG99_MOUSE Isoform of E9PYF4, LIM domain only 7 (Fragment) OS=Mus musculus OX=10090 GN=Lmo7 PE=1 SV=1;>tr|E9PYF4|E9PYF4_MOUSE LIM domain only 7 OS=Mus musculus OX=10090 GN=Lmo7 PE=1 SV=1;>tr|F6TFN2|F6TFN2_MOUSE Isoform of E9PYF4, LIM domain only 7 (Fragment) OS=Mus musculus OX=1009…	LMO7	1	1	2	0.247204	0.202835	0.000477479	0.0474995	0.211338	0.987689	0.292644	0.936756	1	FALSE	FALSE	FALSE	9	10	8	10	8	-0.649904	0.0379897	-0.693278	FALSE	FALSE	FALSE
E9PYI8;Q9JMA1	E9PYI8;Q9JMA1	>tr|E9PYI8|E9PYI8_MOUSE Isoform of Q9JMA1, Ubiquitin carboxyl-terminal hydrolase 14 OS=Mus musculus OX=10090 GN=Usp14 PE=1 SV=1;>sp|Q9JMA1|UBP14_MOUSE Ubiquitin carboxyl-terminal hydrolase 14 OS=Mus musculus OX=10090 GN=Usp14 PE=1 SV=3	USP14	4	5	4	-0.0863636	-0.118309	0.00808789	0.216991	0.128175	0.996187	0.612347	0.802666	1	FALSE	FALSE	FALSE	23	21	24	21	23	0.29918	-0.11317	0.416341	FALSE	FALSE	FALSE
E9PYJ7;Q6ZPQ6-2;Q6ZPQ6;A0A0G2JFQ8	E9PYJ7;Q6ZPQ6-2;Q6ZPQ6;A0A0G2JFQ8	>tr|E9PYJ7|E9PYJ7_MOUSE Isoform of Q6ZPQ6, Membrane-associated phosphatidylinositol transfer protein 2 OS=Mus musculus OX=10090 GN=Pitpnm2 PE=1 SV=1;>sp|Q6ZPQ6-2|PITM2_MOUSE Isoform of Q6ZPQ6, Isoform 2 of Membrane-associated phosphatidylinositol transfer protein 2 OS=Mus musculus OX=10090 GN=Pitpnm2;>sp|Q6ZPQ6|PITM2_MOUSE Membrane-associated phosphatidylinositol transfer protein 2 OS=Mus musculu…	PITPNM2	1	1	1	0.141354	-0.193288	-0.30155	0.250557	0.219578	0.0495995	0.653619	0.940912	0.373003	FALSE	FALSE	FALSE	7	6	6	7	8	0.856657	0.878002	-0.0289141	FALSE	FALSE	FALSE
E9PYL9;Q9CXW4;E9PZB3	E9PYL9;Q9CXW4;E9PZB3	>tr|E9PYL9|E9PYL9_MOUSE Predicted gene 10036 OS=Mus musculus OX=10090 GN=Gm10036 PE=3 SV=1;>sp|Q9CXW4|RL11_MOUSE 60S ribosomal protein L11 OS=Mus musculus OX=10090 GN=Rpl11 PE=1 SV=4;>tr|E9PZB3|E9PZB3_MOUSE Predicted gene 5093 OS=Mus musculus OX=10090 GN=Gm5093 PE=1 SV=1	GM10036;RPL11;GM5093	2	2	2	0.113255	0.0101152	-0.0853687	0.159998	0.928153	0.380088	0.542452	1	0.854534	FALSE	FALSE	FALSE	10	10	10	10	10	0.025581	0.0318746	-0.00660904	FALSE	FALSE	FALSE
E9PZ00;Q8BFQ1;K3W4L3;J3QPG5;Q61207	E9PZ00;Q8BFQ1;K3W4L3;J3QPG5;Q61207	>tr|E9PZ00|E9PZ00_MOUSE Isoform of Q61207, Prosaposin OS=Mus musculus OX=10090 GN=Psap PE=1 SV=1;>tr|Q8BFQ1|Q8BFQ1_MOUSE Isoform of Q61207, Prosaposin OS=Mus musculus OX=10090 GN=Psap PE=1 SV=1;>tr|K3W4L3|K3W4L3_MOUSE Isoform of Q61207, Prosaposin OS=Mus musculus OX=10090 GN=Psap PE=1 SV=1;>tr|J3QPG5|J3QPG5_MOUSE Isoform of Q61207, Prosaposin OS=Mus musculus OX=10090 GN=Psap PE=1 SV=1;>sp|Q61207|…	PSAP	2	2	2	-0.14984	-0.168679	0.0156085	0.158141	0.158207	0.988798	0.539363	0.863249	1	FALSE	FALSE	FALSE	17	16	11	14	13	-0.621757	0.506357	-1.14069	FALSE	FALSE	FALSE
E9PZ43;A0A0G2JDN7;P27546-4	E9PZ43;A0A0G2JDN7;P27546-4	>tr|E9PZ43|E9PZ43_MOUSE Isoform of P27546, Microtubule-associated protein OS=Mus musculus OX=10090 GN=Map4 PE=1 SV=3;>tr|A0A0G2JDN7|A0A0G2JDN7_MOUSE Isoform of P27546, Microtubule-associated protein OS=Mus musculus OX=10090 GN=Map4 PE=1 SV=1;>sp|P27546-4|MAP4_MOUSE Isoform of P27546, Isoform 4 of Microtubule-associated protein 4 OS=Mus musculus OX=10090 GN=Map4	MAP4	5	5	5	0.188543	0.0258019	-0.148145	0.00563561	0.716547	0.0206195	0.0781312	1	0.22628	FALSE	FALSE	FALSE	27	27	27	26	24	-0.367058	-0.350856	-0.0133593	FALSE	FALSE	FALSE
E9PZC3;Q923D2;E9PZC4	E9PZC3;Q923D2;E9PZC4	>tr|E9PZC3|E9PZC3_MOUSE Isoform of Q923D2, Flavin reductase (NADPH) OS=Mus musculus OX=10090 GN=Blvrb PE=1 SV=1;>sp|Q923D2|BLVRB_MOUSE Flavin reductase (NADPH) OS=Mus musculus OX=10090 GN=Blvrb PE=1 SV=3;>tr|E9PZC4|E9PZC4_MOUSE Isoform of Q923D2, Flavin reductase (NADPH) OS=Mus musculus OX=10090 GN=Blvrb PE=1 SV=1	BLVRB	2	2	2	0.060185	-0.00144142	-0.0338586	0.514823	0.982734	0.859166	0.835294	1	1	FALSE	FALSE	FALSE	10	10	10	10	10	0.025581	0.0318746	-0.00660904	FALSE	FALSE	FALSE
E9PZF0;Q01768;Q5NC80	E9PZF0;Q01768;Q5NC80	>tr|E9PZF0|E9PZF0_MOUSE Nucleoside diphosphate kinase OS=Mus musculus OX=10090 GN=Gm20390 PE=3 SV=1;>sp|Q01768|NDKB_MOUSE Nucleoside diphosphate kinase B OS=Mus musculus OX=10090 GN=Nme2 PE=1 SV=1;>tr|Q5NC80|Q5NC80_MOUSE Isoform of P15532, Nucleoside diphosphate kinase (Fragment) OS=Mus musculus OX=10090 GN=Nme1 PE=1 SV=1	GM20390;NME2;NME1	11	11	10	-0.067278	-0.0218436	0.0953686	0.0816848	0.65728	0.0462843	0.388328	1	0.354368	FALSE	FALSE	FALSE	56	56	57	51	61	0.303788	0.252483	0.0495514	FALSE	FALSE	FALSE
E9PZS4;Q9D0T1	E9PZS4;Q9D0T1	>tr|E9PZS4|E9PZS4_MOUSE Isoform of Q9D0T1, NHP2-like protein 1 OS=Mus musculus OX=10090 GN=Snu13 PE=1 SV=1;>sp|Q9D0T1|NH2L1_MOUSE NHP2-like protein 1 OS=Mus musculus OX=10090 GN=Snu13 PE=1 SV=4	SNU13	1	1	1	-0.0422827	-0.0754932	0.0116608	0.812472	0.678753	1	0.978585	1	1	FALSE	FALSE	FALSE	5	5	5	5	5	0.0262422	0.030825	-0.0048767	FALSE	FALSE	FALSE
E9PZS8;Q61387	E9PZS8;Q61387	>tr|E9PZS8|E9PZS8_MOUSE Isoform of Q61387, Cytochrome c oxidase subunit 7A-related protein, mitochondrial OS=Mus musculus OX=10090 GN=Cox7a2l PE=1 SV=1;>sp|Q61387|COX7R_MOUSE Cytochrome c oxidase subunit 7A-related protein, mitochondrial OS=Mus musculus OX=10090 GN=Cox7a2l PE=1 SV=1	COX7A2L	1	1	1	0.285048	-0.0567327	-0.303559	0.0698593	1	0.0519995	0.361512	1	0.38327	FALSE	FALSE	FALSE	5	5	5	4	5	0.0262422	0.030825	-0.0048767	FALSE	FALSE	FALSE
E9Q026;A0A0N4SW93;Q7TPS5-2;Q7TPS5;Q7TPS5-3	E9Q026;A0A0N4SW93;Q7TPS5-2;Q7TPS5;Q7TPS5-3	>tr|E9Q026|E9Q026_MOUSE Isoform of Q7TPS5, C2 domain-containing protein 5 OS=Mus musculus OX=10090 GN=C2cd5 PE=1 SV=1;>tr|A0A0N4SW93|A0A0N4SW93_MOUSE Isoform of Q7TPS5, C2 domain-containing protein 5 OS=Mus musculus OX=10090 GN=C2cd5 PE=1 SV=1;>sp|Q7TPS5-2|C2CD5_MOUSE Isoform of Q7TPS5, Isoform 2 of C2 domain-containing protein 5 OS=Mus musculus OX=10090 GN=C2cd5;>sp|Q7TPS5|C2CD5_MOUSE C2 domain-…	C2CD5	1	1	1	0.132347	0.244858	0.11736	0.278137	0.112299	0.408176	0.672978	0.754625	0.862643	FALSE	FALSE	FALSE	10	11	12	11	7	-1.35027	-1.62869	0.294219	FALSE	FALSE	FALSE
E9Q035;Q921I1	E9Q035;Q921I1	>tr|E9Q035|E9Q035_MOUSE Predicted gene 20425 OS=Mus musculus OX=10090 GN=Gm20425 PE=4 SV=1;>sp|Q921I1|TRFE_MOUSE Serotransferrin OS=Mus musculus OX=10090 GN=Tf PE=1 SV=1	GM20425;TF	8	8	8	0.0909454	0.318787	0.221466	0.0808867	2.8342e-06	0.000360873	0.38802	0.000383757	0.0127294	FALSE	TRUE	TRUE	43	41	41	40	40	-0.0507737	-0.0425542	-0.00792079	FALSE	FALSE	FALSE
E9Q0A3;Q68FM7	E9Q0A3;Q68FM7	>tr|E9Q0A3|E9Q0A3_MOUSE Isoform of Q68FM7, Rho guanine nucleotide exchange factor (GEF) 11 (Fragment) OS=Mus musculus OX=10090 GN=Arhgef11 PE=1 SV=8;>tr|Q68FM7|Q68FM7_MOUSE Rho guanine nucleotide exchange factor (GEF) 11 OS=Mus musculus OX=10090 GN=Arhgef11 PE=1 SV=1	ARHGEF11	1	1	1	0.180727	0.12171	-0.0402162	0.164438	0.378476	0.920911	0.549199	1	1	FALSE	FALSE	FALSE	2	3	6	6	3	-0.0587934	-1.85199	1.82203	FALSE	FALSE	FALSE
E9Q0H6;P51880	E9Q0H6;P51880	>tr|E9Q0H6|E9Q0H6_MOUSE Isoform of P51880, Fatty acid-binding protein, brain OS=Mus musculus OX=10090 GN=Fabp7 PE=1 SV=1;>sp|P51880|FABP7_MOUSE Fatty acid-binding protein, brain OS=Mus musculus OX=10090 GN=Fabp7 PE=1 SV=2	FABP7	3	3	3	0.0180426	0.0580942	0.0714647	0.947027	0.601095	0.442781	1	1	0.873264	FALSE	FALSE	FALSE	14	15	15	14	15	0.0253343	0.0322663	-0.00725542	FALSE	FALSE	FALSE
E9Q0K9;Q3V1U8	E9Q0K9;Q3V1U8	>tr|E9Q0K9|E9Q0K9_MOUSE Isoform of Q3V1U8, ELMO domain-containing protein 1 OS=Mus musculus OX=10090 GN=Elmod1 PE=1 SV=1;>sp|Q3V1U8|ELMD1_MOUSE ELMO domain-containing protein 1 OS=Mus musculus OX=10090 GN=Elmod1 PE=1 SV=2	ELMOD1	5	5	5	0.0420238	0.00942993	-0.0195152	0.428888	0.913584	0.950506	0.7814	1	1	FALSE	FALSE	FALSE	23	22	23	25	22	0.0208393	-0.0898451	0.112258	FALSE	FALSE	FALSE
E9Q0N0;Q9Z0R4;E9Q3I9;E9Q3I5;E9Q3I8;E9Q3I4;Q9Z0R4-2	E9Q0N0;Q9Z0R4;E9Q3I9;E9Q3I5;E9Q3I8;E9Q3I4;Q9Z0R4-2	>tr|E9Q0N0|E9Q0N0_MOUSE Isoform of Q9Z0R4, Intersectin-1 OS=Mus musculus OX=10090 GN=Itsn1 PE=1 SV=1;>sp|Q9Z0R4|ITSN1_MOUSE Intersectin-1 OS=Mus musculus OX=10090 GN=Itsn1 PE=1 SV=2;>tr|E9Q3I9|E9Q3I9_MOUSE Isoform of Q9Z0R4, Intersectin-1 OS=Mus musculus OX=10090 GN=Itsn1 PE=1 SV=1;>tr|E9Q3I5|E9Q3I5_MOUSE Isoform of Q9Z0R4, Intersectin-1 OS=Mus musculus OX=10090 GN=Itsn1 PE=1 SV=1;>tr|E9Q3I8|E9Q3…	ITSN1	7	8	8	0.0447182	0.0420253	-0.0119571	0.335496	0.438284	0.754081	0.721009	1	0.990839	FALSE	FALSE	FALSE	39	36	40	40	40	0.370183	0.0247954	0.347721	FALSE	FALSE	FALSE
E9Q175;E9Q3L1;E9PVU0;E9Q174;V9GXM4;V9GX76;Q64331	E9Q175;E9Q3L1;E9PVU0;E9Q174;V9GXM4;V9GX76;Q64331	>tr|E9Q175|E9Q175_MOUSE Isoform of Q64331, Unconventional myosin-VI OS=Mus musculus OX=10090 GN=Myo6 PE=1 SV=1;>tr|E9Q3L1|E9Q3L1_MOUSE Isoform of Q64331, Unconventional myosin-VI OS=Mus musculus OX=10090 GN=Myo6 PE=1 SV=1;>tr|E9PVU0|E9PVU0_MOUSE Isoform of Q64331, Unconventional myosin-VI OS=Mus musculus OX=10090 GN=Myo6 PE=1 SV=1;>tr|E9Q174|E9Q174_MOUSE Isoform of Q64331, Unconventional myosin-V…	MYO6	11	13	11	0.135183	0.157924	0.0269021	0.000755088	0.000356884	0.424065	0.0171521	0.0195692	0.867202	TRUE	TRUE	FALSE	58	56	62	59	59	0.196256	-0.131929	0.331714	FALSE	FALSE	FALSE
E9Q1G8;E9Q9F5	E9Q1G8;E9Q9F5	>tr|E9Q1G8|E9Q1G8_MOUSE Isoform of O55131, Septin-7 OS=Mus musculus OX=10090 GN=Sept7 PE=1 SV=2;>tr|E9Q9F5|E9Q9F5_MOUSE Isoform of O55131, Septin-7 OS=Mus musculus OX=10090 GN=Sept7 PE=1 SV=2	SEPT7	10	11	10	0.0164068	0.0599738	0.0542047	0.522095	0.240192	0.403156	0.841033	0.958757	0.862355	FALSE	FALSE	FALSE	54	52	55	53	54	0.149141	-0.0324284	0.18318	FALSE	FALSE	FALSE
E9Q1K7;D3Z0G6;D3Z0G7;D3Z0G5;E9Q652;Q8CGE9;Q3TTW9	E9Q1K7;D3Z0G6;D3Z0G7;D3Z0G5;E9Q652;Q8CGE9;Q3TTW9	>tr|E9Q1K7|E9Q1K7_MOUSE Isoform of Q8CGE9, Regulator of G-protein-signaling 12 OS=Mus musculus OX=10090 GN=Rgs12 PE=1 SV=1;>tr|D3Z0G6|D3Z0G6_MOUSE Isoform of Q8CGE9, Regulator of G-protein-signaling 12 OS=Mus musculus OX=10090 GN=Rgs12 PE=1 SV=1;>tr|D3Z0G7|D3Z0G7_MOUSE Isoform of Q8CGE9, Regulator of G-protein-signaling 12 OS=Mus musculus OX=10090 GN=Rgs12 PE=1 SV=1;>tr|D3Z0G5|D3Z0G5_MOUSE Isofor…	RGS12	1	1	1	0.0320749	0.0634676	0.0490004	0.847712	0.710893	0.778852	0.990199	1	0.998689	FALSE	FALSE	FALSE	9	7	7	13	10	1.09548	1.08776	-0.00140838	FALSE	FALSE	FALSE
E9Q1S3;Q01405	E9Q1S3;Q01405	>tr|E9Q1S3|E9Q1S3_MOUSE Isoform of Q01405, Protein transport protein Sec23A OS=Mus musculus OX=10090 GN=Sec23a PE=1 SV=1;>sp|Q01405|SC23A_MOUSE Protein transport protein Sec23A OS=Mus musculus OX=10090 GN=Sec23a PE=1 SV=2	SEC23A	4	4	4	-0.139337	-0.0434244	0.112321	0.0752757	0.681348	0.169662	0.374224	1	0.648499	FALSE	FALSE	FALSE	21	19	18	19	20	0.197298	0.368125	-0.175192	FALSE	FALSE	FALSE
E9Q1U6;Q6PEE2;Q6PEE2-2	E9Q1U6;Q6PEE2;Q6PEE2-2	>tr|E9Q1U6|E9Q1U6_MOUSE Isoform of Q6PEE2, CBP80/20-dependent translation initiation factor OS=Mus musculus OX=10090 GN=Ctif PE=1 SV=1;>sp|Q6PEE2|CTIF_MOUSE CBP80/20-dependent translation initiation factor OS=Mus musculus OX=10090 GN=Ctif PE=1 SV=2;>sp|Q6PEE2-2|CTIF_MOUSE Isoform of Q6PEE2, Isoform 2 of CBP80/20-dependent translation initiation factor OS=Mus musculus OX=10090 GN=Ctif	CTIF	1	1	1	0.05634	0.0626916	0.0137149	0.685813	0.706733	1	0.927428	1	1	FALSE	FALSE	FALSE	4	7	4	3	6	-0.380263	1.21977	-1.62211	FALSE	FALSE	FALSE
E9Q1V3;O35435	E9Q1V3;O35435	>tr|E9Q1V3|E9Q1V3_MOUSE Isoform of O35435, Dihydroorotate dehydrogenase (quinone), mitochondrial OS=Mus musculus OX=10090 GN=Dhodh PE=1 SV=1;>sp|O35435|PYRD_MOUSE Dihydroorotate dehydrogenase (quinone), mitochondrial OS=Mus musculus OX=10090 GN=Dhodh PE=1 SV=2	DHODH	3	3	3	0.0696884	-0.0236623	-0.0705876	0.287289	0.763827	0.380721	0.678149	1	0.854603	FALSE	FALSE	FALSE	12	15	15	14	15	0.0253343	0.0322663	-0.00725542	FALSE	FALSE	FALSE
E9Q1V9;E9Q1W0;E9Q1T1;A0A0G2JGS4;Q6PHZ2-2;Q6PHZ2-4;Q6PHZ2;Q6PHZ2-5;Q8CCM0	E9Q1V9;E9Q1W0;E9Q1T1;A0A0G2JGS4;Q6PHZ2-2;Q6PHZ2-4;Q6PHZ2;Q6PHZ2-5;Q8CCM0	>tr|E9Q1V9|E9Q1V9_MOUSE Isoform of Q6PHZ2, Calcium/calmodulin-dependent protein kinase type II subunit delta OS=Mus musculus OX=10090 GN=Camk2d PE=1 SV=2;>tr|E9Q1W0|E9Q1W0_MOUSE Isoform of Q6PHZ2, Calcium/calmodulin-dependent protein kinase type II subunit delta OS=Mus musculus OX=10090 GN=Camk2d PE=1 SV=2;>tr|E9Q1T1|E9Q1T1_MOUSE Isoform of Q6PHZ2, Calcium/calmodulin-dependent protein kinase type…	CAMK2D	5	5	5	0.126607	0.564277	0.425213	0.154447	3.50561e-10	2.07954e-07	0.534055	2.07602e-07	2.2821e-05	FALSE	TRUE	TRUE	26	25	27	26	24	-0.110782	-0.345868	0.239736	FALSE	FALSE	FALSE
E9Q247;Q6AXF6-2;Q6AXF6	E9Q247;Q6AXF6-2;Q6AXF6	>tr|E9Q247|E9Q247_MOUSE Isoform of Q6AXF6, SID1 transmembrane family member 1 OS=Mus musculus OX=10090 GN=Sidt1 PE=1 SV=1;>sp|Q6AXF6-2|SIDT1_MOUSE Isoform of Q6AXF6, Isoform 2 of SID1 transmembrane family member 1 OS=Mus musculus OX=10090 GN=Sidt1;>sp|Q6AXF6|SIDT1_MOUSE SID1 transmembrane family member 1 OS=Mus musculus OX=10090 GN=Sidt1 PE=1 SV=1	SIDT1	2	2	2	0.0382266	-0.0726664	-0.0856405	0.650253	0.759914	0.836973	0.912643	1	1	FALSE	FALSE	FALSE	7	8	8	9	9	0.371515	0.377545	-0.0092612	FALSE	FALSE	FALSE
E9Q2A6;Q9QVP9;Q3UDE9	E9Q2A6;Q9QVP9;Q3UDE9	>tr|E9Q2A6|E9Q2A6_MOUSE Isoform of Q9QVP9, Protein-tyrosine kinase 2-beta OS=Mus musculus OX=10090 GN=Ptk2b PE=1 SV=1;>sp|Q9QVP9|FAK2_MOUSE Protein-tyrosine kinase 2-beta OS=Mus musculus OX=10090 GN=Ptk2b PE=1 SV=2;>tr|Q3UDE9|Q3UDE9_MOUSE Isoform of Q9QVP9, Protein-tyrosine kinase 2-beta OS=Mus musculus OX=10090 GN=Ptk2b PE=1 SV=1	PTK2B	14	13	13	0.189712	-0.148438	-0.302209	5.60035e-07	0.0027251	6.78141e-10	4.86406e-05	0.0733547	2.23259e-07	TRUE	FALSE	TRUE	71	70	63	68	72	0.122123	0.462603	-0.34689	FALSE	FALSE	FALSE
E9Q2E4	E9Q2E4	>tr|E9Q2E4|E9Q2E4_MOUSE HECT domain E3 ubiquitin protein ligase 4 OS=Mus musculus OX=10090 GN=Hectd4 PE=1 SV=2	HECTD4	1	0	0	-0.134614			0.360196			0.73814			FALSE			9	13	2	9	7	-1.83523	3.20305	-5.10241	FALSE	TRUE	TRUE
E9Q2W8;Q9D920	E9Q2W8;Q9D920	>tr|E9Q2W8|E9Q2W8_MOUSE Isoform of Q9D920, BLOC-1-related complex subunit 5 OS=Mus musculus OX=10090 GN=Borcs5 PE=1 SV=1;>sp|Q9D920|BORC5_MOUSE BLOC-1-related complex subunit 5 OS=Mus musculus OX=10090 GN=Borcs5 PE=1 SV=1	BORCS5	1	0	0	-0.0834577			0.909211			1			FALSE			1	3	2	2	3	0.0639161	0.983201	-0.934352	FALSE	FALSE	FALSE
E9Q2W9	E9Q2W9	>tr|E9Q2W9|E9Q2W9_MOUSE Isoform of P57780, Alpha-actinin-4 (Fragment) OS=Mus musculus OX=10090 GN=Actn4 PE=1 SV=1	ACTN4	1	1	1	-7.276e-06	-0.148628	-0.111015	1	0.323597	0.435456	1	1	0.868909	FALSE	FALSE	FALSE	5	5	5	5	5	0.0262422	0.030825	-0.0048767	FALSE	FALSE	FALSE
E9Q3B9;D3YYS6;O35678;Q3UFN1	E9Q3B9;D3YYS6;O35678;Q3UFN1	>tr|E9Q3B9|E9Q3B9_MOUSE Isoform of O35678, Monoglyceride lipase OS=Mus musculus OX=10090 GN=Mgll PE=1 SV=1;>tr|D3YYS6|D3YYS6_MOUSE Isoform of O35678, Monoglyceride lipase OS=Mus musculus OX=10090 GN=Mgll PE=1 SV=1;>sp|O35678|MGLL_MOUSE Monoglyceride lipase OS=Mus musculus OX=10090 GN=Mgll PE=1 SV=1;>tr|Q3UFN1|Q3UFN1_MOUSE Isoform of O35678, Monoglyceride lipase OS=Mus musculus OX=10090 GN=Mgll PE…	MGLL	3	3	3	-0.0756123	-0.0029464	0.100826	0.396002	0.885602	0.168548	0.75925	1	0.64782	FALSE	FALSE	FALSE	22	18	21	22	21	0.52825	-0.00535815	0.537582	FALSE	FALSE	FALSE
E9Q3F7;Q7TN75-2;Q7TN75	E9Q3F7;Q7TN75-2;Q7TN75	>tr|E9Q3F7|E9Q3F7_MOUSE Isoform of Q7TN75, Retrotransposon-derived protein PEG10 OS=Mus musculus OX=10090 GN=Peg10 PE=1 SV=1;>sp|Q7TN75-2|PEG10_MOUSE Isoform of Q7TN75, Isoform 2 of Retrotransposon-derived protein PEG10 OS=Mus musculus OX=10090 GN=Peg10;>sp|Q7TN75|PEG10_MOUSE Retrotransposon-derived protein PEG10 OS=Mus musculus OX=10090 GN=Peg10 PE=1 SV=2	PEG10	1	1	1	0.28028	0.11007	-0.118692	0.134579	0.576634	0.592294	0.496291	1	0.942517	FALSE	FALSE	FALSE	5	5	5	5	5	0.0262422	0.030825	-0.0048767	FALSE	FALSE	FALSE
E9Q3M3;O08788;E9Q586;O08788-2;D3YX34	E9Q3M3;O08788;E9Q586;O08788-2;D3YX34	>tr|E9Q3M3|E9Q3M3_MOUSE Isoform of O08788, Dynactin subunit 1 OS=Mus musculus OX=10090 GN=Dctn1 PE=1 SV=1;>sp|O08788|DCTN1_MOUSE Dynactin subunit 1 OS=Mus musculus OX=10090 GN=Dctn1 PE=1 SV=3;>tr|E9Q586|E9Q586_MOUSE Isoform of O08788, Dynactin subunit 1 OS=Mus musculus OX=10090 GN=Dctn1 PE=1 SV=1;>sp|O08788-2|DCTN1_MOUSE Isoform of O08788, Isoform 2 of Dynactin subunit 1 OS=Mus musculus OX=10090 …	DCTN1	14	15	14	-0.00528776	0.00617192	0.0224367	0.881653	0.923879	0.585035	1	1	0.938527	FALSE	FALSE	FALSE	72	71	72	77	77	0.286385	0.24178	0.0428916	FALSE	FALSE	FALSE
E9Q3M9;F7B0R9	E9Q3M9;F7B0R9	>tr|E9Q3M9|E9Q3M9_MOUSE RIKEN cDNA 2010300C02 gene OS=Mus musculus OX=10090 GN=2010300C02Rik PE=1 SV=1;>tr|F7B0R9|F7B0R9_MOUSE Isoform of E9Q3M9, RIKEN cDNA 2010300C02 gene (Fragment) OS=Mus musculus OX=10090 GN=2010300C02Rik PE=1 SV=1	2010300C02RIK	9	9	9	0.37582	0.0090008	-0.34087	5.9952e-15	0.971933	1.31554e-09	1.77038e-12	1	3.5596e-07	TRUE	FALSE	TRUE	46	48	43	48	43	-0.338751	0.022721	-0.364324	FALSE	FALSE	FALSE
E9Q3P4	E9Q3P4	>tr|E9Q3P4|E9Q3P4_MOUSE Centromere protein F OS=Mus musculus OX=10090 GN=Cenpf PE=1 SV=1	CENPF	1	1	1	0.159218	0.0310316	-0.119848	0.187838	0.95347	0.384656	0.57599	1	0.857195	FALSE	FALSE	FALSE	4	5	5	5	4	-0.552373	-0.542981	-0.0048767	FALSE	FALSE	FALSE
E9Q3Q6;E9Q4G8;Q61490	E9Q3Q6;E9Q4G8;Q61490	>tr|E9Q3Q6|E9Q3Q6_MOUSE Isoform of Q61490, CD166 antigen OS=Mus musculus OX=10090 GN=Alcam PE=1 SV=1;>tr|E9Q4G8|E9Q4G8_MOUSE Isoform of Q61490, CD166 antigen OS=Mus musculus OX=10090 GN=Alcam PE=1 SV=1;>sp|Q61490|CD166_MOUSE CD166 antigen OS=Mus musculus OX=10090 GN=Alcam PE=1 SV=3	ALCAM	8	8	8	-0.0588955	0.00889489	0.0941832	0.225403	0.95389	0.0619015	0.627444	1	0.419275	FALSE	FALSE	FALSE	38	40	40	38	41	0.101511	0.118787	-0.0184064	FALSE	FALSE	FALSE
E9Q3T7;P54822;E9Q242	E9Q3T7;P54822;E9Q242	>tr|E9Q3T7|E9Q3T7_MOUSE Isoform of P54822, Adenylosuccinate lyase OS=Mus musculus OX=10090 GN=Adsl PE=1 SV=1;>sp|P54822|PUR8_MOUSE Adenylosuccinate lyase OS=Mus musculus OX=10090 GN=Adsl PE=1 SV=2;>tr|E9Q242|E9Q242_MOUSE Isoform of P54822, Adenylosuccinate lyase OS=Mus musculus OX=10090 GN=Adsl PE=1 SV=1	ADSL	1	1	1	-0.0270719	0.109417	0.153839	0.916191	0.470175	0.246438	1	1	0.75057	FALSE	FALSE	FALSE	7	6	6	9	7	0.453837	0.436831	0.0134438	FALSE	FALSE	FALSE
E9Q3Y7;E9Q5L4;Q5PR69-2;Q5PR69	E9Q3Y7;E9Q5L4;Q5PR69-2;Q5PR69	>tr|E9Q3Y7|E9Q3Y7_MOUSE Isoform of Q5PR69, RIKEN cDNA C530008M17 gene OS=Mus musculus OX=10090 GN=C530008M17Rik PE=1 SV=1;>tr|E9Q5L4|E9Q5L4_MOUSE Isoform of Q5PR69, RIKEN cDNA C530008M17 gene OS=Mus musculus OX=10090 GN=C530008M17Rik PE=1 SV=1;>sp|Q5PR69-2|K1211_MOUSE Isoform of Q5PR69, Isoform 2 of Uncharacterized protein KIAA1211 OS=Mus musculus OX=10090 GN=Kiaa1211;>sp|Q5PR69|K1211_MOUSE Uncha…	C530008M17RIK;KIAA1211	1	1	1	0.104172	0.0192279	-0.0690287	0.394936	0.98523	0.707153	0.75925	1	0.981356	FALSE	FALSE	FALSE	3	3	5	5	3	0.130066	-1.24961	1.40038	FALSE	FALSE	FALSE
E9Q421;Q8BXX3;Q8BL63;Q9CXY9	E9Q421;Q8BXX3;Q8BL63;Q9CXY9	>tr|E9Q421|E9Q421_MOUSE Isoform of Q9CXY9, GPI-anchor transamidase OS=Mus musculus OX=10090 GN=Pigk PE=1 SV=1;>tr|Q8BXX3|Q8BXX3_MOUSE Isoform of Q9CXY9, GPI-anchor transamidase OS=Mus musculus OX=10090 GN=Pigk PE=1 SV=1;>tr|Q8BL63|Q8BL63_MOUSE Isoform of Q9CXY9, GPI-anchor transamidase OS=Mus musculus OX=10090 GN=Pigk PE=1 SV=1;>sp|Q9CXY9|GPI8_MOUSE GPI-anchor transamidase OS=Mus musculus OX=1009…	PIGK	1	1	1	-0.0344156	0.129053	0.17342	0.870911	0.519735	0.205698	0.996822	1	0.698148	FALSE	FALSE	FALSE	4	6	4	5	6	0.0582011	1.1762	-1.13615	FALSE	FALSE	FALSE
E9Q4K0;Q8BL65-2;Q8BL65-3;Q8BL65;Q8BL65-4;E9Q0W6;Q8BL65-5;F6VVW4;D3Z0Y4;F6UI99	E9Q4K0;Q8BL65-2;Q8BL65-3;Q8BL65;Q8BL65-4;E9Q0W6;Q8BL65-5;F6VVW4;D3Z0Y4;F6UI99	>tr|E9Q4K0|E9Q4K0_MOUSE Isoform of Q8BL65, Actin-binding LIM protein 2 OS=Mus musculus OX=10090 GN=Ablim2 PE=1 SV=1;>sp|Q8BL65-2|ABLM2_MOUSE Isoform of Q8BL65, Isoform 2 of Actin-binding LIM protein 2 OS=Mus musculus OX=10090 GN=Ablim2;>sp|Q8BL65-3|ABLM2_MOUSE Isoform of Q8BL65, Isoform 3 of Actin-binding LIM protein 2 OS=Mus musculus OX=10090 GN=Ablim2;>sp|Q8BL65|ABLM2_MOUSE Actin-binding LIM pr…	ABLIM2	4	4	4	0.242313	0.236343	0.0102498	9.57241e-05	0.00201648	0.970296	0.00371939	0.0628159	1	TRUE	FALSE	FALSE	23	22	23	25	22	0.00603401	-0.115802	0.12371	FALSE	FALSE	FALSE
E9Q4K7;A0A286YCV9	E9Q4K7;A0A286YCV9	>tr|E9Q4K7|E9Q4K7_MOUSE Isoform of A0A286YCV9, Kinesin family member 13B OS=Mus musculus OX=10090 GN=Kif13b PE=1 SV=1;>tr|A0A286YCV9|A0A286YCV9_MOUSE Kinesin family member 13B OS=Mus musculus OX=10090 GN=Kif13b PE=1 SV=1	KIF13B	1	1	1	-0.0606473	-0.0893868	-0.00441836	0.607594	0.544855	1	0.89545	1	1	FALSE	FALSE	FALSE	5	5	5	5	5	0.0262422	0.030825	-0.0048767	FALSE	FALSE	FALSE
E9Q524;A0A1Y7VP88;E9QLH4;Q8C7M3-6;Q8C7M3-4;Q8C7M3-3;Q8C7M3-5;Q8C7M3-2;Q8C7M3;A0A1Y7VJX8	E9Q524;A0A1Y7VP88;E9QLH4;Q8C7M3-6;Q8C7M3-4;Q8C7M3-3;Q8C7M3-5;Q8C7M3-2;Q8C7M3;A0A1Y7VJX8	>tr|E9Q524|E9Q524_MOUSE Isoform of Q8C7M3, E3 ubiquitin-protein ligase TRIM9 OS=Mus musculus OX=10090 GN=Trim9 PE=1 SV=1;>tr|A0A1Y7VP88|A0A1Y7VP88_MOUSE Isoform of Q8C7M3, E3 ubiquitin-protein ligase TRIM9 OS=Mus musculus OX=10090 GN=Trim9 PE=1 SV=1;>tr|E9QLH4|E9QLH4_MOUSE Isoform of Q8C7M3, E3 ubiquitin-protein ligase TRIM9 OS=Mus musculus OX=10090 GN=Trim9 PE=1 SV=1;>sp|Q8C7M3-6|TRIM9_MOUSE Iso…	TRIM9	2	2	2	0.0299816	0.0112564	0.00672384	0.758725	0.89414	0.883875	0.955711	1	1	FALSE	FALSE	FALSE	9	10	10	10	8	-0.641141	-0.603151	-0.0331779	FALSE	FALSE	FALSE
E9Q557;E9PZW0	E9Q557;E9PZW0	>sp|E9Q557|DESP_MOUSE Desmoplakin OS=Mus musculus OX=10090 GN=Dsp PE=1 SV=1;>tr|E9PZW0|E9PZW0_MOUSE Isoform of E9Q557, Desmoplakin OS=Mus musculus OX=10090 GN=Dsp PE=1 SV=1	DSP	1	1	1	-0.0747596	0.00217254	0.105531	1	1	0.552974	1	1	0.924641	FALSE	FALSE	FALSE	3	3	3	3	4	0.805474	0.780325	0.0187464	FALSE	FALSE	FALSE
E9Q5B5;O08528	E9Q5B5;O08528	>tr|E9Q5B5|E9Q5B5_MOUSE Isoform of O08528, Hexokinase-2 OS=Mus musculus OX=10090 GN=Hk2 PE=1 SV=1;>sp|O08528|HXK2_MOUSE Hexokinase-2 OS=Mus musculus OX=10090 GN=Hk2 PE=1 SV=1	HK2	1	1	1	0.109183	0.181662	0.0995908	0.606914	0.239578	0.530715	0.895213	0.958757	0.91638	FALSE	FALSE	FALSE	3	4	4	3	4	0.0547736	0.0256179	0.029154	FALSE	FALSE	FALSE
E9Q5F4;E9Q606	E9Q5F4;E9Q606	>tr|E9Q5F4|E9Q5F4_MOUSE Isoform of P60710, Actin, cytoplasmic 1 (Fragment) OS=Mus musculus OX=10090 GN=Actb PE=1 SV=1;>tr|E9Q606|E9Q606_MOUSE Isoform of P60710, Actin, cytoplasmic 1 (Fragment) OS=Mus musculus OX=10090 GN=Actb PE=1 SV=1	ACTB	1	1	1	-0.201125	-0.231427	0.00419925	0.195798	0.198038	1	0.586401	0.913381	1	FALSE	FALSE	FALSE	5	5	5	5	5	0.0262422	0.030825	-0.0048767	FALSE	FALSE	FALSE
E9Q5N7;E9PUM9;E9Q7X7;E9PUN0	E9Q5N7;E9PUM9;E9Q7X7;E9PUN0	>tr|E9Q5N7|E9Q5N7_MOUSE Isoform of E9Q7X7, Neurexin II OS=Mus musculus OX=10090 GN=Nrxn2 PE=1 SV=2;>tr|E9PUM9|E9PUM9_MOUSE Isoform of E9Q7X7, Neurexin II OS=Mus musculus OX=10090 GN=Nrxn2 PE=1 SV=1;>tr|E9Q7X7|E9Q7X7_MOUSE Neurexin II OS=Mus musculus OX=10090 GN=Nrxn2 PE=1 SV=1;>tr|E9PUN0|E9PUN0_MOUSE Isoform of E9Q7X7, Neurexin II OS=Mus musculus OX=10090 GN=Nrxn2 PE=1 SV=1	NRXN2	1	1	2	-0.108248	0.0411438	0.147763	0.476155	0.852291	0.167331	0.81725	1	0.64782	FALSE	FALSE	FALSE	9	11	9	9	11	0.0522705	0.645006	-0.602544	FALSE	FALSE	FALSE
E9Q5Q0;Q3TGG2;A0A0U1RPL0;Q7TQH0-3;Q7TQH0;Q7TQH0-2	E9Q5Q0;Q3TGG2;A0A0U1RPL0;Q7TQH0-3;Q7TQH0;Q7TQH0-2	>tr|E9Q5Q0|E9Q5Q0_MOUSE Isoform of Q7TQH0, Ataxin-2-like protein (Fragment) OS=Mus musculus OX=10090 GN=Atxn2l PE=1 SV=2;>tr|Q3TGG2|Q3TGG2_MOUSE Isoform of Q7TQH0, Ataxin-2-like protein OS=Mus musculus OX=10090 GN=Atxn2l PE=1 SV=1;>tr|A0A0U1RPL0|A0A0U1RPL0_MOUSE Isoform of Q7TQH0, Ataxin-2-like protein OS=Mus musculus OX=10090 GN=Atxn2l PE=1 SV=1;>sp|Q7TQH0-3|ATX2L_MOUSE Isoform of Q7TQH0, Isofor…	ATXN2L	1	0	0	0.0646391			0.694713			0.931166			FALSE			5	5	3	2	3	-1.39912	0.0278157	-1.43768	FALSE	FALSE	FALSE
E9Q683;Q6PHS9-4;Q6PHS9-2;Q6PHS9-5;Q6PHS9;Q6PHS9-3;Q6PHS9-6	E9Q683;Q6PHS9-4;Q6PHS9-2;Q6PHS9-5;Q6PHS9;Q6PHS9-3;Q6PHS9-6	>tr|E9Q683|E9Q683_MOUSE Isoform of Q6PHS9, Voltage-dependent calcium channel subunit alpha-2/delta-2 OS=Mus musculus OX=10090 GN=Cacna2d2 PE=1 SV=2;>sp|Q6PHS9-4|CA2D2_MOUSE Isoform of Q6PHS9, Isoform 4 of Voltage-dependent calcium channel subunit alpha-2/delta-2 OS=Mus musculus OX=10090 GN=Cacna2d2;>sp|Q6PHS9-2|CA2D2_MOUSE Isoform of Q6PHS9, Isoform 2 of Voltage-dependent calcium channel subunit …	CACNA2D2	4	6	4	-0.118551	0.090441	0.201947	0.156156	0.233443	0.0128205	0.535371	0.952344	0.165162	FALSE	FALSE	FALSE	20	18	26	19	24	0.917783	-0.224557	1.15264	FALSE	FALSE	FALSE
E9Q6B6;E9Q6E0;J3QNR6;K3W4S4;Q9ESN9-2;Q9ESN9-3;Q9ESN9-4;Q9ESN9;Q9ESN9-6;Q9ESN9-5	E9Q6B6;E9Q6E0;J3QNR6;K3W4S4;Q9ESN9-2;Q9ESN9-3;Q9ESN9-4;Q9ESN9;Q9ESN9-6;Q9ESN9-5	>tr|E9Q6B6|E9Q6B6_MOUSE Isoform of Q9ESN9, C-Jun-amino-terminal kinase-interacting protein 3 OS=Mus musculus OX=10090 GN=Mapk8ip3 PE=1 SV=1;>tr|E9Q6E0|E9Q6E0_MOUSE Isoform of Q9ESN9, C-Jun-amino-terminal kinase-interacting protein 3 OS=Mus musculus OX=10090 GN=Mapk8ip3 PE=1 SV=1;>tr|J3QNR6|J3QNR6_MOUSE Isoform of Q9ESN9, C-Jun-amino-terminal kinase-interacting protein 3 OS=Mus musculus OX=10090 G…	MAPK8IP3	3	3	3	0.0841276	0.0596577	-0.00945852	0.261977	0.535255	0.962515	0.664192	1	1	FALSE	FALSE	FALSE	20	17	18	21	23	0.993642	0.811357	0.176778	FALSE	FALSE	FALSE
E9Q6I2;Q61730;Q61730-3;G3UY13;Q61730-2	E9Q6I2;Q61730;Q61730-3;G3UY13;Q61730-2	>tr|E9Q6I2|E9Q6I2_MOUSE Isoform of Q61730, Interleukin-1 receptor accessory protein OS=Mus musculus OX=10090 GN=Il1rap PE=1 SV=1;>sp|Q61730|IL1AP_MOUSE Interleukin-1 receptor accessory protein OS=Mus musculus OX=10090 GN=Il1rap PE=1 SV=1;>sp|Q61730-3|IL1AP_MOUSE Isoform of Q61730, Isoform 3 of Interleukin-1 receptor accessory protein OS=Mus musculus OX=10090 GN=Il1rap;>tr|G3UY13|G3UY13_MOUSE Isof…	IL1RAP	2	2	2	0.13362	0.12638	-0.00717769	0.133677	0.234369	1	0.494671	0.952344	1	FALSE	FALSE	FALSE	10	11	12	10	12	0.27433	0.043141	0.232526	FALSE	FALSE	FALSE
E9Q6L0;J3QP81;A0A087WS18;A0A087WQF1;A0A087WQ95;A0A087WNW8;A0A087WRK0;A0A087WP42;E9QNY9;A0A087WRE8;E9QKH0;A0A087WQ31;Q80TV8-2;Q80TV8;A0A0A6YXZ1	E9Q6L0;J3QP81;A0A087WS18;A0A087WQF1;A0A087WQ95;A0A087WNW8;A0A087WRK0;A0A087WP42;E9QNY9;A0A087WRE8;E9QKH0;A0A087WQ31;Q80TV8-2;Q80TV8;A0A0A6YXZ1	>tr|E9Q6L0|E9Q6L0_MOUSE Isoform of Q80TV8, CLIP-associating protein 1 OS=Mus musculus OX=10090 GN=Clasp1 PE=1 SV=2;>tr|J3QP81|J3QP81_MOUSE Isoform of Q80TV8, CLIP-associating protein 1 OS=Mus musculus OX=10090 GN=Clasp1 PE=1 SV=1;>tr|A0A087WS18|A0A087WS18_MOUSE Isoform of Q80TV8, CLIP-associating protein 1 OS=Mus musculus OX=10090 GN=Clasp1 PE=1 SV=2;>tr|A0A087WQF1|A0A087WQF1_MOUSE Isoform of Q80…	CLASP1	4	5	4	0.0779554	0.117286	0.0492754	0.242724	0.0858507	0.424747	0.644214	0.671324	0.867202	FALSE	FALSE	FALSE	22	22	21	14	23	0.167707	0.314335	-0.15036	FALSE	FALSE	FALSE
E9Q6P5;A0A1Y7VL44	E9Q6P5;A0A1Y7VL44	>sp|E9Q6P5|TTC7B_MOUSE Tetratricopeptide repeat protein 7B OS=Mus musculus OX=10090 GN=Ttc7b PE=1 SV=1;>tr|A0A1Y7VL44|A0A1Y7VL44_MOUSE Isoform of E9Q6P5, Tetratricopeptide repeat protein 7B OS=Mus musculus OX=10090 GN=Ttc7b PE=1 SV=1	TTC7B	3	3	3	0.0989324	0.122708	0.0373798	0.140308	0.154417	0.761685	0.505675	0.855802	0.994217	FALSE	FALSE	FALSE	30	24	24	24	20	-0.567968	-0.565794	0.00258627	FALSE	FALSE	FALSE
E9Q6Q2;E0CZE3;E9QMI9;E9QJQ9;E0CYT1;E9QMI8;E9QM73;Q3UH66-6;Q3UH66-2;Q3UH66-7;Q3UH66-4;Q3UH66-3;Q3UH66;Q3UH66-5	E9Q6Q2;E0CZE3;E9QMI9;E9QJQ9;E0CYT1;E9QMI8;E9QM73;Q3UH66-6;Q3UH66-2;Q3UH66-7;Q3UH66-4;Q3UH66-3;Q3UH66;Q3UH66-5	>tr|E9Q6Q2|E9Q6Q2_MOUSE Isoform of Q3UH66, Serine/threonine-protein kinase WNK2 OS=Mus musculus OX=10090 GN=Wnk2 PE=1 SV=1;>tr|E0CZE3|E0CZE3_MOUSE Isoform of Q3UH66, Serine/threonine-protein kinase WNK2 OS=Mus musculus OX=10090 GN=Wnk2 PE=1 SV=1;>tr|E9QMI9|E9QMI9_MOUSE Isoform of Q3UH66, Serine/threonine-protein kinase WNK2 OS=Mus musculus OX=10090 GN=Wnk2 PE=1 SV=1;>tr|E9QJQ9|E9QJQ9_MOUSE Isofor…	WNK2	1	1	2	0.195946	0.124066	-0.0261891	0.111539	0.392676	0.832854	0.459378	1	1	FALSE	FALSE	FALSE	10	10	9	7	10	0.00996547	0.321908	-0.316956	FALSE	FALSE	FALSE
E9Q6U4;Q3UWL8;Q6P0X1	E9Q6U4;Q3UWL8;Q6P0X1	>tr|E9Q6U4|E9Q6U4_MOUSE Isoform of Q3UWL8, Prefoldin subunit 4 OS=Mus musculus OX=10090 GN=Pfdn4 PE=1 SV=1;>tr|Q3UWL8|Q3UWL8_MOUSE Prefoldin subunit 4 OS=Mus musculus OX=10090 GN=Pfdn4 PE=1 SV=1;>tr|Q6P0X1|Q6P0X1_MOUSE Isoform of Q3UWL8, Prefoldin 4 OS=Mus musculus OX=10090 GN=Pfdn4 PE=1 SV=1	PFDN4	1	1	1	-0.092265	-0.10845	0.0126707	0.458555	0.591274	1	0.803629	1	1	FALSE	FALSE	FALSE	5	5	5	5	5	0.0262422	0.030825	-0.0048767	FALSE	FALSE	FALSE
E9Q7G1;D3YZZ5	E9Q7G1;D3YZZ5	>tr|E9Q7G1|E9Q7G1_MOUSE Isoform of D3YZZ5, Transmembrane p24-trafficking protein 7 OS=Mus musculus OX=10090 GN=Tmed7 PE=1 SV=1;>tr|D3YZZ5|D3YZZ5_MOUSE Transmembrane p24-trafficking protein 7 OS=Mus musculus OX=10090 GN=Tmed7 PE=1 SV=1	TMED7	1	1	1	-0.173436	0.0347177	0.253092	0.164118	1	0.150258	0.549199	1	0.625	FALSE	FALSE	FALSE	7	7	8	7	7	0.0318863	-0.365835	0.403737	FALSE	FALSE	FALSE
E9Q7Q3;A0A0R4J1P2;P21107	E9Q7Q3;A0A0R4J1P2;P21107	>tr|E9Q7Q3|E9Q7Q3_MOUSE Isoform of P21107, Tropomyosin alpha-3 chain OS=Mus musculus OX=10090 GN=Tpm3 PE=1 SV=1;>tr|A0A0R4J1P2|A0A0R4J1P2_MOUSE Isoform of P21107, Tropomyosin alpha-3 chain OS=Mus musculus OX=10090 GN=Tpm3 PE=1 SV=1;>sp|P21107|TPM3_MOUSE Tropomyosin alpha-3 chain OS=Mus musculus OX=10090 GN=Tpm3 PE=1 SV=3	TPM3	13	13	13	0.0221415	-0.0835346	-0.0803119	0.477398	0.205657	0.258766	0.81725	0.924054	0.765698	FALSE	FALSE	FALSE	59	64	63	63	61	-0.122966	-0.068072	-0.0547233	FALSE	FALSE	FALSE
E9Q7S0;F7BQW7;D3Z656;Q8CHC4;D3Z1M7	E9Q7S0;F7BQW7;D3Z656;Q8CHC4;D3Z1M7	>tr|E9Q7S0|E9Q7S0_MOUSE Isoform of Q8CHC4, Synaptojanin-1 OS=Mus musculus OX=10090 GN=Synj1 PE=1 SV=1;>tr|F7BQW7|F7BQW7_MOUSE Isoform of Q8CHC4, Synaptojanin-1 (Fragment) OS=Mus musculus OX=10090 GN=Synj1 PE=1 SV=1;>tr|D3Z656|D3Z656_MOUSE Isoform of Q8CHC4, Synaptojanin-1 OS=Mus musculus OX=10090 GN=Synj1 PE=1 SV=1;>sp|Q8CHC4|SYNJ1_MOUSE Synaptojanin-1 OS=Mus musculus OX=10090 GN=Synj1 PE=1 SV=3;…	SYNJ1	33	33	34	0.0314004	-0.1091	-0.0983147	0.383436	0.000489101	0.00137726	0.752351	0.0241372	0.0353964	FALSE	TRUE	TRUE	165	163	162	169	158	-0.0744477	-0.0509844	-0.0232057	FALSE	FALSE	FALSE
E9Q7T7	E9Q7T7	>sp|E9Q7T7|CHADL_MOUSE Chondroadherin-like protein OS=Mus musculus OX=10090 GN=Chadl PE=1 SV=1	CHADL	1	1	1	-0.0917816	-0.0249536	0.109617	0.499455	0.940271	0.495375	0.829695	1	0.889806	FALSE	FALSE	FALSE	5	5	5	5	5	0.0262422	0.030825	-0.0048767	FALSE	FALSE	FALSE
E9Q7U2;Q8CGU1	E9Q7U2;Q8CGU1	>tr|E9Q7U2|E9Q7U2_MOUSE Isoform of Q8CGU1, Calcium-binding and coiled-coil domain-containing protein 1 OS=Mus musculus OX=10090 GN=Calcoco1 PE=1 SV=1;>sp|Q8CGU1|CACO1_MOUSE Calcium-binding and coiled-coil domain-containing protein 1 OS=Mus musculus OX=10090 GN=Calcoco1 PE=1 SV=2	CALCOCO1	2	2	2	0.148611	0.0803207	-0.0321566	0.109781	0.341035	0.838267	0.454675	1	1	FALSE	FALSE	FALSE	10	10	8	10	10	0.025581	0.693174	-0.678359	FALSE	FALSE	FALSE
E9Q852;E9Q9C3;Q9QZQ1-2;Q9QZQ1	E9Q852;E9Q9C3;Q9QZQ1-2;Q9QZQ1	>tr|E9Q852|E9Q852_MOUSE Isoform of Q9QZQ1, Afadin OS=Mus musculus OX=10090 GN=Afdn PE=1 SV=2;>tr|E9Q9C3|E9Q9C3_MOUSE Isoform of Q9QZQ1, Afadin OS=Mus musculus OX=10090 GN=Afdn PE=1 SV=1;>sp|Q9QZQ1-2|AFAD_MOUSE Isoform of Q9QZQ1, Isoform 1 of Afadin OS=Mus musculus OX=10090 GN=Afdn;>sp|Q9QZQ1|AFAD_MOUSE Afadin OS=Mus musculus OX=10090 GN=Afdn PE=1 SV=3	AFDN	5	5	4	0.0398762	0.00913922	0.0199699	0.544719	0.894988	0.749537	0.856491	1	0.988829	FALSE	FALSE	FALSE	30	24	27	25	27	0.379306	0.026775	0.354899	FALSE	FALSE	FALSE
E9Q855;Q3UXS0;O35609	E9Q855;Q3UXS0;O35609	>tr|E9Q855|E9Q855_MOUSE Isoform of O35609, Secretory carrier-associated membrane protein OS=Mus musculus OX=10090 GN=Scamp3 PE=1 SV=1;>tr|Q3UXS0|Q3UXS0_MOUSE Isoform of O35609, Secretory carrier-associated membrane protein OS=Mus musculus OX=10090 GN=Scamp3 PE=1 SV=1;>sp|O35609|SCAM3_MOUSE Secretory carrier-associated membrane protein 3 OS=Mus musculus OX=10090 GN=Scamp3 PE=1 SV=3	SCAMP3	2	2	2	0.0606527	-0.0291137	-0.0712058	0.578428	0.689851	0.476359	0.881281	1	0.883974	FALSE	FALSE	FALSE	12	10	9	10	10	0.025581	0.352048	-0.331841	FALSE	FALSE	FALSE
E9Q8N1;E9Q8K5;A2ASS6-2;A2ASS6	E9Q8N1;E9Q8K5;A2ASS6-2;A2ASS6	>tr|E9Q8N1|E9Q8N1_MOUSE Isoform of A2ASS6, Titin OS=Mus musculus OX=10090 GN=Ttn PE=1 SV=1;>tr|E9Q8K5|E9Q8K5_MOUSE Isoform of A2ASS6, Titin OS=Mus musculus OX=10090 GN=Ttn PE=1 SV=1;>sp|A2ASS6-2|TITIN_MOUSE Isoform of A2ASS6, Isoform 2 of Titin OS=Mus musculus OX=10090 GN=Ttn;>sp|A2ASS6|TITIN_MOUSE Titin OS=Mus musculus OX=10090 GN=Ttn PE=1 SV=1	TTN	2	2	2	0.240689	0.338598	-0.00419106	0.255794	0.257094	1	0.658552	0.966852	1	FALSE	FALSE	FALSE	14	11	12	14	12	0.273469	0.00892296	0.266418	FALSE	FALSE	FALSE
E9Q8N5;Q08EB6;Q08EB5;Q8BRT1;F7DCH5	E9Q8N5;Q08EB6;Q08EB5;Q8BRT1;F7DCH5	>tr|E9Q8N5|E9Q8N5_MOUSE Isoform of Q8BRT1, CLIP-associating protein 2 OS=Mus musculus OX=10090 GN=Clasp2 PE=1 SV=1;>tr|Q08EB6|Q08EB6_MOUSE Isoform of Q8BRT1, CLIP-associating protein 2 OS=Mus musculus OX=10090 GN=Clasp2 PE=1 SV=1;>tr|Q08EB5|Q08EB5_MOUSE Isoform of Q8BRT1, CLIP-associating protein 2 OS=Mus musculus OX=10090 GN=Clasp2 PE=1 SV=1;>sp|Q8BRT1|CLAP2_MOUSE CLIP-associating protein 2 OS=M…	CLASP2	15	15	15	0.0413108	0.14182	0.111386	0.173104	0.000670077	0.00292408	0.558661	0.0314309	0.059894	FALSE	TRUE	FALSE	81	80	82	82	76	-0.143914	-0.222008	0.0805427	FALSE	FALSE	FALSE
E9Q8N8	E9Q8N8	>tr|E9Q8N8|E9Q8N8_MOUSE Isoform of O88343, Anion exchange protein OS=Mus musculus OX=10090 GN=Slc4a4 PE=1 SV=1	SLC4A4	12	13	12	-0.0562556	0.188401	0.26206	0.262352	0.00328781	5.02383e-06	0.664192	0.0839242	0.000381683	FALSE	FALSE	TRUE	65	64	63	65	60	-0.177519	-0.11632	-0.0606672	FALSE	FALSE	FALSE
E9Q8P8;Q3TY60-2;Q3TY60	E9Q8P8;Q3TY60-2;Q3TY60	>tr|E9Q8P8|E9Q8P8_MOUSE Isoform of Q3TY60, Protein FAM131B OS=Mus musculus OX=10090 GN=Fam131b PE=1 SV=1;>sp|Q3TY60-2|F131B_MOUSE Isoform of Q3TY60, Isoform 2 of Protein FAM131B OS=Mus musculus OX=10090 GN=Fam131b;>sp|Q3TY60|F131B_MOUSE Protein FAM131B OS=Mus musculus OX=10090 GN=Fam131b PE=1 SV=1	FAM131B	3	3	3	-0.00704646	0.0566006	0.0809745	0.922609	0.52657	0.444753	1	1	0.873929	FALSE	FALSE	FALSE	15	15	15	15	16	0.220508	0.225818	-0.00725542	FALSE	FALSE	FALSE
E9Q8T7	E9Q8T7	>sp|E9Q8T7|DYH1_MOUSE Dynein heavy chain 1, axonemal OS=Mus musculus OX=10090 GN=Dnah1 PE=1 SV=1	DNAH1	1	1	1	0.0119718	-0.0644931	-0.0564563	1	0.738973	0.773872	1	1	0.998689	FALSE	FALSE	FALSE	4	4	4	5	5	0.676532	0.631526	0.0400066	FALSE	FALSE	FALSE
E9Q8Y9;A0A0R4J1T4;Q80XG9-2;Q80XG9	E9Q8Y9;A0A0R4J1T4;Q80XG9-2;Q80XG9	>tr|E9Q8Y9|E9Q8Y9_MOUSE Isoform of Q80XG9, Leucine-rich repeat transmembrane neuronal protein 4 OS=Mus musculus OX=10090 GN=Lrrtm4 PE=1 SV=1;>tr|A0A0R4J1T4|A0A0R4J1T4_MOUSE Isoform of Q80XG9, Leucine-rich repeat transmembrane neuronal protein 4 OS=Mus musculus OX=10090 GN=Lrrtm4 PE=1 SV=1;>sp|Q80XG9-2|LRRT4_MOUSE Isoform of Q80XG9, Isoform 2 of Leucine-rich repeat transmembrane neuronal protein 4…	LRRTM4	1	1	1	0.0327216	-0.0155498	-0.019773	0.849072	1	1	0.990199	1	1	FALSE	FALSE	FALSE	5	5	5	5	5	0.0262422	0.030825	-0.0048767	FALSE	FALSE	FALSE
E9Q912;E9Q6Q4;Q3TU36;A0A0G2JGC8	E9Q912;E9Q6Q4;Q3TU36;A0A0G2JGC8	>tr|E9Q912|E9Q912_MOUSE RAP1, GTP-GDP dissociation stimulator 1 OS=Mus musculus OX=10090 GN=Rap1gds1 PE=1 SV=1;>tr|E9Q6Q4|E9Q6Q4_MOUSE Isoform of E9Q912, RAP1, GTP-GDP dissociation stimulator 1 OS=Mus musculus OX=10090 GN=Rap1gds1 PE=1 SV=1;>tr|Q3TU36|Q3TU36_MOUSE Isoform of E9Q912, RAP1, GTP-GDP dissociation stimulator 1 OS=Mus musculus OX=10090 GN=Rap1gds1 PE=1 SV=1;>tr|A0A0G2JGC8|A0A0G2JGC8_MO…	RAP1GDS1	14	14	14	-0.10398	-0.0842772	0.0556411	0.0074921	0.111339	0.130364	0.092998	0.752739	0.590625	FALSE	FALSE	FALSE	70	69	74	73	75	0.299762	0.0768252	0.223929	FALSE	FALSE	FALSE
E9Q919;Q9Z0Y1	E9Q919;Q9Z0Y1	>tr|E9Q919|E9Q919_MOUSE Isoform of Q9Z0Y1, Dynactin subunit 3 OS=Mus musculus OX=10090 GN=Dctn3 PE=1 SV=1;>sp|Q9Z0Y1|DCTN3_MOUSE Dynactin subunit 3 OS=Mus musculus OX=10090 GN=Dctn3 PE=1 SV=2	DCTN3	3	3	3	0.0722297	0.0457205	-0.00402765	0.28352	0.539123	0.949968	0.675563	1	1	FALSE	FALSE	FALSE	15	15	15	15	15	0.0253343	0.0322663	-0.00725542	FALSE	FALSE	FALSE
E9Q933;Q8BK08	E9Q933;Q8BK08	>tr|E9Q933|E9Q933_MOUSE Isoform of Q8BK08, Transmembrane protein 11, mitochondrial OS=Mus musculus OX=10090 GN=Tmem11 PE=1 SV=1;>sp|Q8BK08|TMM11_MOUSE Transmembrane protein 11, mitochondrial OS=Mus musculus OX=10090 GN=Tmem11 PE=1 SV=1	TMEM11	3	2	2	0.0832104	0.0193627	-0.137664	0.26768	0.888259	0.254473	0.667055	1	0.76048	FALSE	FALSE	FALSE	15	15	12	15	14	-0.182027	0.525963	-0.717641	FALSE	FALSE	FALSE
E9Q968;E9PVE8;P70205;E9Q3E8;Q6NXJ9;E9Q4B3	E9Q968;E9PVE8;P70205;E9Q3E8;Q6NXJ9;E9Q4B3	>tr|E9Q968|E9Q968_MOUSE Isoform of P70205, Pituitary adenylate cyclase-activating polypeptide type I receptor OS=Mus musculus OX=10090 GN=Adcyap1r1 PE=1 SV=1;>tr|E9PVE8|E9PVE8_MOUSE Isoform of P70205, Pituitary adenylate cyclase-activating polypeptide type I receptor OS=Mus musculus OX=10090 GN=Adcyap1r1 PE=1 SV=1;>sp|P70205|PACR_MOUSE Pituitary adenylate cyclase-activating polypeptide type I rec…	ADCYAP1R1	1	1	2	0.0543083	-0.0052307	0.0387689	0.727193	1	0.629748	0.946408	1	0.957103	FALSE	FALSE	FALSE	8	8	10	8	6	-0.809998	-1.44881	0.655748	FALSE	FALSE	FALSE
E9Q9A0;F6V2U0;D3YUL8;D3Z230;Q3UEQ1;D3YUD3;Q9EPW0;F6R4N2;A0A0R4J0Q2;E9QAD0;Q9EPW0-2	E9Q9A0;F6V2U0;D3YUL8;D3Z230;Q3UEQ1;D3YUD3;Q9EPW0;F6R4N2;A0A0R4J0Q2;E9QAD0;Q9EPW0-2	>tr|E9Q9A0|E9Q9A0_MOUSE Isoform of Q9EPW0, Type I inositol 3,4-bisphosphate 4-phosphatase OS=Mus musculus OX=10090 GN=Inpp4a PE=1 SV=2;>tr|F6V2U0|F6V2U0_MOUSE Isoform of Q9EPW0, Type I inositol 3,4-bisphosphate 4-phosphatase OS=Mus musculus OX=10090 GN=Inpp4a PE=1 SV=1;>tr|D3YUL8|D3YUL8_MOUSE Isoform of Q9EPW0, Type I inositol 3,4-bisphosphate 4-phosphatase OS=Mus musculus OX=10090 GN=Inpp4a PE=1…	INPP4A	4	5	4	-0.0613648	-0.0326408	0.0600592	0.340845	0.721626	0.521471	0.722553	1	0.90856	FALSE	FALSE	FALSE	31	26	24	30	29	0.414728	0.633078	-0.225301	FALSE	FALSE	FALSE
E9Q9C5;P63082;D3Z3B2	E9Q9C5;P63082;D3Z3B2	>tr|E9Q9C5|E9Q9C5_MOUSE Isoform of P63082, V-type proton ATPase proteolipid subunit (Fragment) OS=Mus musculus OX=10090 GN=Atp6v0c PE=1 SV=1;>sp|P63082|VATL_MOUSE V-type proton ATPase 16 kDa proteolipid subunit OS=Mus musculus OX=10090 GN=Atp6v0c PE=1 SV=1;>tr|D3Z3B2|D3Z3B2_MOUSE Isoform of P63082, V-type proton ATPase proteolipid subunit (Fragment) OS=Mus musculus OX=10090 GN=Atp6v0c PE=1 SV=1	ATP6V0C	8	8	8	0.00270795	-0.0804274	-0.0765199	0.866288	0.471185	0.181701	0.996822	1	0.667917	FALSE	FALSE	FALSE	40	40	39	42	39	-0.0442358	0.0398642	-0.0850556	FALSE	FALSE	FALSE
E9Q9C7;E9Q9C4;E9Q9C0;E9Q9C1;E9Q9C2;E9QK41;Q8K4G5-4;Q8K4G5-2;Q8K4G5;E9Q9Q7;E9Q9D1;E9Q9D2;E9Q030;Q8K4G5-3	E9Q9C7;E9Q9C4;E9Q9C0;E9Q9C1;E9Q9C2;E9QK41;Q8K4G5-4;Q8K4G5-2;Q8K4G5;E9Q9Q7;E9Q9D1;E9Q9D2;E9Q030;Q8K4G5-3	>tr|E9Q9C7|E9Q9C7_MOUSE Isoform of Q8K4G5, Actin-binding LIM protein 1 OS=Mus musculus OX=10090 GN=Ablim1 PE=1 SV=1;>tr|E9Q9C4|E9Q9C4_MOUSE Isoform of Q8K4G5, Actin-binding LIM protein 1 OS=Mus musculus OX=10090 GN=Ablim1 PE=1 SV=1;>tr|E9Q9C0|E9Q9C0_MOUSE Isoform of Q8K4G5, Actin-binding LIM protein 1 OS=Mus musculus OX=10090 GN=Ablim1 PE=1 SV=1;>tr|E9Q9C1|E9Q9C1_MOUSE Isoform of Q8K4G5, Actin-bi…	ABLIM1	5	5	5	0.23334	0.128199	-0.0927276	0.000132295	0.0370502	0.204424	0.00500854	0.465976	0.697018	TRUE	FALSE	FALSE	26	25	25	27	20	-0.67987	-0.655947	-0.0185611	FALSE	FALSE	FALSE
E9Q9H0;D3Z3B8;H7BWY4;Q811D0-2;Q811D0;Q811D0-3;F6UDT8	E9Q9H0;D3Z3B8;H7BWY4;Q811D0-2;Q811D0;Q811D0-3;F6UDT8	>tr|E9Q9H0|E9Q9H0_MOUSE Isoform of Q811D0, Disks large homolog 1 OS=Mus musculus OX=10090 GN=Dlg1 PE=1 SV=1;>tr|D3Z3B8|D3Z3B8_MOUSE Isoform of Q811D0, Disks large homolog 1 OS=Mus musculus OX=10090 GN=Dlg1 PE=1 SV=1;>tr|H7BWY4|H7BWY4_MOUSE Isoform of Q811D0, Disks large homolog 1 OS=Mus musculus OX=10090 GN=Dlg1 PE=1 SV=1;>sp|Q811D0-2|DLG1_MOUSE Isoform of Q811D0, Isoform 2 of Disks large homolog…	DLG1	9	9	10	0.0499565	0.115833	0.0717073	0.229491	0.0254907	0.0784095	0.63276	0.369991	0.474689	FALSE	FALSE	FALSE	50	47	51	47	46	-0.0489946	-0.300329	0.25572	FALSE	FALSE	FALSE
E9Q9N6;E9PYX3;A0A0R4J227;A0A0R4J0B1;F6ZS70;E9QMP6;Q05512-3;Q05512-4;Q05512;Q3T9A3;Q05512-2	E9Q9N6;E9PYX3;A0A0R4J227;A0A0R4J0B1;F6ZS70;E9QMP6;Q05512-3;Q05512-4;Q05512;Q3T9A3;Q05512-2	>tr|E9Q9N6|E9Q9N6_MOUSE Isoform of Q05512, Non-specific serine/threonine protein kinase OS=Mus musculus OX=10090 GN=Mark2 PE=1 SV=1;>tr|E9PYX3|E9PYX3_MOUSE Isoform of Q05512, Non-specific serine/threonine protein kinase OS=Mus musculus OX=10090 GN=Mark2 PE=1 SV=1;>tr|A0A0R4J227|A0A0R4J227_MOUSE Isoform of Q05512, Non-specific serine/threonine protein kinase OS=Mus musculus OX=10090 GN=Mark2 PE=1 …	MARK2	7	7	7	0.109649	-0.0191449	-0.103337	0.0225487	0.698859	0.0546835	0.186516	1	0.39327	FALSE	FALSE	FALSE	43	40	39	45	40	0.0252802	0.124112	-0.100607	FALSE	FALSE	FALSE
E9Q9N7;Q5RKR3	E9Q9N7;Q5RKR3	>tr|E9Q9N7|E9Q9N7_MOUSE Isoform of Q5RKR3, Immunoglobulin superfamily-containing leucine-rich repeat protein 2 OS=Mus musculus OX=10090 GN=Islr2 PE=1 SV=1;>sp|Q5RKR3|ISLR2_MOUSE Immunoglobulin superfamily containing leucine-rich repeat protein 2 OS=Mus musculus OX=10090 GN=Islr2 PE=1 SV=1	ISLR2	1	1	1	-0.0223892	-0.119462	-0.0487315	1	0.689773	0.914551	1	1	1	FALSE	FALSE	FALSE	8	9	6	8	7	-0.755988	0.418249	-1.18641	FALSE	FALSE	FALSE
E9QAC6;E9PUZ5;Q62083	E9QAC6;E9PUZ5;Q62083	>tr|E9QAC6|E9QAC6_MOUSE Isoform of Q62083, Galectin OS=Mus musculus OX=10090 GN=Pick1 PE=1 SV=1;>tr|E9PUZ5|E9PUZ5_MOUSE Isoform of Q62083, PRKCA-binding protein OS=Mus musculus OX=10090 GN=Pick1 PE=1 SV=1;>sp|Q62083|PICK1_MOUSE PRKCA-binding protein OS=Mus musculus OX=10090 GN=Pick1 PE=1 SV=2	PICK1	1	1	1	-0.178126	-0.0533102	0.156771	0.167778	0.790752	0.309957	0.55282	1	0.814135	FALSE	FALSE	FALSE	8	6	7	7	10	1.51268	1.10451	0.401848	FALSE	FALSE	FALSE
E9QAD8;Q5DU25;D3Z5I6;A4GZ26;D3Z6V7	E9QAD8;Q5DU25;D3Z5I6;A4GZ26;D3Z6V7	>tr|E9QAD8|E9QAD8_MOUSE Isoform of Q5DU25, IQ motif and SEC7 domain-containing protein 2 OS=Mus musculus OX=10090 GN=Iqsec2 PE=1 SV=1;>sp|Q5DU25|IQEC2_MOUSE IQ motif and SEC7 domain-containing protein 2 OS=Mus musculus OX=10090 GN=Iqsec2 PE=1 SV=3;>tr|D3Z5I6|D3Z5I6_MOUSE Isoform of Q5DU25, IQ motif and SEC7 domain-containing protein 2 OS=Mus musculus OX=10090 GN=Iqsec2 PE=1 SV=1;>tr|A4GZ26|A4GZ26…	IQSEC2	11	10	11	0.215974	-0.0351568	-0.187882	4.56667e-06	0.540133	0.000950747	0.000306486	1	0.0261325	TRUE	FALSE	TRUE	67	65	57	67	63	-0.083763	0.34786	-0.437736	FALSE	FALSE	FALSE
E9QAI5;G3UWN2;B2RQC6-2;B2RQC6	E9QAI5;G3UWN2;B2RQC6-2;B2RQC6	>tr|E9QAI5|E9QAI5_MOUSE Isoform of B2RQC6, CAD protein OS=Mus musculus OX=10090 GN=Cad PE=1 SV=1;>tr|G3UWN2|G3UWN2_MOUSE Isoform of B2RQC6, CAD protein OS=Mus musculus OX=10090 GN=Cad PE=1 SV=1;>sp|B2RQC6-2|PYR1_MOUSE Isoform of B2RQC6, Isoform 2 of CAD protein OS=Mus musculus OX=10090 GN=Cad;>sp|B2RQC6|PYR1_MOUSE CAD protein OS=Mus musculus OX=10090 GN=Cad PE=1 SV=1	CAD	1	1	2	0.0766702	0.244369	0.0203187	0.551934	0.0947391	0.719981	0.859242	0.711386	0.983159	FALSE	FALSE	FALSE	7	9	6	12	7	-0.70384	0.428456	-1.14425	FALSE	FALSE	FALSE
E9QAN4;G3UW47;Q6TA13;E9Q9G6;A0A087WQE8;P33173	E9QAN4;G3UW47;Q6TA13;E9Q9G6;A0A087WQE8;P33173	>tr|E9QAN4|E9QAN4_MOUSE Isoform of P33173, Kinesin-like protein KIF1A OS=Mus musculus OX=10090 GN=Kif1a PE=1 SV=1;>tr|G3UW47|G3UW47_MOUSE Isoform of P33173, Kinesin family member 1A OS=Mus musculus OX=10090 GN=Kif1a PE=1 SV=1;>tr|Q6TA13|Q6TA13_MOUSE Isoform of P33173, Kinesin-like protein KIF1A OS=Mus musculus OX=10090 GN=Kif1a PE=1 SV=1;>tr|E9Q9G6|E9Q9G6_MOUSE Isoform of P33173, Kinesin-like pro…	KIF1A	11	10	10	0.0133784	-0.0448172	-0.0385586	0.742583	0.424336	0.572353	0.950774	1	0.933451	FALSE	FALSE	FALSE	42	51	45	46	45	-0.400544	0.00688399	-0.410485	FALSE	FALSE	FALSE
E9QAQ3;Q6ZQ82	E9QAQ3;Q6ZQ82	>tr|E9QAQ3|E9QAQ3_MOUSE Isoform of Q6ZQ82, Rho GTPase-activating protein 26 OS=Mus musculus OX=10090 GN=Arhgap26 PE=1 SV=1;>sp|Q6ZQ82|RHG26_MOUSE Rho GTPase-activating protein 26 OS=Mus musculus OX=10090 GN=Arhgap26 PE=1 SV=3	ARHGAP26	2	2	2	0.0256439	-0.0527934	-0.0613431	0.580485	0.8308	0.474437	0.881281	1	0.883974	FALSE	FALSE	FALSE	12	10	10	15	14	1.08624	1.08372	-0.00660904	FALSE	FALSE	FALSE
E9QAQ5;Q9WV60	E9QAQ5;Q9WV60	>tr|E9QAQ5|E9QAQ5_MOUSE Isoform of Q9WV60, Glycogen synthase kinase-3 beta OS=Mus musculus OX=10090 GN=Gsk3b PE=1 SV=1;>sp|Q9WV60|GSK3B_MOUSE Glycogen synthase kinase-3 beta OS=Mus musculus OX=10090 GN=Gsk3b PE=1 SV=2	GSK3B	7	8	7	0.0495476	-0.0651102	-0.081829	0.29712	0.343846	0.146519	0.68493	1	0.624031	FALSE	FALSE	FALSE	37	38	39	39	39	0.112683	0.0266817	0.0864096	FALSE	FALSE	FALSE
E9QAS9;E9QAT0;D3Z6U8;E9QNF5;Q6AXB7;E9QAS8;P35922-9;P35922-8;P35922-3;P35922-7;P35922-2;P35922;P35922-11;P35922-10;P35922-5;P35922-4;P35922-12;P35922-6	E9QAS9;E9QAT0;D3Z6U8;E9QNF5;Q6AXB7;E9QAS8;P35922-9;P35922-8;P35922-3;P35922-7;P35922-2;P35922;P35922-11;P35922-10;P35922-5;P35922-4;P35922-12;P35922-6	>tr|E9QAS9|E9QAS9_MOUSE Isoform of P35922, Synaptic functional regulator FMR1 OS=Mus musculus OX=10090 GN=Fmr1 PE=1 SV=1;>tr|E9QAT0|E9QAT0_MOUSE Isoform of P35922, Synaptic functional regulator FMR1 OS=Mus musculus OX=10090 GN=Fmr1 PE=1 SV=1;>tr|D3Z6U8|D3Z6U8_MOUSE Isoform of P35922, Synaptic functional regulator FMR1 OS=Mus musculus OX=10090 GN=Fmr1 PE=1 SV=1;>tr|E9QNF5|E9QNF5_MOUSE Isoform of P…	FMR1	3	3	3	0.17969	0.0216492	-0.12655	0.0107659	0.916985	0.155206	0.114358	1	0.633439	FALSE	FALSE	FALSE	18	21	18	18	17	-0.627303	-0.138811	-0.490915	FALSE	FALSE	FALSE
E9QB01	E9QB01	>tr|E9QB01|E9QB01_MOUSE Isoform of P13595, Neural cell adhesion molecule 1 OS=Mus musculus OX=10090 GN=Ncam1 PE=1 SV=2	NCAM1	1	1	1	-0.0736001	-0.0300537	0.0728063	0.586854	0.935911	0.622414	0.882822	1	0.955442	FALSE	FALSE	FALSE	5	5	5	5	5	0.0262422	0.030825	-0.0048767	FALSE	FALSE	FALSE
E9QB02;Q68FL6	E9QB02;Q68FL6	>tr|E9QB02|E9QB02_MOUSE Isoform of Q68FL6, Methionine--tRNA ligase, cytoplasmic OS=Mus musculus OX=10090 GN=Mars PE=1 SV=1;>sp|Q68FL6|SYMC_MOUSE Methionine--tRNA ligase, cytoplasmic OS=Mus musculus OX=10090 GN=Mars PE=1 SV=1	MARS	3	3	3	0.138982	-0.00180251	-0.0522729	0.29441	0.94862	0.673847	0.681877	1	0.971906	FALSE	FALSE	FALSE	12	14	15	14	14	0.0258844	-0.170313	0.199079	FALSE	FALSE	FALSE
E9QJS0;D3Z6K5;G5E8U8;G5E8U5;Q80ZK0	E9QJS0;D3Z6K5;G5E8U8;G5E8U5;Q80ZK0	>tr|E9QJS0|E9QJS0_MOUSE Isoform of Q80ZK0, 28S ribosomal protein S10, mitochondrial OS=Mus musculus OX=10090 GN=Mrps10 PE=1 SV=1;>tr|D3Z6K5|D3Z6K5_MOUSE Isoform of Q80ZK0, 28S ribosomal protein S10, mitochondrial (Fragment) OS=Mus musculus OX=10090 GN=Mrps10 PE=1 SV=1;>tr|G5E8U8|G5E8U8_MOUSE Isoform of Q80ZK0, 28S ribosomal protein S10, mitochondrial OS=Mus musculus OX=10090 GN=Mrps10 PE=1 SV=1;>…	MRPS10	1	1	1	0.0809178	0.350924	0.251878	0.530315	0.0380596	0.0854791	0.845308	0.475504	0.498566	FALSE	FALSE	FALSE	2	3	3	4	4	0.721543	0.743486	-0.0283813	FALSE	FALSE	FALSE
E9QJY0;P18581;P18581-2	E9QJY0;P18581;P18581-2	>tr|E9QJY0|E9QJY0_MOUSE Isoform of P18581, Cationic amino acid transporter 2 OS=Mus musculus OX=10090 GN=Slc7a2 PE=1 SV=1;>sp|P18581|CTR2_MOUSE Cationic amino acid transporter 2 OS=Mus musculus OX=10090 GN=Slc7a2 PE=1 SV=3;>sp|P18581-2|CTR2_MOUSE Isoform of P18581, Isoform 2 of Cationic amino acid transporter 2 OS=Mus musculus OX=10090 GN=Slc7a2	SLC7A2	1	1	1	0.1132	0.146147	0.0330456	0.374876	0.449216	0.97569	0.747979	1	1	FALSE	FALSE	FALSE	5	5	5	4	5	0.0262422	0.0433533	-0.017603	FALSE	FALSE	FALSE
E9QK34;Q99K10	E9QK34;Q99K10	>tr|E9QK34|E9QK34_MOUSE Isoform of Q99K10, Neuroligin-1 OS=Mus musculus OX=10090 GN=Nlgn1 PE=1 SV=1;>sp|Q99K10|NLGN1_MOUSE Neuroligin-1 OS=Mus musculus OX=10090 GN=Nlgn1 PE=1 SV=2	NLGN1	2	2	2	0.184967	0.060495	-0.113619	0.0344072	0.546228	0.296154	0.246796	1	0.800702	FALSE	FALSE	FALSE	9	9	10	10	9	0.0247941	-0.267506	0.29671	FALSE	FALSE	FALSE
E9QK62;Q8CHT1-2;Q8CHT1;F6SWQ9	E9QK62;Q8CHT1-2;Q8CHT1;F6SWQ9	>tr|E9QK62|E9QK62_MOUSE Isoform of Q8CHT1, Ephexin-1 OS=Mus musculus OX=10090 GN=Ngef PE=1 SV=1;>sp|Q8CHT1-2|NGEF_MOUSE Isoform of Q8CHT1, Isoform 2 of Ephexin-1 OS=Mus musculus OX=10090 GN=Ngef;>sp|Q8CHT1|NGEF_MOUSE Ephexin-1 OS=Mus musculus OX=10090 GN=Ngef PE=1 SV=1;>tr|F6SWQ9|F6SWQ9_MOUSE Isoform of Q8CHT1, Ephexin-1 (Fragment) OS=Mus musculus OX=10090 GN=Ngef PE=1 SV=1	NGEF	4	3	3	-0.0128983	-0.0114888	0.0608796	0.863898	0.99061	0.542124	0.995519	1	0.922105	FALSE	FALSE	FALSE	16	17	16	19	20	0.545883	0.734302	-0.196004	FALSE	FALSE	FALSE
E9QKB2;A0A1Y7VNT1;Q9JKS5	E9QKB2;A0A1Y7VNT1;Q9JKS5	>tr|E9QKB2|E9QKB2_MOUSE Isoform of Q9JKS5, Intracellular hyaluronan-binding protein 4 OS=Mus musculus OX=10090 GN=Habp4 PE=1 SV=1;>tr|A0A1Y7VNT1|A0A1Y7VNT1_MOUSE Isoform of Q9JKS5, Intracellular hyaluronan-binding protein 4 OS=Mus musculus OX=10090 GN=Habp4 PE=1 SV=1;>sp|Q9JKS5|HABP4_MOUSE Intracellular hyaluronan-binding protein 4 OS=Mus musculus OX=10090 GN=Habp4 PE=1 SV=2	HABP4	2	2	2	0.0501323	0.174738	0.126028	0.41627	0.0847434	0.243266	0.773207	0.669134	0.748492	FALSE	FALSE	FALSE	10	8	9	8	8	0.0634186	-0.306833	0.375568	FALSE	FALSE	FALSE
E9QKR1;A0A0A6YW06;J3QNM3;E9QKQ9;E9QLZ9;Q03173-6;Q03173-3;Q03173-4;Q03173-5;Q03173;A0A0A6YXC8	E9QKR1;A0A0A6YW06;J3QNM3;E9QKQ9;E9QLZ9;Q03173-6;Q03173-3;Q03173-4;Q03173-5;Q03173;A0A0A6YXC8	>tr|E9QKR1|E9QKR1_MOUSE Isoform of Q03173, Protein enabled homolog OS=Mus musculus OX=10090 GN=Enah PE=1 SV=2;>tr|A0A0A6YW06|A0A0A6YW06_MOUSE Isoform of Q03173, Protein enabled homolog OS=Mus musculus OX=10090 GN=Enah PE=1 SV=1;>tr|J3QNM3|J3QNM3_MOUSE Isoform of Q03173, Protein enabled homolog OS=Mus musculus OX=10090 GN=Enah PE=1 SV=1;>tr|E9QKQ9|E9QKQ9_MOUSE Isoform of Q03173, Protein enabled ho…	ENAH	3	3	3	0.0702831	0.0268517	-0.0217581	0.363503	0.751735	0.839097	0.739236	1	1	FALSE	FALSE	FALSE	18	16	15	16	15	-0.194921	0.00681196	-0.203275	FALSE	FALSE	FALSE
E9QKZ2;Q91YE6;E0CXB2	E9QKZ2;Q91YE6;E0CXB2	>tr|E9QKZ2|E9QKZ2_MOUSE Isoform of Q91YE6, Importin-9 OS=Mus musculus OX=10090 GN=Ipo9 PE=1 SV=1;>sp|Q91YE6|IPO9_MOUSE Importin-9 OS=Mus musculus OX=10090 GN=Ipo9 PE=1 SV=3;>tr|E0CXB2|E0CXB2_MOUSE Isoform of Q91YE6, Importin-9 OS=Mus musculus OX=10090 GN=Ipo9 PE=1 SV=1	IPO9	2	3	2	-0.04639	0.0453369	0.116922	0.564433	0.632794	0.353325	0.869133	1	0.840668	FALSE	FALSE	FALSE	12	9	13	12	13	1.1716	0.0605378	1.11873	FALSE	FALSE	FALSE
E9QLL2;Q8BZ98;Q8BZ98-2	E9QLL2;Q8BZ98;Q8BZ98-2	>tr|E9QLL2|E9QLL2_MOUSE Isoform of Q8BZ98, Dynamin-3 OS=Mus musculus OX=10090 GN=Dnm3 PE=1 SV=1;>sp|Q8BZ98|DYN3_MOUSE Dynamin-3 OS=Mus musculus OX=10090 GN=Dnm3 PE=1 SV=1;>sp|Q8BZ98-2|DYN3_MOUSE Isoform of Q8BZ98, Isoform 2 of Dynamin-3 OS=Mus musculus OX=10090 GN=Dnm3	DNM3	11	11	11	-0.113035	0.0829299	0.216038	0.0053166	0.093266	2.42467e-05	0.0751192	0.706293	0.00140869	FALSE	FALSE	TRUE	54	54	55	54	58	0.268023	0.204053	0.0627187	FALSE	FALSE	FALSE
E9QM38;P55012	E9QM38;P55012	>tr|E9QM38|E9QM38_MOUSE Isoform of P55012, Solute carrier family 12 member 2 OS=Mus musculus OX=10090 GN=Slc12a2 PE=1 SV=1;>sp|P55012|S12A2_MOUSE Solute carrier family 12 member 2 OS=Mus musculus OX=10090 GN=Slc12a2 PE=1 SV=2	SLC12A2	14	14	14	0.16367	0.288792	0.137787	2.307e-05	5.80522e-10	0.00238935	0.00113543	2.45561e-07	0.0509326	TRUE	TRUE	FALSE	70	73	72	68	72	-0.0215095	0.029021	-0.0511474	FALSE	FALSE	FALSE
E9QMK2;E9PYH0;Q62059-3;Q62059;E9QMK3;G3XA35;Q62059-4;Q62059-2;Q8BS97	E9QMK2;E9PYH0;Q62059-3;Q62059;E9QMK3;G3XA35;Q62059-4;Q62059-2;Q8BS97	>tr|E9QMK2|E9QMK2_MOUSE Isoform of Q62059, Versican core protein OS=Mus musculus OX=10090 GN=Vcan PE=1 SV=1;>tr|E9PYH0|E9PYH0_MOUSE Isoform of Q62059, Versican core protein OS=Mus musculus OX=10090 GN=Vcan PE=1 SV=1;>sp|Q62059-3|CSPG2_MOUSE Isoform of Q62059, Isoform V2 of Versican core protein OS=Mus musculus OX=10090 GN=Vcan;>sp|Q62059|CSPG2_MOUSE Versican core protein OS=Mus musculus OX=10090 …	VCAN	6	6	6	0.101302	0.121431	0.0223856	0.0475683	0.0996375	0.653423	0.292644	0.722761	0.961458	FALSE	FALSE	FALSE	28	29	28	29	26	-0.312239	-0.196192	-0.115246	FALSE	FALSE	FALSE
E9QMY1;Q80VX2;O54901;E9PZI9;Q05D16	E9QMY1;Q80VX2;O54901;E9PZI9;Q05D16	>tr|E9QMY1|E9QMY1_MOUSE Isoform of O54901, OX-2 membrane glycoprotein OS=Mus musculus OX=10090 GN=Cd200 PE=1 SV=1;>tr|Q80VX2|Q80VX2_MOUSE Isoform of O54901, CD200 antigen OS=Mus musculus OX=10090 GN=Cd200 PE=1 SV=1;>sp|O54901|OX2G_MOUSE OX-2 membrane glycoprotein OS=Mus musculus OX=10090 GN=Cd200 PE=1 SV=1;>tr|E9PZI9|E9PZI9_MOUSE Isoform of O54901, OX-2 membrane glycoprotein OS=Mus musculus OX=10…	CD200	3	3	3	-0.0648838	0.0277049	0.114917	0.40447	0.893278	0.198464	0.761735	1	0.686973	FALSE	FALSE	FALSE	12	14	16	14	14	0.034683	-0.390034	0.431136	FALSE	FALSE	FALSE
E9QN14;F8VPQ4;Q812A2	E9QN14;F8VPQ4;Q812A2	>tr|E9QN14|E9QN14_MOUSE Isoform of Q812A2, SLIT-ROBO Rho GTPase-activating protein 3 OS=Mus musculus OX=10090 GN=Srgap3 PE=1 SV=1;>tr|F8VPQ4|F8VPQ4_MOUSE Isoform of Q812A2, SLIT-ROBO Rho GTPase-activating protein 3 OS=Mus musculus OX=10090 GN=Srgap3 PE=1 SV=1;>sp|Q812A2|SRGP3_MOUSE SLIT-ROBO Rho GTPase-activating protein 3 OS=Mus musculus OX=10090 GN=Srgap3 PE=1 SV=1	SRGAP3	9	9	9	0.0759053	-0.0369074	-0.0711007	0.0501449	0.645722	0.19826	0.302408	1	0.686973	FALSE	FALSE	FALSE	43	45	46	48	44	-0.0521608	-0.114243	0.0635035	FALSE	FALSE	FALSE
E9QNF7;Q9CPW0	E9QNF7;Q9CPW0	>tr|E9QNF7|E9QNF7_MOUSE Isoform of Q9CPW0, Contactin-associated protein-like 2 OS=Mus musculus OX=10090 GN=Cntnap2 PE=1 SV=1;>sp|Q9CPW0|CNTP2_MOUSE Contactin-associated protein-like 2 OS=Mus musculus OX=10090 GN=Cntnap2 PE=1 SV=2	CNTNAP2	6	6	7	0.0242634	0.136554	0.163341	0.625073	0.0396611	0.00927505	0.906157	0.48514	0.132229	FALSE	FALSE	FALSE	38	32	33	34	30	-0.192395	-0.281259	0.091892	FALSE	FALSE	FALSE
E9QNR5;E9PWD2;Q69ZU6	E9QNR5;E9PWD2;Q69ZU6	>tr|E9QNR5|E9QNR5_MOUSE Isoform of Q69ZU6, Thrombospondin type-1 domain-containing protein 7A OS=Mus musculus OX=10090 GN=Thsd7a PE=1 SV=2;>tr|E9PWD2|E9PWD2_MOUSE Isoform of Q69ZU6, Thrombospondin type-1 domain-containing protein 7A OS=Mus musculus OX=10090 GN=Thsd7a PE=1 SV=1;>sp|Q69ZU6|THS7A_MOUSE Thrombospondin type-1 domain-containing protein 7A OS=Mus musculus OX=10090 GN=Thsd7a PE=1 SV=2	THSD7A	1	1	1	0.0882327	0.110119	0.045133	0.497695	0.464655	0.780832	0.829695	1	0.998689	FALSE	FALSE	FALSE	4	6	5	4	5	-0.51735	0.030825	-0.552471	FALSE	FALSE	FALSE
E9QNR6;Q8VD62	E9QNR6;Q8VD62	>tr|E9QNR6|E9QNR6_MOUSE Isoform of Q8VD62, Expressed sequence AI837181 OS=Mus musculus OX=10090 GN=AI837181 PE=1 SV=1;>sp|Q8VD62|CK068_MOUSE UPF0696 protein C11orf68 homolog OS=Mus musculus OX=10090 GN=Bles03 PE=1 SV=1	AI837181;BLES03	1	1	1	-0.0518513	0.0705979	0.148524	0.707313	0.657053	0.327397	0.935795	1	0.827151	FALSE	FALSE	FALSE	5	4	5	5	5	0.606681	0.030825	0.579834	FALSE	FALSE	FALSE
E9QP87;Q8VHK5	E9QP87;Q8VHK5	>tr|E9QP87|E9QP87_MOUSE Isoform of Q8VHK5, Membrane protein MLC1 OS=Mus musculus OX=10090 GN=Mlc1 PE=1 SV=1;>sp|Q8VHK5|MLC1_MOUSE Membrane protein MLC1 OS=Mus musculus OX=10090 GN=Mlc1 PE=1 SV=1	MLC1	2	2	2	0.0725573	0.268044	0.197886	0.485123	0.0249385	0.0973313	0.821015	0.366975	0.52245	FALSE	FALSE	FALSE	10	10	10	10	10	0.025581	0.0318746	-0.00660904	FALSE	FALSE	FALSE
E9QPX3;Q9CXZ1	E9QPX3;Q9CXZ1	>tr|E9QPX3|E9QPX3_MOUSE Isoform of Q9CXZ1, NADH dehydrogenase [ubiquinone] iron-sulfur protein 4, mitochondrial OS=Mus musculus OX=10090 GN=Ndufs4 PE=1 SV=1;>sp|Q9CXZ1|NDUS4_MOUSE NADH dehydrogenase [ubiquinone] iron-sulfur protein 4, mitochondrial OS=Mus musculus OX=10090 GN=Ndufs4 PE=1 SV=3	NDUFS4	4	4	4	0.109435	0.0107871	-0.0806132	0.11426	0.897206	0.311179	0.462501	1	0.814509	FALSE	FALSE	FALSE	22	21	20	21	20	-0.122682	0.0324711	-0.156569	FALSE	FALSE	FALSE
F2Z469;F2Z468;F2Z3U4;O89029-2;O89029	F2Z469;F2Z468;F2Z3U4;O89029-2;O89029	>tr|F2Z469|F2Z469_MOUSE Isoform of O89029, Matrilin-4 OS=Mus musculus OX=10090 GN=Matn4 PE=1 SV=1;>tr|F2Z468|F2Z468_MOUSE Isoform of O89029, Matrilin-4 OS=Mus musculus OX=10090 GN=Matn4 PE=1 SV=1;>tr|F2Z3U4|F2Z3U4_MOUSE Isoform of O89029, Matrilin-4 OS=Mus musculus OX=10090 GN=Matn4 PE=1 SV=1;>sp|O89029-2|MATN4_MOUSE Isoform of O89029, Isoform Short of Matrilin-4 OS=Mus musculus OX=10090 GN=Matn4…	MATN4	2	2	2	0.0744668	-0.120825	-0.173332	0.414008	0.26745	0.132538	0.770848	0.983964	0.596493	FALSE	FALSE	FALSE	10	10	10	10	11	0.317787	0.321652	-0.00660904	FALSE	FALSE	FALSE
F2Z488;B0QZW1;Q9Z2W9	F2Z488;B0QZW1;Q9Z2W9	>tr|F2Z488|F2Z488_MOUSE Isoform of Q9Z2W9, Glutamate receptor 3 OS=Mus musculus OX=10090 GN=Gria3 PE=1 SV=1;>tr|B0QZW1|B0QZW1_MOUSE Isoform of Q9Z2W9, Glutamate receptor 3 OS=Mus musculus OX=10090 GN=Gria3 PE=1 SV=1;>sp|Q9Z2W9|GRIA3_MOUSE Glutamate receptor 3 OS=Mus musculus OX=10090 GN=Gria3 PE=1 SV=2	GRIA3	8	7	7	0.0819972	-0.0302207	-0.105722	0.120091	0.711685	0.147722	0.471849	1	0.624031	FALSE	FALSE	FALSE	38	38	36	39	42	0.366346	0.536937	-0.176379	FALSE	FALSE	FALSE
F6QFD1;B1PSD9;B2KF57;B2KF84;E9PVU7;Q01063-2;Q01063;A6XDB1;A6XDB0;Q01063-3	F6QFD1;B1PSD9;B2KF57;B2KF84;E9PVU7;Q01063-2;Q01063;A6XDB1;A6XDB0;Q01063-3	>tr|F6QFD1|F6QFD1_MOUSE Isoform of Q01063, Phosphodiesterase (Fragment) OS=Mus musculus OX=10090 GN=Pde4d PE=1 SV=1;>tr|B1PSD9|B1PSD9_MOUSE Isoform of Q01063, Phosphodiesterase OS=Mus musculus OX=10090 GN=Pde4d PE=1 SV=1;>tr|B2KF57|B2KF57_MOUSE Isoform of Q01063, Phosphodiesterase (Fragment) OS=Mus musculus OX=10090 GN=Pde4d PE=1 SV=1;>tr|B2KF84|B2KF84_MOUSE Isoform of Q01063, Phosphodiesterase O…	PDE4D	2	2	2	0.0127409	-0.00838291	0.0179121	0.85165	0.503534	0.961493	0.990199	1	1	FALSE	FALSE	FALSE	9	9	10	9	6	-1.17017	-1.4886	0.333338	FALSE	FALSE	FALSE
F6QYT9;A2CG49-2;A2CG49;A2CG49-7;A0A0A0MQF1;B1B1A7;D3Z560	F6QYT9;A2CG49-2;A2CG49;A2CG49-7;A0A0A0MQF1;B1B1A7;D3Z560	>tr|F6QYT9|F6QYT9_MOUSE Isoform of A2CG49, Kalirin (Fragment) OS=Mus musculus OX=10090 GN=Kalrn PE=1 SV=1;>sp|A2CG49-2|KALRN_MOUSE Isoform of A2CG49, Isoform 2 of Kalirin OS=Mus musculus OX=10090 GN=Kalrn;>sp|A2CG49|KALRN_MOUSE Kalirin OS=Mus musculus OX=10090 GN=Kalrn PE=1 SV=1;>sp|A2CG49-7|KALRN_MOUSE Isoform of A2CG49, Isoform 7 of Kalirin OS=Mus musculus OX=10090 GN=Kalrn;>tr|A0A0A0MQF1|A0A0A…	KALRN	16	15	15	0.199566	-0.00112692	-0.193048	3.47576e-08	0.824382	1.51391e-05	3.4213e-06	1	0.000954406	TRUE	FALSE	TRUE	81	81	68	79	78	-0.10006	0.475376	-0.583684	FALSE	FALSE	FALSE
F6RJV6;Q9JJK2	F6RJV6;Q9JJK2	>tr|F6RJV6|F6RJV6_MOUSE Isoform of Q9JJK2, LanC-like protein 2 (Fragment) OS=Mus musculus OX=10090 GN=Lancl2 PE=1 SV=1;>sp|Q9JJK2|LANC2_MOUSE LanC-like protein 2 OS=Mus musculus OX=10090 GN=Lancl2 PE=1 SV=1	LANCL2	8	8	9	-0.054558	-0.0516984	0.0423026	0.183696	0.577479	0.541113	0.573557	1	0.922105	FALSE	FALSE	FALSE	48	44	51	51	47	0.253047	-0.233312	0.491909	FALSE	FALSE	FALSE
F6RK07;A2AUX5;A2AUX3;Q3UHC7-2;Q3UHC7-3;Q3UHC7;B7ZD29;Q3UHC7-4;F6QQP6	F6RK07;A2AUX5;A2AUX3;Q3UHC7-2;Q3UHC7-3;Q3UHC7;B7ZD29;Q3UHC7-4;F6QQP6	>tr|F6RK07|F6RK07_MOUSE Isoform of Q3UHC7, Disabled homolog 2-interacting protein (Fragment) OS=Mus musculus OX=10090 GN=Dab2ip PE=1 SV=1;>tr|A2AUX5|A2AUX5_MOUSE Isoform of Q3UHC7, Disabled homolog 2-interacting protein OS=Mus musculus OX=10090 GN=Dab2ip PE=1 SV=1;>tr|A2AUX3|A2AUX3_MOUSE Isoform of Q3UHC7, Disabled homolog 2-interacting protein OS=Mus musculus OX=10090 GN=Dab2ip PE=1 SV=1;>sp|Q3U…	DAB2IP	1	1	2	0.162285	0.169298	-0.0618955	0.370396	0.406076	0.651555	0.743815	1	0.960954	FALSE	FALSE	FALSE	10	9	9	9	7	-0.70384	-0.710881	0.0130935	FALSE	FALSE	FALSE
F6RPJ9;Q9JHR7	F6RPJ9;Q9JHR7	>tr|F6RPJ9|F6RPJ9_MOUSE Isoform of Q9JHR7, Insulin-degrading enzyme (Fragment) OS=Mus musculus OX=10090 GN=Ide PE=1 SV=1;>sp|Q9JHR7|IDE_MOUSE Insulin-degrading enzyme OS=Mus musculus OX=10090 GN=Ide PE=1 SV=1	IDE	5	5	5	-0.120679	-0.0916015	0.0579512	0.0621662	0.375408	0.26818	0.339957	1	0.777512	FALSE	FALSE	FALSE	26	20	32	27	28	1.05818	-0.385916	1.45798	FALSE	FALSE	FALSE
F6RT34;P04370-4;F6VME3;P04370-5;P04370-10;F7A0B0;P04370-9;F6ZIA4;F6TYB7;P04370-13;P04370-6;P04370-7;P04370-11;F6RWW8;P04370-14;P04370-8;P04370	F6RT34;P04370-4;F6VME3;P04370-5;P04370-10;F7A0B0;P04370-9;F6ZIA4;F6TYB7;P04370-13;P04370-6;P04370-7;P04370-11;F6RWW8;P04370-14;P04370-8;P04370	>tr|F6RT34|F6RT34_MOUSE Isoform of P04370, Myelin basic protein (Fragment) OS=Mus musculus OX=10090 GN=Mbp PE=1 SV=1;>sp|P04370-4|MBP_MOUSE Isoform of P04370, Isoform 4 of Myelin basic protein OS=Mus musculus OX=10090 GN=Mbp;>tr|F6VME3|F6VME3_MOUSE Isoform of P04370, Myelin basic protein (Fragment) OS=Mus musculus OX=10090 GN=Mbp PE=1 SV=1;>sp|P04370-5|MBP_MOUSE Isoform of P04370, Isoform 5 of My…	MBP	9	9	9	0.209253	0.353462	0.130366	0.000396131	7.62521e-07	0.0288809	0.0106343	0.000161273	0.267419	TRUE	TRUE	FALSE	43	45	43	40	41	-0.284711	-0.123816	-0.161034	FALSE	FALSE	FALSE
F6RUL9;Q5SUR0	F6RUL9;Q5SUR0	>tr|F6RUL9|F6RUL9_MOUSE Isoform of Q5SUR0, Phosphoribosylformylglycinamidine synthase (Fragment) OS=Mus musculus OX=10090 GN=Pfas PE=1 SV=1;>sp|Q5SUR0|PUR4_MOUSE Phosphoribosylformylglycinamidine synthase OS=Mus musculus OX=10090 GN=Pfas PE=1 SV=1	PFAS	1	1	1	0.0296666	-0.0196535	-0.0241057	0.867451	1	0.99163	0.996822	1	1	FALSE	FALSE	FALSE	5	5	5	4	4	-0.552373	-0.542981	-0.0048767	FALSE	FALSE	FALSE
F6SBR5;D3Z1U0;E9QL53;D3YU89;P49025-3;P49025-4;P49025;P49025-5	F6SBR5;D3Z1U0;E9QL53;D3YU89;P49025-3;P49025-4;P49025;P49025-5	>tr|F6SBR5|F6SBR5_MOUSE Isoform of P49025, Citron Rho-interacting kinase OS=Mus musculus OX=10090 GN=Cit PE=1 SV=2;>tr|D3Z1U0|D3Z1U0_MOUSE Isoform of P49025, Citron Rho-interacting kinase OS=Mus musculus OX=10090 GN=Cit PE=1 SV=1;>tr|E9QL53|E9QL53_MOUSE Isoform of P49025, Citron Rho-interacting kinase OS=Mus musculus OX=10090 GN=Cit PE=1 SV=1;>tr|D3YU89|D3YU89_MOUSE Isoform of P49025, Citron Rho-…	CIT	2	2	2	-0.0946125	0.230081	0.340814	0.324938	0.0649804	0.00536691	0.710246	0.574711	0.09192	FALSE	FALSE	FALSE	13	17	18	16	13	-0.789079	-0.952028	0.172185	FALSE	FALSE	FALSE
F6SEU4;A0A140T8K9;A0A0A6YVS6;A0A0J9YUM2	F6SEU4;A0A140T8K9;A0A0A6YVS6;A0A0J9YUM2	>sp|F6SEU4|SYGP1_MOUSE Ras/Rap GTPase-activating protein SynGAP OS=Mus musculus OX=10090 GN=Syngap1 PE=1 SV=2;>tr|A0A140T8K9|A0A140T8K9_MOUSE Isoform of F6SEU4, Ras/Rap GTPase-activating protein SynGAP OS=Mus musculus OX=10090 GN=Syngap1 PE=1 SV=1;>tr|A0A0A6YVS6|A0A0A6YVS6_MOUSE Isoform of F6SEU4, Ras/Rap GTPase-activating protein SynGAP (Fragment) OS=Mus musculus OX=10090 GN=Syngap1 PE=1 SV=2;>t…	SYNGAP1	42	39	39	0.167829	-0.114039	-0.255722	3.058e-12	0.00104079	5.55112e-15	5.22045e-10	0.0400231	1.6448e-11	TRUE	TRUE	TRUE	221	219	195	221	212	-0.0852624	0.30449	-0.395192	FALSE	FALSE	FALSE
F6SQH7;Q91VA6	F6SQH7;Q91VA6	>tr|F6SQH7|F6SQH7_MOUSE Isoform of Q91VA6, Polymerase delta-interacting protein 2 (Fragment) OS=Mus musculus OX=10090 GN=Poldip2 PE=1 SV=1;>sp|Q91VA6|PDIP2_MOUSE Polymerase delta-interacting protein 2 OS=Mus musculus OX=10090 GN=Poldip2 PE=1 SV=1	POLDIP2	3	4	3	0.0127904	-0.00888568	-0.0696436	0.995616	0.916878	0.366873	1	1	0.842995	FALSE	FALSE	FALSE	12	14	16	17	18	0.784918	0.38356	0.401075	FALSE	FALSE	FALSE
F6SVV1;P62082	F6SVV1;P62082	>tr|F6SVV1|F6SVV1_MOUSE 40S ribosomal protein S7 OS=Mus musculus OX=10090 GN=Gm9493 PE=3 SV=1;>sp|P62082|RS7_MOUSE 40S ribosomal protein S7 OS=Mus musculus OX=10090 GN=Rps7 PE=2 SV=1	GM9493;RPS7	2	2	2	0.3512	-0.143019	-0.378958	0.0474618	0.468431	0.0327282	0.292644	1	0.291347	FALSE	FALSE	FALSE	14	11	11	12	13	0.58492	0.566324	0.0139524	FALSE	FALSE	FALSE
F6SZ47;P28028-2;P28028;Q99N57;Q99N57-2	F6SZ47;P28028-2;P28028;Q99N57;Q99N57-2	>tr|F6SZ47|F6SZ47_MOUSE Isoform of P28028, Serine/threonine-protein kinase B-raf (Fragment) OS=Mus musculus OX=10090 GN=Braf PE=1 SV=1;>sp|P28028-2|BRAF_MOUSE Isoform of P28028, Isoform 2 of Serine/threonine-protein kinase B-raf OS=Mus musculus OX=10090 GN=Braf;>sp|P28028|BRAF_MOUSE Serine/threonine-protein kinase B-raf OS=Mus musculus OX=10090 GN=Braf PE=1 SV=3;>sp|Q99N57|RAF1_MOUSE RAF proto-on…	BRAF;RAF1	1	1	1	0.125488	0.0239616	-0.0730798	0.281477	0.95695	0.690053	0.673856	1	0.974908	FALSE	FALSE	FALSE	4	5	5	6	3	-1.37065	-1.35446	-0.0048767	FALSE	FALSE	FALSE
F6T9T6;Q8C3Q5-2;Q8C3Q5	F6T9T6;Q8C3Q5-2;Q8C3Q5	>tr|F6T9T6|F6T9T6_MOUSE Isoform of Q8C3Q5, Protein shisa-7 (Fragment) OS=Mus musculus OX=10090 GN=Shisa7 PE=1 SV=1;>sp|Q8C3Q5-2|SHSA7_MOUSE Isoform of Q8C3Q5, Isoform 2 of Protein shisa-7 OS=Mus musculus OX=10090 GN=Shisa7;>sp|Q8C3Q5|SHSA7_MOUSE Protein shisa-7 OS=Mus musculus OX=10090 GN=Shisa7 PE=1 SV=3	SHISA7	2	2	2	0.427018	0.195084	-0.202746	0.000383009	0.316491	0.0862425	0.0105703	1	0.498566	TRUE	FALSE	FALSE	12	11	9	10	10	-0.251857	0.34478	-0.603939	FALSE	FALSE	FALSE
F6TBA6;Q3YAB1;Q3YAB2;E9QNK8;Q3YAB3;Q9JJ69-3;Q9JJ69-4;Q9JJ69-2;Q9JJ69	F6TBA6;Q3YAB1;Q3YAB2;E9QNK8;Q3YAB3;Q9JJ69-3;Q9JJ69-4;Q9JJ69-2;Q9JJ69	>tr|F6TBA6|F6TBA6_MOUSE Isoform of Q9JJ69, Kv channel-interacting protein 2 (Fragment) OS=Mus musculus OX=10090 GN=Kcnip2 PE=1 SV=1;>tr|Q3YAB1|Q3YAB1_MOUSE Isoform of Q9JJ69, Kv channel-interacting protein 2 OS=Mus musculus OX=10090 GN=Kcnip2 PE=1 SV=1;>tr|Q3YAB2|Q3YAB2_MOUSE Isoform of Q9JJ69, Kv channel-interacting protein 2 OS=Mus musculus OX=10090 GN=Kcnip2 PE=1 SV=1;>tr|E9QNK8|E9QNK8_MOUSE I…	KCNIP2	1	2	1	0.191685	0.110579	-0.143372	0.107999	0.2913	0.246898	0.45237	1	0.75057	FALSE	FALSE	FALSE	6	7	7	7	7	0.0140149	0.0152262	-0.00134879	FALSE	FALSE	FALSE
F6TKE8;E0CXP0;Q8BLC3	F6TKE8;E0CXP0;Q8BLC3	>tr|F6TKE8|F6TKE8_MOUSE Isoform of Q8BLC3, Ly6/PLAUR domain-containing protein 1 (Fragment) OS=Mus musculus OX=10090 GN=Lypd1 PE=1 SV=2;>tr|E0CXP0|E0CXP0_MOUSE Isoform of Q8BLC3, Ly6/PLAUR domain-containing protein 1 OS=Mus musculus OX=10090 GN=Lypd1 PE=1 SV=1;>sp|Q8BLC3|LYPD1_MOUSE Ly6/PLAUR domain-containing protein 1 OS=Mus musculus OX=10090 GN=Lypd1 PE=1 SV=1	LYPD1	1	1	1	0.0211649	-0.0770929	-0.072487	0.946011	0.700333	0.675313	1	1	0.971906	FALSE	FALSE	FALSE	5	5	5	5	5	0.0262422	0.030825	-0.0048767	FALSE	FALSE	FALSE
F6U7V1;E9Q401	F6U7V1;E9Q401	>tr|F6U7V1|F6U7V1_MOUSE Isoform of E9Q401, Ryanodine receptor 2 OS=Mus musculus OX=10090 GN=Ryr2 PE=1 SV=1;>sp|E9Q401|RYR2_MOUSE Ryanodine receptor 2 OS=Mus musculus OX=10090 GN=Ryr2 PE=1 SV=1	RYR2	36	31	32	0.0921134	-0.126457	-0.180702	0.000193355	0.000223849	3.21389e-09	0.00641547	0.0138087	6.80197e-07	TRUE	TRUE	TRUE	185	183	158	172	179	-0.0466542	0.441749	-0.495728	FALSE	FALSE	FALSE
F6U8X4;F6U6U5;F6S7W6;E9PU87;Q6P4S6-2;Q6P4S6	F6U8X4;F6U6U5;F6S7W6;E9PU87;Q6P4S6-2;Q6P4S6	>tr|F6U8X4|F6U8X4_MOUSE Isoform of Q6P4S6, Serine/threonine-protein kinase SIK3 (Fragment) OS=Mus musculus OX=10090 GN=Sik3 PE=1 SV=1;>tr|F6U6U5|F6U6U5_MOUSE Isoform of Q6P4S6, Serine/threonine-protein kinase SIK3 (Fragment) OS=Mus musculus OX=10090 GN=Sik3 PE=1 SV=1;>tr|F6S7W6|F6S7W6_MOUSE Isoform of Q6P4S6, Serine/threonine-protein kinase SIK3 (Fragment) OS=Mus musculus OX=10090 GN=Sik3 PE=1 SV…	SIK3	1	1	1	0.158308	0.0415664	-0.102964	0.192118	0.876051	0.743153	0.581871	1	0.987322	FALSE	FALSE	FALSE	5	6	6	7	5	-0.467702	-0.49811	0.0348364	FALSE	FALSE	FALSE
F6USD5;F6T4L3;Q80ZP8;Q3TMX5;Q9CXI5	F6USD5;F6T4L3;Q80ZP8;Q3TMX5;Q9CXI5	>tr|F6USD5|F6USD5_MOUSE Isoform of Q9CXI5, Mesencephalic astrocyte-derived neurotrophic factor (Fragment) OS=Mus musculus OX=10090 GN=Manf PE=1 SV=1;>tr|F6T4L3|F6T4L3_MOUSE Isoform of Q9CXI5, Mesencephalic astrocyte-derived neurotrophic factor (Fragment) OS=Mus musculus OX=10090 GN=Manf PE=1 SV=1;>tr|Q80ZP8|Q80ZP8_MOUSE Isoform of Q9CXI5, Armet protein OS=Mus musculus OX=10090 GN=Manf PE=1 SV=1;>…	MANF	1	1	1	0.0665763	0.171251	0.115084	0.672873	0.314917	0.493275	0.92328	1	0.889806	FALSE	FALSE	FALSE	6	7	5	8	8	0.416219	1.375	-0.977449	FALSE	FALSE	FALSE
F6V084;Q8VBT0	F6V084;Q8VBT0	>tr|F6V084|F6V084_MOUSE Isoform of Q8VBT0, Thioredoxin-related transmembrane protein 1 (Fragment) OS=Mus musculus OX=10090 GN=Tmx1 PE=1 SV=1;>sp|Q8VBT0|TMX1_MOUSE Thioredoxin-related transmembrane protein 1 OS=Mus musculus OX=10090 GN=Tmx1 PE=1 SV=1	TMX1	1	1	1	-0.00222953	-0.0111111	0.0140411	1	1	1	1	1	1	FALSE	FALSE	FALSE	5	5	5	5	5	0.0262422	0.030825	-0.0048767	FALSE	FALSE	FALSE
F6V6T4;Q9R0Q3;Q8BPI2	F6V6T4;Q9R0Q3;Q8BPI2	>tr|F6V6T4|F6V6T4_MOUSE Isoform of Q9R0Q3, Transmembrane emp24 domain-containing protein 2 (Fragment) OS=Mus musculus OX=10090 GN=Tmed2 PE=1 SV=1;>sp|Q9R0Q3|TMED2_MOUSE Transmembrane emp24 domain-containing protein 2 OS=Mus musculus OX=10090 GN=Tmed2 PE=1 SV=1;>tr|Q8BPI2|Q8BPI2_MOUSE Isoform of Q9R0Q3, Transmembrane emp24 domain-containing protein 2 (Fragment) OS=Mus musculus OX=10090 GN=Tmed2 PE…	TMED2	1	1	1	-0.217769	-0.0132188	0.248546	0.133159	1	0.165798	0.493992	1	0.64782	FALSE	FALSE	FALSE	5	5	5	7	5	0.0262422	0.030825	-0.0048767	FALSE	FALSE	FALSE
F6VG18;F6VTH5;A0A1L1SSX7;Q9JHQ5	F6VG18;F6VTH5;A0A1L1SSX7;Q9JHQ5	>tr|F6VG18|F6VG18_MOUSE Isoform of Q9JHQ5, Leucine zipper transcription factor-like protein 1 (Fragment) OS=Mus musculus OX=10090 GN=Lztfl1 PE=1 SV=1;>tr|F6VTH5|F6VTH5_MOUSE Isoform of Q9JHQ5, Leucine zipper transcription factor-like protein 1 (Fragment) OS=Mus musculus OX=10090 GN=Lztfl1 PE=1 SV=1;>tr|A0A1L1SSX7|A0A1L1SSX7_MOUSE Isoform of Q9JHQ5, Leucine zipper transcription factor-like protein…	LZTFL1	2	2	2	0.0240219	0.0682404	0.0936747	0.897199	0.569366	0.325708	1	1	0.826825	FALSE	FALSE	FALSE	6	6	6	4	8	0.840427	0.853062	-0.019929	FALSE	FALSE	FALSE
F6VQ81;Q3TUJ9;Q8BKP1;Q3TAI4;A2AUD5;Q9CYZ2;V9GWU5	F6VQ81;Q3TUJ9;Q8BKP1;Q3TAI4;A2AUD5;Q9CYZ2;V9GWU5	>tr|F6VQ81|F6VQ81_MOUSE Isoform of Q9CYZ2, Tumor protein D54 (Fragment) OS=Mus musculus OX=10090 GN=Tpd52l2 PE=1 SV=1;>tr|Q3TUJ9|Q3TUJ9_MOUSE Isoform of Q9CYZ2, Tumor protein D52-like 2, isoform CRA_a OS=Mus musculus OX=10090 GN=Tpd52l2 PE=1 SV=1;>tr|Q8BKP1|Q8BKP1_MOUSE Isoform of Q9CYZ2, Tumor protein D52-like 2, isoform CRA_d OS=Mus musculus OX=10090 GN=Tpd52l2 PE=1 SV=1;>tr|Q3TAI4|Q3TAI4_MOUSE…	TPD52L2	5	5	5	-0.0325457	0.138878	0.187194	0.596691	0.0605988	0.00741259	0.889678	0.568352	0.116827	FALSE	FALSE	FALSE	23	24	23	23	23	-0.122871	0.0256367	-0.149817	FALSE	FALSE	FALSE
F6VQZ6;Q3UH99-2;Q3UH99	F6VQZ6;Q3UH99-2;Q3UH99	>tr|F6VQZ6|F6VQZ6_MOUSE Isoform of Q3UH99, Protein shisa-6 (Fragment) OS=Mus musculus OX=10090 GN=Shisa6 PE=1 SV=1;>sp|Q3UH99-2|SHSA6_MOUSE Isoform of Q3UH99, Isoform 2 of Protein shisa-6 OS=Mus musculus OX=10090 GN=Shisa6;>sp|Q3UH99|SHSA6_MOUSE Protein shisa-6 OS=Mus musculus OX=10090 GN=Shisa6 PE=1 SV=1	SHISA6	6	5	5	0.210644	0.0710602	-0.176238	0.00290404	0.269481	0.00931012	0.045859	0.983964	0.132229	TRUE	FALSE	FALSE	27	35	28	29	28	-0.687276	0.0266566	-0.719412	FALSE	FALSE	FALSE
F6VW30;P68254;F6YY69;P68254-2	F6VW30;P68254;F6YY69;P68254-2	>tr|F6VW30|F6VW30_MOUSE Isoform of P68254, 14-3-3 protein theta (Fragment) OS=Mus musculus OX=10090 GN=Ywhaq PE=1 SV=1;>sp|P68254|1433T_MOUSE 14-3-3 protein theta OS=Mus musculus OX=10090 GN=Ywhaq PE=1 SV=1;>tr|F6YY69|F6YY69_MOUSE Isoform of P68254, 14-3-3 protein theta (Fragment) OS=Mus musculus OX=10090 GN=Ywhaq PE=1 SV=1;>sp|P68254-2|1433T_MOUSE Isoform of P68254, Isoform 2 of 14-3-3 protein t…	YWHAQ	9	9	9	-0.0380791	-0.00787766	0.0856757	0.386848	0.909001	0.102655	0.755515	1	0.528985	FALSE	FALSE	FALSE	46	42	44	46	45	0.256826	0.106947	0.150079	FALSE	FALSE	FALSE
F6WMJ3;Q8K4I3;A2AFJ8;H3BJ53	F6WMJ3;Q8K4I3;A2AFJ8;H3BJ53	>tr|F6WMJ3|F6WMJ3_MOUSE Isoform of Q8K4I3, Rho guanine nucleotide exchange factor 6 OS=Mus musculus OX=10090 GN=Arhgef6 PE=1 SV=1;>sp|Q8K4I3|ARHG6_MOUSE Rho guanine nucleotide exchange factor 6 OS=Mus musculus OX=10090 GN=Arhgef6 PE=1 SV=1;>tr|A2AFJ8|A2AFJ8_MOUSE Isoform of Q8K4I3, Rho guanine nucleotide exchange factor 6 OS=Mus musculus OX=10090 GN=Arhgef6 PE=1 SV=1;>tr|H3BJ53|H3BJ53_MOUSE Isofo…	ARHGEF6	2	1	1	0.101912	0.137827	0.0648228	0.259377	0.334537	0.620094	0.663726	1	0.955442	FALSE	FALSE	FALSE	14	11	5	8	10	-0.207026	2.07862	-2.32002	FALSE	TRUE	TRUE
F6X1P1;B8JJ66;B8JJ69;F6W3U3	F6X1P1;B8JJ66;B8JJ69;F6W3U3	>tr|F6X1P1|F6X1P1_MOUSE Isoform of B8JJ69, RIKEN cDNA 2310061I04 gene (Fragment) OS=Mus musculus OX=10090 GN=2310061I04Rik PE=1 SV=1;>tr|B8JJ66|B8JJ66_MOUSE Isoform of B8JJ69, MCG141136, isoform CRA_a OS=Mus musculus OX=10090 GN=2310061I04Rik PE=1 SV=1;>tr|B8JJ69|B8JJ69_MOUSE RIKEN cDNA 2310061I04 gene OS=Mus musculus OX=10090 GN=2310061I04Rik PE=1 SV=1;>tr|F6W3U3|F6W3U3_MOUSE Isoform of B8JJ69, …	2310061I04RIK	2	2	2	0.168188	0.3312	0.124815	0.170859	0.0366813	0.521848	0.553994	0.464159	0.90856	FALSE	FALSE	FALSE	9	7	6	8	9	0.79409	1.22451	-0.443928	FALSE	FALSE	FALSE
F6YVP7;P62270;S4R1N6;A0A1Y7VKY1	F6YVP7;P62270;S4R1N6;A0A1Y7VKY1	>tr|F6YVP7|F6YVP7_MOUSE Predicted gene 10260 OS=Mus musculus OX=10090 GN=Gm10260 PE=3 SV=2;>sp|P62270|RS18_MOUSE 40S ribosomal protein S18 OS=Mus musculus OX=10090 GN=Rps18 PE=1 SV=3;>tr|S4R1N6|S4R1N6_MOUSE Isoform of P62270, 40S ribosomal protein S18 OS=Mus musculus OX=10090 GN=Rps18 PE=3 SV=1;>tr|A0A1Y7VKY1|A0A1Y7VKY1_MOUSE MCG116671 OS=Mus musculus OX=10090 GN=Gm11361 PE=3 SV=1	GM10260;RPS18;GM11361	4	4	4	-0.0244078	-0.0496147	-0.00185175	0.622495	0.758854	0.945652	0.905085	1	1	FALSE	FALSE	FALSE	20	21	21	21	21	0.00910758	0.0318746	-0.0232037	FALSE	FALSE	FALSE
F6Z9E6;A0A1D5RLK2;A0A1D5RMH7;Q2PFD7-5;Q2PFD7-2;Q2PFD7;Q2PFD7-3;Q2PFD7-4	F6Z9E6;A0A1D5RLK2;A0A1D5RMH7;Q2PFD7-5;Q2PFD7-2;Q2PFD7;Q2PFD7-3;Q2PFD7-4	>tr|F6Z9E6|F6Z9E6_MOUSE Isoform of Q2PFD7, PH and SEC7 domain-containing protein 3 OS=Mus musculus OX=10090 GN=Psd3 PE=1 SV=2;>tr|A0A1D5RLK2|A0A1D5RLK2_MOUSE Isoform of Q2PFD7, PH and SEC7 domain-containing protein 3 OS=Mus musculus OX=10090 GN=Psd3 PE=1 SV=1;>tr|A0A1D5RMH7|A0A1D5RMH7_MOUSE Isoform of Q2PFD7, PH and SEC7 domain-containing protein 3 OS=Mus musculus OX=10090 GN=Psd3 PE=1 SV=1;>sp|Q…	PSD3	5	6	5	-0.100364	-0.0647261	0.0474901	0.086751	0.36431	0.712284	0.397143	1	0.982032	FALSE	FALSE	FALSE	34	29	35	34	30	0.123635	-0.465287	0.597185	FALSE	FALSE	FALSE
F6ZFT1;F8WJ64;Q9CR21	F6ZFT1;F8WJ64;Q9CR21	>tr|F6ZFT1|F6ZFT1_MOUSE Isoform of Q9CR21, Acyl carrier protein (Fragment) OS=Mus musculus OX=10090 GN=Ndufab1 PE=1 SV=1;>tr|F8WJ64|F8WJ64_MOUSE Isoform of Q9CR21, Acyl carrier protein (Fragment) OS=Mus musculus OX=10090 GN=Ndufab1 PE=1 SV=1;>sp|Q9CR21|ACPM_MOUSE Acyl carrier protein, mitochondrial OS=Mus musculus OX=10090 GN=Ndufab1 PE=1 SV=1	NDUFAB1	3	3	3	-0.287887	0.102336	0.383419	0.00654592	0.543802	0.00425628	0.0851769	1	0.0798188	FALSE	FALSE	FALSE	16	14	15	16	14	0.058795	-0.173371	0.235339	FALSE	FALSE	FALSE
F6ZGR6;D3YZ21	F6ZGR6;D3YZ21	>tr|F6ZGR6|F6ZGR6_MOUSE RIKEN cDNA D430041D05 gene (Fragment) OS=Mus musculus OX=10090 GN=D430041D05Rik PE=1 SV=1;>tr|D3YZ21|D3YZ21_MOUSE Isoform of F6ZGR6, RIKEN cDNA D430041D05 gene OS=Mus musculus OX=10090 GN=D430041D05Rik PE=1 SV=1	D430041D05RIK	3	3	3	0.0679539	-0.0316084	-0.0699568	0.397658	0.746206	0.430087	0.75925	1	0.868909	FALSE	FALSE	FALSE	16	16	15	14	15	-0.167593	0.0322663	-0.201603	FALSE	FALSE	FALSE
F6ZHD8;Q9D6Y9;G3UW30	F6ZHD8;Q9D6Y9;G3UW30	>tr|F6ZHD8|F6ZHD8_MOUSE Isoform of Q9D6Y9, 1,4-alpha-glucan-branching enzyme OS=Mus musculus OX=10090 GN=Gbe1 PE=1 SV=2;>sp|Q9D6Y9|GLGB_MOUSE 1,4-alpha-glucan-branching enzyme OS=Mus musculus OX=10090 GN=Gbe1 PE=1 SV=1;>tr|G3UW30|G3UW30_MOUSE Isoform of Q9D6Y9, 1,4-alpha-glucan-branching enzyme OS=Mus musculus OX=10090 GN=Gbe1 PE=1 SV=1	GBE1	2	2	2	0.0114661	0.00424733	0.018144	0.937324	0.980022	0.760995	1	1	0.994192	FALSE	FALSE	FALSE	9	11	10	8	10	-0.28074	0.0452281	-0.328749	FALSE	FALSE	FALSE
F6ZV59;G5E8G0;G3X9W0;Q60668-4;Q60668-3;Q60668-2;Q60668;E9Q5B6	F6ZV59;G5E8G0;G3X9W0;Q60668-4;Q60668-3;Q60668-2;Q60668;E9Q5B6	>tr|F6ZV59|F6ZV59_MOUSE Isoform of Q60668, Heterogeneous nuclear ribonucleoprotein D0 (Fragment) OS=Mus musculus OX=10090 GN=Hnrnpd PE=1 SV=1;>tr|G5E8G0|G5E8G0_MOUSE Isoform of Q60668, Heterogeneous nuclear ribonucleoprotein D, isoform CRA_b OS=Mus musculus OX=10090 GN=Hnrnpd PE=1 SV=1;>tr|G3X9W0|G3X9W0_MOUSE Isoform of Q60668, Heterogeneous nuclear ribonucleoprotein D, isoform CRA_a OS=Mus muscu…	HNRNPD	4	3	3	-0.165835	-0.408221	-0.0716172	0.191002	0.0464927	0.678805	0.579086	0.511179	0.971906	FALSE	FALSE	FALSE	21	20	18	15	20	0.0184462	0.360695	-0.347813	FALSE	FALSE	FALSE
F7AA26;O54931-4;O54931	F7AA26;O54931-4;O54931	>tr|F7AA26|F7AA26_MOUSE Isoform of Q8BR92, Paralemmin A kinase anchor protein (Fragment) OS=Mus musculus OX=10090 GN=Pakap PE=1 SV=1;>sp|O54931-4|AKAP2_MOUSE Isoform of O54931, Isoform 4 of A-kinase anchor protein 2 OS=Mus musculus OX=10090 GN=Akap2;>sp|O54931|AKAP2_MOUSE A-kinase anchor protein 2 OS=Mus musculus OX=10090 GN=Akap2 PE=1 SV=3	PAKAP;AKAP2	1	2	1	0.0934802	0.268583	0.294627	0.716013	0.0180922	0.0645994	0.94083	0.291328	0.422649	FALSE	FALSE	FALSE	7	7	7	6	7	0.0336366	0.0481538	-0.0150305	FALSE	FALSE	FALSE
F7AAP4;E9Q828;Q6Q477-2;Q6Q477	F7AAP4;E9Q828;Q6Q477-2;Q6Q477	>tr|F7AAP4|F7AAP4_MOUSE Isoform of Q6Q477, Calcium-transporting ATPase OS=Mus musculus OX=10090 GN=Atp2b4 PE=1 SV=1;>tr|E9Q828|E9Q828_MOUSE Isoform of Q6Q477, Calcium-transporting ATPase OS=Mus musculus OX=10090 GN=Atp2b4 PE=1 SV=1;>sp|Q6Q477-2|AT2B4_MOUSE Isoform of Q6Q477, Isoform 2 of Plasma membrane calcium-transporting ATPase 4 OS=Mus musculus OX=10090 GN=Atp2b4;>sp|Q6Q477|AT2B4_MOUSE Plasma…	ATP2B4	8	8	8	-0.152851	0.0558334	0.232366	0.00271949	0.708021	0.000335876	0.0443682	1	0.0122864	TRUE	FALSE	TRUE	40	42	49	48	42	0.0273366	-0.479294	0.514405	FALSE	FALSE	FALSE
F7B5B5;Q8VHM5;A2AW41	F7B5B5;Q8VHM5;A2AW41	>tr|F7B5B5|F7B5B5_MOUSE Isoform of Q8VHM5, Heterogeneous nuclear ribonucleoprotein R OS=Mus musculus OX=10090 GN=Hnrnpr PE=1 SV=1;>tr|Q8VHM5|Q8VHM5_MOUSE Heterogeneous nuclear ribonucleoprotein R OS=Mus musculus OX=10090 GN=Hnrnpr PE=1 SV=1;>tr|A2AW41|A2AW41_MOUSE Isoform of Q8VHM5, Heterogeneous nuclear ribonucleoprotein R (Fragment) OS=Mus musculus OX=10090 GN=Hnrnpr PE=1 SV=1	HNRNPR	1	1	1	-0.542594	-0.87493	-0.259033	0.0395196	0.0271597	0.447956	0.26403	0.386634	0.874493	FALSE	FALSE	FALSE	5	5	5	5	5	0.0262422	0.030825	-0.0048767	FALSE	FALSE	FALSE
F7BAB2	F7BAB2	>tr|F7BAB2|F7BAB2_MOUSE Transmembrane protein 132B OS=Mus musculus OX=10090 GN=Tmem132b PE=1 SV=1	TMEM132B	4	3	3	0.14883	0.051552	-0.0711351	0.0197784	0.440999	0.351865	0.170777	1	0.840668	FALSE	FALSE	FALSE	23	33	19	25	21	-1.43004	0.35544	-1.80162	FALSE	FALSE	FALSE
F7BJK1	F7BJK1	>tr|F7BJK1|F7BJK1_MOUSE Protocadherin 1 (Fragment) OS=Mus musculus OX=10090 GN=Pcdh1 PE=1 SV=1	PCDH1	10	11	11	0.428722	0.211079	-0.183154	3.85025e-13	0.000557059	0.00140118	8.12128e-11	0.0270402	0.0353964	TRUE	TRUE	TRUE	59	63	59	58	54	-0.479025	-0.258998	-0.219459	FALSE	FALSE	FALSE
F7BP73;Q3UHH2;Q3UHH2-2	F7BP73;Q3UHH2;Q3UHH2-2	>tr|F7BP73|F7BP73_MOUSE Isoform of Q3UHH2, Solute carrier family 22 member 23 (Fragment) OS=Mus musculus OX=10090 GN=Slc22a23 PE=1 SV=1;>sp|Q3UHH2|S22AN_MOUSE Solute carrier family 22 member 23 OS=Mus musculus OX=10090 GN=Slc22a23 PE=2 SV=1;>sp|Q3UHH2-2|S22AN_MOUSE Isoform of Q3UHH2, Isoform 2 of Solute carrier family 22 member 23 OS=Mus musculus OX=10090 GN=Slc22a23	SLC22A23	2	2	2	0.0352037	0.0766008	0.0474582	0.795868	0.598678	0.767604	0.970309	1	0.997111	FALSE	FALSE	FALSE	8	9	10	10	9	0.00790915	-0.285873	0.298358	FALSE	FALSE	FALSE
F7BX26;Q60676	F7BX26;Q60676	>tr|F7BX26|F7BX26_MOUSE Isoform of Q60676, Serine/threonine-protein phosphatase (Fragment) OS=Mus musculus OX=10090 GN=Ppp5c PE=1 SV=1;>sp|Q60676|PPP5_MOUSE Serine/threonine-protein phosphatase 5 OS=Mus musculus OX=10090 GN=Ppp5c PE=1 SV=3	PPP5C	4	4	4	-0.0661621	-0.0291473	0.0654946	0.533157	0.697768	0.335565	0.846836	1	0.827151	FALSE	FALSE	FALSE	21	18	21	19	21	0.527731	0.0195154	0.511792	FALSE	FALSE	FALSE
F7BX42;E9PZM8;Q99J85;H3BLN6;F8VQB8	F7BX42;E9PZM8;Q99J85;H3BLN6;F8VQB8	>tr|F7BX42|F7BX42_MOUSE Isoform of Q99J85, Neuronal pentraxin receptor OS=Mus musculus OX=10090 GN=Nptxr PE=1 SV=1;>tr|E9PZM8|E9PZM8_MOUSE Isoform of Q99J85, Neuronal pentraxin receptor OS=Mus musculus OX=10090 GN=Nptxr PE=1 SV=2;>sp|Q99J85|NPTXR_MOUSE Neuronal pentraxin receptor OS=Mus musculus OX=10090 GN=Nptxr PE=1 SV=1;>tr|H3BLN6|H3BLN6_MOUSE Isoform of F8VQB8, Neuronal pentraxin chromo domai…	NPTXR;NPCD	5	5	5	0.0251702	-0.0787669	-0.0860654	0.784218	0.416894	0.22161	0.966122	1	0.718793	FALSE	FALSE	FALSE	27	27	27	27	26	-0.102682	-0.0924835	-0.00949256	FALSE	FALSE	FALSE
F7C846;P47802;D3Z3F4;G3XA66;D3YVW0;G3XA75;G3UYJ5;G3UXX9	F7C846;P47802;D3Z3F4;G3XA66;D3YVW0;G3XA75;G3UYJ5;G3UXX9	>tr|F7C846|F7C846_MOUSE Isoform of P47802, Metaxin-1 OS=Mus musculus OX=10090 GN=Mtx1 PE=1 SV=1;>sp|P47802|MTX1_MOUSE Metaxin-1 OS=Mus musculus OX=10090 GN=Mtx1 PE=1 SV=1;>tr|D3Z3F4|D3Z3F4_MOUSE Isoform of P47802, Metaxin-1 (Fragment) OS=Mus musculus OX=10090 GN=Mtx1 PE=1 SV=2;>tr|G3XA66|G3XA66_MOUSE Isoform of P47802, Metaxin-1 (Fragment) OS=Mus musculus OX=10090 GN=Mtx1 PE=1 SV=1;>tr|D3YVW0|D3Y…	MTX1	5	5	5	0.17826	0.12517	-0.0338696	0.00585155	0.0951398	0.805197	0.0799983	0.711386	1	FALSE	FALSE	FALSE	30	29	27	30	24	-0.571615	-0.33596	-0.234553	FALSE	FALSE	FALSE
F7CVQ1;F8WJ51;F8WJ50;F8WJ48;Q8R4G0-10;Q8R4G0-6;Q8R4G0-9;Q8R4G0-8;Q8R4G0-3;Q8R4G0-5;Q8R4G0-4;Q8R4G0-2;Q8R4G0-7;Q8R4G0	F7CVQ1;F8WJ51;F8WJ50;F8WJ48;Q8R4G0-10;Q8R4G0-6;Q8R4G0-9;Q8R4G0-8;Q8R4G0-3;Q8R4G0-5;Q8R4G0-4;Q8R4G0-2;Q8R4G0-7;Q8R4G0	>tr|F7CVQ1|F7CVQ1_MOUSE Isoform of Q8R4G0, Netrin-G1 OS=Mus musculus OX=10090 GN=Ntng1 PE=1 SV=3;>tr|F8WJ51|F8WJ51_MOUSE Isoform of Q8R4G0, Netrin-G1 OS=Mus musculus OX=10090 GN=Ntng1 PE=1 SV=2;>tr|F8WJ50|F8WJ50_MOUSE Isoform of Q8R4G0, Netrin-G1 OS=Mus musculus OX=10090 GN=Ntng1 PE=1 SV=2;>tr|F8WJ48|F8WJ48_MOUSE Isoform of Q8R4G0, Netrin-G1 OS=Mus musculus OX=10090 GN=Ntng1 PE=1 SV=2;>sp|Q8R4G0-…	NTNG1	1	0	0	-0.0839131			0.511315			0.832826			FALSE			5	3	3	4	5	1.47587	1.33955	0.126022	FALSE	FALSE	FALSE
F7CYX4;B8QI34;Q8BSS9	F7CYX4;B8QI34;Q8BSS9	>tr|F7CYX4|F7CYX4_MOUSE Isoform of Q8BSS9, Liprin-alpha-2 OS=Mus musculus OX=10090 GN=Ppfia2 PE=1 SV=1;>tr|B8QI34|B8QI34_MOUSE Isoform of Q8BSS9, Liprin-alpha-2 OS=Mus musculus OX=10090 GN=Ppfia2 PE=1 SV=1;>sp|Q8BSS9|LIPA2_MOUSE Liprin-alpha-2 OS=Mus musculus OX=10090 GN=Ppfia2 PE=1 SV=2	PPFIA2	3	3	3	0.0603864	0.017937	-0.0353654	0.347518	0.790884	0.546088	0.729368	1	0.924641	FALSE	FALSE	FALSE	29	26	24	29	20	-0.809792	-0.533657	-0.273663	FALSE	FALSE	FALSE
F7CZ64;Q8VHW2	F7CZ64;Q8VHW2	>tr|F7CZ64|F7CZ64_MOUSE Isoform of Q8VHW2, Multifunctional fusion protein OS=Mus musculus OX=10090 GN=Cacng8 PE=1 SV=2;>sp|Q8VHW2|CCG8_MOUSE Voltage-dependent calcium channel gamma-8 subunit OS=Mus musculus OX=10090 GN=Cacng8 PE=1 SV=1	CACNG8	3	3	4	0.227167	-0.157416	-0.218502	0.0258561	0.148798	0.0106265	0.204153	0.850437	0.143773	FALSE	FALSE	FALSE	22	20	20	24	19	-0.104498	-0.123938	0.0206286	FALSE	FALSE	FALSE
F7D432;E9PWE0;E0CYV0;P23506;P23506-2;F6V9F1	F7D432;E9PWE0;E0CYV0;P23506;P23506-2;F6V9F1	>tr|F7D432|F7D432_MOUSE Isoform of P23506, Protein-L-isoaspartate O-methyltransferase (Fragment) OS=Mus musculus OX=10090 GN=Pcmt1 PE=1 SV=1;>tr|E9PWE0|E9PWE0_MOUSE Isoform of P23506, Protein-L-isoaspartate O-methyltransferase OS=Mus musculus OX=10090 GN=Pcmt1 PE=1 SV=1;>tr|E0CYV0|E0CYV0_MOUSE Isoform of P23506, Protein-L-isoaspartate O-methyltransferase OS=Mus musculus OX=10090 GN=Pcmt1 PE=1 SV=…	PCMT1	3	3	3	-0.0183416	0.00212823	0.0371482	0.829672	0.950893	0.608541	0.985639	1	0.953057	FALSE	FALSE	FALSE	18	17	18	18	17	0.0418354	-0.156693	0.201313	FALSE	FALSE	FALSE
F8VPK5;A0A1Y7VMN0;P70336;P70336-2	F8VPK5;A0A1Y7VMN0;P70336;P70336-2	>tr|F8VPK5|F8VPK5_MOUSE Isoform of P70336, Rho-associated protein kinase OS=Mus musculus OX=10090 GN=Rock2 PE=1 SV=1;>tr|A0A1Y7VMN0|A0A1Y7VMN0_MOUSE Isoform of P70336, Rho-associated protein kinase 2 (Fragment) OS=Mus musculus OX=10090 GN=Rock2 PE=1 SV=1;>sp|P70336|ROCK2_MOUSE Rho-associated protein kinase 2 OS=Mus musculus OX=10090 GN=Rock2 PE=1 SV=1;>sp|P70336-2|ROCK2_MOUSE Isoform of P70336, I…	ROCK2	19	19	19	0.0882241	-0.029504	-0.0864408	0.00360827	0.45847	0.0203196	0.0540874	1	0.223817	FALSE	FALSE	FALSE	90	93	90	95	94	0.063907	0.181237	-0.119724	FALSE	FALSE	FALSE
F8VPN4;A0A0G2JGI9;F6XXE6	F8VPN4;A0A0G2JGI9;F6XXE6	>tr|F8VPN4|F8VPN4_MOUSE Amylo-1,6-glucosidase, 4-alpha-glucanotransferase OS=Mus musculus OX=10090 GN=Agl PE=1 SV=1;>tr|A0A0G2JGI9|A0A0G2JGI9_MOUSE Isoform of F8VPN4, Amylo-1,6-glucosidase, 4-alpha-glucanotransferase OS=Mus musculus OX=10090 GN=Agl PE=1 SV=1;>tr|F6XXE6|F6XXE6_MOUSE Isoform of F8VPN4, Amylo-1,6-glucosidase, 4-alpha-glucanotransferase (Fragment) OS=Mus musculus OX=10090 GN=Agl PE=1…	AGL	6	8	7	0.0487457	0.0566144	0.00536405	0.644434	0.286029	0.824536	0.912643	1	1	FALSE	FALSE	FALSE	35	37	42	46	42	0.450626	0.0229502	0.43063	FALSE	FALSE	FALSE
F8VPQ1;Q8CIQ7	F8VPQ1;Q8CIQ7	>tr|F8VPQ1|F8VPQ1_MOUSE Isoform of Q8CIQ7, Dedicator of cytokinesis protein 3 OS=Mus musculus OX=10090 GN=Dock3 PE=1 SV=1;>sp|Q8CIQ7|DOCK3_MOUSE Dedicator of cytokinesis protein 3 OS=Mus musculus OX=10090 GN=Dock3 PE=1 SV=1	DOCK3	2	2	2	0.106778	-0.0268978	-0.119637	0.242084	1	0.31441	0.644214	1	0.816473	FALSE	FALSE	FALSE	19	23	15	19	15	-1.38245	0.0107983	-1.40359	FALSE	FALSE	FALSE
F8VPU2	F8VPU2	>sp|F8VPU2|FARP1_MOUSE FERM, ARHGEF and pleckstrin domain-containing protein 1 OS=Mus musculus OX=10090 GN=Farp1 PE=1 SV=1	FARP1	4	4	5	0.115918	0.0367454	-0.0634977	0.0719778	0.608515	0.336732	0.365448	1	0.827151	FALSE	FALSE	FALSE	26	26	25	26	24	-0.235679	-0.0952103	-0.140699	FALSE	FALSE	FALSE
F8VPX1;E9PXY8;Q6A4J8-3;Q6A4J8;Q6A4J8-2	F8VPX1;E9PXY8;Q6A4J8-3;Q6A4J8;Q6A4J8-2	>tr|F8VPX1|F8VPX1_MOUSE Isoform of Q6A4J8, Ubiquitin carboxyl-terminal hydrolase 7 OS=Mus musculus OX=10090 GN=Usp7 PE=1 SV=1;>tr|E9PXY8|E9PXY8_MOUSE Isoform of Q6A4J8, Ubiquitin carboxyl-terminal hydrolase 7 OS=Mus musculus OX=10090 GN=Usp7 PE=1 SV=1;>sp|Q6A4J8-3|UBP7_MOUSE Isoform of Q6A4J8, Isoform 3 of Ubiquitin carboxyl-terminal hydrolase 7 OS=Mus musculus OX=10090 GN=Usp7;>sp|Q6A4J8|UBP7_MO…	USP7	2	3	3	0.00230494	0.0342492	-0.0279136	0.906488	0.617844	0.726254	1	1	0.984397	FALSE	FALSE	FALSE	11	12	15	11	14	0.527083	-0.180902	0.714723	FALSE	FALSE	FALSE
F8VQ11;B1AQY2;Q69ZH9;D6RDB5	F8VQ11;B1AQY2;Q69ZH9;D6RDB5	>tr|F8VQ11|F8VQ11_MOUSE Isoform of Q69ZH9, Rho GTPase-activating protein 23 OS=Mus musculus OX=10090 GN=Arhgap23 PE=1 SV=1;>tr|B1AQY2|B1AQY2_MOUSE Isoform of Q69ZH9, Rho GTPase-activating protein 23 OS=Mus musculus OX=10090 GN=Arhgap23 PE=1 SV=1;>sp|Q69ZH9|RHG23_MOUSE Rho GTPase-activating protein 23 OS=Mus musculus OX=10090 GN=Arhgap23 PE=1 SV=2;>tr|D6RDB5|D6RDB5_MOUSE Isoform of Q69ZH9, Rho GTP…	ARHGAP23	1	1	1	-0.0412863	0.072743	0.119177	0.796012	0.886391	0.373316	0.970309	1	0.847614	FALSE	FALSE	FALSE	11	9	6	12	7	-0.660364	0.473931	-1.14665	FALSE	FALSE	FALSE
F8VQ95;Q6Y685;Q6Y685-2	F8VQ95;Q6Y685;Q6Y685-2	>tr|F8VQ95|F8VQ95_MOUSE Isoform of Q6Y685, Transforming acidic coiled-coil-containing protein 1 OS=Mus musculus OX=10090 GN=Tacc1 PE=1 SV=1;>sp|Q6Y685|TACC1_MOUSE Transforming acidic coiled-coil-containing protein 1 OS=Mus musculus OX=10090 GN=Tacc1 PE=1 SV=1;>sp|Q6Y685-2|TACC1_MOUSE Isoform of Q6Y685, Isoform 2 of Transforming acidic coiled-coil-containing protein 1 OS=Mus musculus OX=10090 GN=T…	TACC1	2	2	2	0.06361	0.0611044	0.0173299	0.530162	0.570434	0.862439	0.845308	1	1	FALSE	FALSE	FALSE	3	6	8	9	7	0.427865	-0.39611	0.833385	FALSE	FALSE	FALSE
F8VQC9;Q8BTY2;A0A286YDJ7;A0A286YDX4;A0A286YCQ1;A0A286YD88;A0A286YCE1;A0A286YED8;A0A286YDZ8;A0A286YCH3;A0A286YDB4;A0A286YDA9;A0A286YCS4;A0A286YCU2;A0A286YCX8;A0A286YD14;A0A286YD46;A0A286YDK8;Q8BTY2-2	F8VQC9;Q8BTY2;A0A286YDJ7;A0A286YDX4;A0A286YCQ1;A0A286YD88;A0A286YCE1;A0A286YED8;A0A286YDZ8;A0A286YCH3;A0A286YDB4;A0A286YDA9;A0A286YCS4;A0A286YCU2;A0A286YCX8;A0A286YD14;A0A286YD46;A0A286YDK8;Q8BTY2-2	>tr|F8VQC9|F8VQC9_MOUSE Isoform of Q8BTY2, Anion exchange protein OS=Mus musculus OX=10090 GN=Slc4a7 PE=1 SV=1;>sp|Q8BTY2|S4A7_MOUSE Sodium bicarbonate cotransporter 3 OS=Mus musculus OX=10090 GN=Slc4a7 PE=1 SV=2;>tr|A0A286YDJ7|A0A286YDJ7_MOUSE Isoform of Q8BTY2, Anion exchange protein OS=Mus musculus OX=10090 GN=Slc4a7 PE=1 SV=1;>tr|A0A286YDX4|A0A286YDX4_MOUSE Isoform of Q8BTY2, Anion exchange p…	SLC4A7	1	1	1	-0.0926679	0.142796	0.268663	0.450375	0.370736	0.0869191	0.798399	1	0.498786	FALSE	FALSE	FALSE	5	5	6	7	5	0.0262422	-0.49811	0.532416	FALSE	FALSE	FALSE
F8VQD7;Q05909;D6RD11	F8VQD7;Q05909;D6RD11	>tr|F8VQD7|F8VQD7_MOUSE Isoform of Q05909, Receptor-type tyrosine-protein phosphatase gamma OS=Mus musculus OX=10090 GN=Ptprg PE=1 SV=1;>sp|Q05909|PTPRG_MOUSE Receptor-type tyrosine-protein phosphatase gamma OS=Mus musculus OX=10090 GN=Ptprg PE=1 SV=1;>tr|D6RD11|D6RD11_MOUSE Isoform of Q05909, Receptor-type tyrosine-protein phosphatase gamma OS=Mus musculus OX=10090 GN=Ptprg PE=1 SV=1	PTPRG	4	4	4	0.0301064	-0.10596	-0.102713	0.60361	0.217118	0.261755	0.893303	0.938345	0.768022	FALSE	FALSE	FALSE	19	18	18	18	20	0.377236	0.371949	0.00218576	FALSE	FALSE	FALSE
F8VQE9;Q8VHH5	F8VQE9;Q8VHH5	>tr|F8VQE9|F8VQE9_MOUSE Isoform of Q8VHH5, Arf-GAP with GTPase, ANK repeat and PH domain-containing protein 3 OS=Mus musculus OX=10090 GN=Agap3 PE=1 SV=1;>sp|Q8VHH5|AGAP3_MOUSE Arf-GAP with GTPase, ANK repeat and PH domain-containing protein 3 OS=Mus musculus OX=10090 GN=Agap3 PE=1 SV=1	AGAP3	7	7	7	0.185911	0.0972789	-0.0640189	0.00045617	0.196178	0.435049	0.0120274	0.913381	0.868909	TRUE	FALSE	FALSE	33	34	35	33	34	0.0266889	-0.0639886	0.0918852	FALSE	FALSE	FALSE
F8VQF9;Q3TLI0	F8VQF9;Q3TLI0	>tr|F8VQF9|F8VQF9_MOUSE Isoform of Q3TLI0, Trafficking protein particle complex subunit 10 OS=Mus musculus OX=10090 GN=Trappc10 PE=1 SV=1;>sp|Q3TLI0|TPC10_MOUSE Trafficking protein particle complex subunit 10 OS=Mus musculus OX=10090 GN=Trappc10 PE=1 SV=2	TRAPPC10	1	1	1	0.228233	0.16428	-0.0614528	0.0765792	0.250117	0.734053	0.37627	0.960151	0.985756	FALSE	FALSE	FALSE	7	7	8	8	7	0.0197266	-0.343033	0.368326	FALSE	FALSE	FALSE
F8VQK3	F8VQK3	>tr|F8VQK3|F8VQK3_MOUSE Guanylate cyclase 1, soluble, alpha 2 OS=Mus musculus OX=10090 GN=Gucy1a2 PE=1 SV=1	GUCY1A2	1	1	2	-0.0467606	-0.0462158	-0.00586448	0.858111	0.812252	0.973021	0.993578	1	1	FALSE	FALSE	FALSE	9	10	9	11	9	-0.31226	-0.0199253	-0.294319	FALSE	FALSE	FALSE
F8VQK5;P59808	F8VQK5;P59808	>tr|F8VQK5|F8VQK5_MOUSE Isoform of P59808, SAM and SH3 domain-containing protein 1 OS=Mus musculus OX=10090 GN=Sash1 PE=1 SV=1;>sp|P59808|SASH1_MOUSE SAM and SH3 domain-containing protein 1 OS=Mus musculus OX=10090 GN=Sash1 PE=1 SV=1	SASH1	1	1	1	0.186934	0.220726	0.0316442	0.154938	0.150698	0.907571	0.53456	0.851081	1	FALSE	FALSE	FALSE	4	5	5	5	4	-0.561634	-0.552166	-0.0048767	FALSE	FALSE	FALSE
F8WGD9;Q9D1E8	F8WGD9;Q9D1E8	>tr|F8WGD9|F8WGD9_MOUSE Isoform of Q9D1E8, 1-acyl-sn-glycerol-3-phosphate acyltransferase epsilon OS=Mus musculus OX=10090 GN=Agpat5 PE=1 SV=1;>sp|Q9D1E8|PLCE_MOUSE 1-acyl-sn-glycerol-3-phosphate acyltransferase epsilon OS=Mus musculus OX=10090 GN=Agpat5 PE=2 SV=2	AGPAT5	1	1	1	0.156188	0.218893	0.0526352	0.291117	0.202118	0.803432	0.67958	0.918644	1	FALSE	FALSE	FALSE	5	5	5	5	5	0.0262422	0.030825	-0.0048767	FALSE	FALSE	FALSE
F8WGT1;Q68FL4;F8WI65;Q68FL4-2;H3BKT5	F8WGT1;Q68FL4;F8WI65;Q68FL4-2;H3BKT5	>tr|F8WGT1|F8WGT1_MOUSE Isoform of Q68FL4, Adenosylhomocysteinase OS=Mus musculus OX=10090 GN=Ahcyl2 PE=1 SV=1;>sp|Q68FL4|SAHH3_MOUSE Putative adenosylhomocysteinase 3 OS=Mus musculus OX=10090 GN=Ahcyl2 PE=1 SV=1;>tr|F8WI65|F8WI65_MOUSE Isoform of Q68FL4, Adenosylhomocysteinase OS=Mus musculus OX=10090 GN=Ahcyl2 PE=1 SV=1;>sp|Q68FL4-2|SAHH3_MOUSE Isoform of Q68FL4, Isoform 2 of Putative adenosylh…	AHCYL2	2	3	2	0.0494489	0.243842	0.198223	0.51017	0.0586462	0.166396	0.832826	0.558364	0.64782	FALSE	FALSE	FALSE	11	10	14	14	13	0.872224	-0.175834	1.05726	FALSE	FALSE	FALSE
F8WH41;O55106	F8WH41;O55106	>tr|F8WH41|F8WH41_MOUSE Isoform of O55106, Striatin OS=Mus musculus OX=10090 GN=Strn PE=1 SV=1;>sp|O55106|STRN_MOUSE Striatin OS=Mus musculus OX=10090 GN=Strn PE=1 SV=2	STRN	4	4	4	0.0531843	-0.105153	-0.127639	0.488716	0.24058	0.0721044	0.821625	0.958757	0.455534	FALSE	FALSE	FALSE	20	20	19	19	18	-0.301919	-0.145652	-0.156188	FALSE	FALSE	FALSE
F8WHL1;Q5IRJ6;Q5IRJ6-2	F8WHL1;Q5IRJ6;Q5IRJ6-2	>tr|F8WHL1|F8WHL1_MOUSE Isoform of Q5IRJ6, Zinc transporter 9 OS=Mus musculus OX=10090 GN=Slc30a9 PE=1 SV=1;>sp|Q5IRJ6|ZNT9_MOUSE Zinc transporter 9 OS=Mus musculus OX=10090 GN=Slc30a9 PE=1 SV=2;>sp|Q5IRJ6-2|ZNT9_MOUSE Isoform of Q5IRJ6, Isoform 2 of Zinc transporter 9 OS=Mus musculus OX=10090 GN=Slc30a9	SLC30A9	2	3	2	0.078636	0.155705	0.0525757	0.447741	0.097522	0.691179	0.797454	0.718315	0.974908	FALSE	FALSE	FALSE	15	13	15	19	17	0.858274	0.437828	0.419845	FALSE	FALSE	FALSE
F8WHL2;Q8CIE6	F8WHL2;Q8CIE6	>tr|F8WHL2|F8WHL2_MOUSE Isoform of Q8CIE6, Coatomer subunit alpha OS=Mus musculus OX=10090 GN=Copa PE=1 SV=1;>sp|Q8CIE6|COPA_MOUSE Coatomer subunit alpha OS=Mus musculus OX=10090 GN=Copa PE=1 SV=2	COPA	2	2	2	-0.0391397	-0.0498276	0.0239686	0.600219	0.618817	0.901327	0.893303	1	1	FALSE	FALSE	FALSE	9	10	9	9	9	-0.294829	0.0343001	-0.331841	FALSE	FALSE	FALSE
F8WHM5;Q61543	F8WHM5;Q61543	>tr|F8WHM5|F8WHM5_MOUSE Isoform of Q61543, Golgi apparatus protein 1 (Fragment) OS=Mus musculus OX=10090 GN=Glg1 PE=1 SV=1;>sp|Q61543|GSLG1_MOUSE Golgi apparatus protein 1 OS=Mus musculus OX=10090 GN=Glg1 PE=1 SV=1	GLG1	7	7	7	0.0817228	0.0425137	-0.0218226	0.0889422	0.514718	0.710639	0.402981	1	0.982032	FALSE	FALSE	FALSE	38	35	37	36	36	0.113049	-0.0666432	0.181578	FALSE	FALSE	FALSE
F8WHN4	F8WHN4	>tr|F8WHN4|F8WHN4_MOUSE Isoform of Q8BQZ4, Ral GTPase-activating protein subunit beta OS=Mus musculus OX=10090 GN=Ralgapb PE=1 SV=1	RALGAPB	2	1	1	0.142263	0.145931	-0.0208228	0.128193	0.474335	1	0.487198	1	1	FALSE	FALSE	FALSE	5	8	7	10	8	-0.0476435	0.360224	-0.413911	FALSE	FALSE	FALSE
F8WHW6;O70161;O70161-3;O70161-2	F8WHW6;O70161;O70161-3;O70161-2	>tr|F8WHW6|F8WHW6_MOUSE Isoform of O70161, Phosphatidylinositol 4-phosphate 5-kinase type-1 gamma OS=Mus musculus OX=10090 GN=Pip5k1c PE=1 SV=1;>sp|O70161|PI51C_MOUSE Phosphatidylinositol 4-phosphate 5-kinase type-1 gamma OS=Mus musculus OX=10090 GN=Pip5k1c PE=1 SV=2;>sp|O70161-3|PI51C_MOUSE Isoform of O70161, Isoform 3 of Phosphatidylinositol 4-phosphate 5-kinase type-1 gamma OS=Mus musculus OX=…	PIP5K1C	9	10	9	0.028319	-0.100384	-0.105109	0.401983	0.0973613	0.110855	0.759958	0.718315	0.551115	FALSE	FALSE	FALSE	47	51	46	50	52	0.112268	0.421797	-0.315369	FALSE	FALSE	FALSE
F8WI90;P05480	F8WI90;P05480	>tr|F8WI90|F8WI90_MOUSE Isoform of P05480, Tyrosine-protein kinase OS=Mus musculus OX=10090 GN=Src PE=1 SV=1;>sp|P05480|SRC_MOUSE Neuronal proto-oncogene tyrosine-protein kinase Src OS=Mus musculus OX=10090 GN=Src PE=1 SV=4	SRC	8	9	8	0.0764877	0.00721079	-0.031288	0.196773	0.783839	0.308546	0.58694	1	0.813365	FALSE	FALSE	FALSE	43	43	43	41	45	0.174304	0.176528	-0.00373107	FALSE	FALSE	FALSE
F8WIG2;A0A1B0GT88;Q68EF6	F8WIG2;A0A1B0GT88;Q68EF6	>tr|F8WIG2|F8WIG2_MOUSE Isoform of Q68EF6, Brain-enriched guanylate kinase-associated protein OS=Mus musculus OX=10090 GN=Begain PE=1 SV=2;>tr|A0A1B0GT88|A0A1B0GT88_MOUSE Isoform of Q68EF6, Brain-enriched guanylate kinase-associated protein OS=Mus musculus OX=10090 GN=Begain PE=1 SV=1;>sp|Q68EF6|BEGIN_MOUSE Brain-enriched guanylate kinase-associated protein OS=Mus musculus OX=10090 GN=Begain PE=1…	BEGAIN	3	3	3	0.253901	-0.014375	-0.226387	0.00227408	0.844795	0.0116714	0.0390429	1	0.154386	TRUE	FALSE	FALSE	15	15	13	15	17	0.40231	0.879248	-0.487871	FALSE	FALSE	FALSE
F8WIH0;D3Z7V3;H7BX64;Q3URD3-2;Q3URD3;F6UV57;F6YCM8;Q3URD3-5	F8WIH0;D3Z7V3;H7BX64;Q3URD3-2;Q3URD3;F6UV57;F6YCM8;Q3URD3-5	>tr|F8WIH0|F8WIH0_MOUSE Isoform of Q3URD3, Sarcolemmal membrane-associated protein (Fragment) OS=Mus musculus OX=10090 GN=Slmap PE=1 SV=1;>tr|D3Z7V3|D3Z7V3_MOUSE Isoform of Q3URD3, Sarcolemmal membrane-associated protein OS=Mus musculus OX=10090 GN=Slmap PE=1 SV=1;>tr|H7BX64|H7BX64_MOUSE Isoform of Q3URD3, Sarcolemmal membrane-associated protein OS=Mus musculus OX=10090 GN=Slmap PE=1 SV=1;>sp|Q3U…	SLMAP	1	1	1	-0.0748936	-0.0156379	0.0782985	0.618094	1	0.581294	0.902006	1	0.936395	FALSE	FALSE	FALSE	8	7	8	6	7	0.0692317	-0.337175	0.412244	FALSE	FALSE	FALSE
F8WIR1;P18242;F6Y6L6;A0A1B0GT66	F8WIR1;P18242;F6Y6L6;A0A1B0GT66	>tr|F8WIR1|F8WIR1_MOUSE Isoform of P18242, Cathepsin D OS=Mus musculus OX=10090 GN=Ctsd PE=1 SV=2;>sp|P18242|CATD_MOUSE Cathepsin D OS=Mus musculus OX=10090 GN=Ctsd PE=1 SV=1;>tr|F6Y6L6|F6Y6L6_MOUSE Uncharacterized protein (Fragment) OS=Mus musculus OX=10090 PE=1 SV=1;>tr|A0A1B0GT66|A0A1B0GT66_MOUSE Isoform of F6Y6L6, Uncharacterized protein (Fragment) OS=Mus musculus OX=10090 PE=1 SV=1	CTSD;tr|F6Y6L6|F6Y6L6_MOUSE;tr|A0A1B0GT66|A0A1B0GT66_MOUSE	5	5	5	-0.136502	-0.0747687	0.0804713	0.0815243	0.27831	0.335759	0.388328	0.989668	0.827151	FALSE	FALSE	FALSE	25	25	25	24	25	0.0251262	0.032597	-0.00780098	FALSE	FALSE	FALSE
F8WIT2	F8WIT2	>tr|F8WIT2|F8WIT2_MOUSE Isoform of P14824, Annexin OS=Mus musculus OX=10090 GN=Anxa6 PE=1 SV=1	ANXA6	21	22	22	0.0444596	0.118037	0.0884046	0.312124	0.00896402	0.0197276	0.69985	0.180561	0.219394	FALSE	FALSE	FALSE	114	116	111	108	110	-0.148768	0.0077434	-0.157728	FALSE	FALSE	FALSE
F8WIU1;Q9D1K7;H7BXB9	F8WIU1;Q9D1K7;H7BXB9	>tr|F8WIU1|F8WIU1_MOUSE Isoform of Q9D1K7, RIKEN cDNA 1700037H04 gene OS=Mus musculus OX=10090 GN=1700037H04Rik PE=1 SV=1;>sp|Q9D1K7|CT027_MOUSE UPF0687 protein C20orf27 homolog OS=Mus musculus OX=10090 PE=1 SV=3;>tr|H7BXB9|H7BXB9_MOUSE Isoform of Q9D1K7, RIKEN cDNA 1700037H04 gene (Fragment) OS=Mus musculus OX=10090 GN=1700037H04Rik PE=1 SV=1	1700037H04RIK;sp|Q9D1K7|CT027_MOUSE	1	1	1	-0.0488187	0.00866092	0.0836422	0.843192	1	1	0.990199	1	1	FALSE	FALSE	FALSE	3	5	4	3	5	0.0289921	0.606931	-0.587316	FALSE	FALSE	FALSE
F8WIZ7;Q8BXR9-2;Q8BXR9;V9GXX3	F8WIZ7;Q8BXR9-2;Q8BXR9;V9GXX3	>tr|F8WIZ7|F8WIZ7_MOUSE Isoform of Q8BXR9, Oxysterol-binding protein OS=Mus musculus OX=10090 GN=Osbpl6 PE=1 SV=1;>sp|Q8BXR9-2|OSBL6_MOUSE Isoform of Q8BXR9, Isoform 2 of Oxysterol-binding protein-related protein 6 OS=Mus musculus OX=10090 GN=Osbpl6;>sp|Q8BXR9|OSBL6_MOUSE Oxysterol-binding protein-related protein 6 OS=Mus musculus OX=10090 GN=Osbpl6 PE=1 SV=1;>tr|V9GXX3|V9GXX3_MOUSE Isoform of Q8…	OSBPL6	2	2	2	0.0830654	0.0989981	0.0286597	0.310973	0.351964	0.736729	0.69886	1	0.985983	FALSE	FALSE	FALSE	10	10	12	13	11	0.274803	-0.249845	0.530618	FALSE	FALSE	FALSE
F8WJ41;P62245;D3Z712;D3YVB4	F8WJ41;P62245;D3Z712;D3YVB4	>tr|F8WJ41|F8WJ41_MOUSE Isoform of P62245, 40S ribosomal protein S15a (Fragment) OS=Mus musculus OX=10090 GN=Rps15a PE=1 SV=1;>sp|P62245|RS15A_MOUSE 40S ribosomal protein S15a OS=Mus musculus OX=10090 GN=Rps15a PE=1 SV=2;>tr|D3Z712|D3Z712_MOUSE Isoform of P62245, 40S ribosomal protein S15a (Fragment) OS=Mus musculus OX=10090 GN=Rps15a PE=1 SV=2;>tr|D3YVB4|D3YVB4_MOUSE Isoform of P62245, 40S ribos…	RPS15A	2	1	1	0.173327	-0.0642153	-0.148074	0.0726041	0.667433	0.264997	0.367123	1	0.772062	FALSE	FALSE	FALSE	8	8	7	8	8	0.00517533	0.424564	-0.426059	FALSE	FALSE	FALSE
F8WJI3;Q8R3Q6	F8WJI3;Q8R3Q6	>tr|F8WJI3|F8WJI3_MOUSE Isoform of Q8R3Q6, Coiled-coil domain-containing protein 58 OS=Mus musculus OX=10090 GN=Ccdc58 PE=1 SV=1;>sp|Q8R3Q6|CCD58_MOUSE Coiled-coil domain-containing protein 58 OS=Mus musculus OX=10090 GN=Ccdc58 PE=1 SV=1	CCDC58	1	1	1	-0.0982539	-0.0673576	0.0613761	0.412756	0.694293	0.730093	0.769487	1	0.985756	FALSE	FALSE	FALSE	5	5	5	5	5	0.0262422	0.030825	-0.0048767	FALSE	FALSE	FALSE
F8WJK8;Q99L47	F8WJK8;Q99L47	>tr|F8WJK8|F8WJK8_MOUSE Isoform of Q99L47, Hsc70-interacting protein OS=Mus musculus OX=10090 GN=St13 PE=1 SV=1;>sp|Q99L47|F10A1_MOUSE Hsc70-interacting protein OS=Mus musculus OX=10090 GN=St13 PE=1 SV=1	ST13	6	6	6	0.00246787	-0.0115498	0.0222967	0.917351	0.994682	0.755431	1	1	0.99118	FALSE	FALSE	FALSE	30	30	32	31	31	0.125641	-0.0686528	0.196303	FALSE	FALSE	FALSE
G3UW70;Q9D1L9	G3UW70;Q9D1L9	>tr|G3UW70|G3UW70_MOUSE Isoform of Q9D1L9, MCG21719 OS=Mus musculus OX=10090 GN=Lamtor5 PE=1 SV=1;>sp|Q9D1L9|LTOR5_MOUSE Ragulator complex protein LAMTOR5 OS=Mus musculus OX=10090 GN=Lamtor5 PE=1 SV=1	LAMTOR5	1	1	1	-0.142877	0.118488	0.276131	0.318437	0.470955	0.0790792	0.704563	1	0.474689	FALSE	FALSE	FALSE	5	5	5	5	5	0.0262422	0.030825	-0.0048767	FALSE	FALSE	FALSE
G3UX26	G3UX26	>tr|G3UX26|G3UX26_MOUSE Isoform of Q60930, Voltage-dependent anion-selective channel protein 2 OS=Mus musculus OX=10090 GN=Vdac2 PE=1 SV=1	VDAC2	1	1	1	-0.400372	-0.296153	0.0870522	0.272477	0.322557	1	0.670782	1	1	FALSE	FALSE	FALSE	5	3	5	4	4	0.757496	-0.599274	1.37182	FALSE	FALSE	FALSE
G3UXL2;Q9D7G0	G3UXL2;Q9D7G0	>tr|G3UXL2|G3UXL2_MOUSE Phosphoribosyl pyrophosphate synthetase 1-like 3 OS=Mus musculus OX=10090 GN=Prps1l3 PE=3 SV=1;>sp|Q9D7G0|PRPS1_MOUSE Ribose-phosphate pyrophosphokinase 1 OS=Mus musculus OX=10090 GN=Prps1 PE=1 SV=4	PRPS1L3;PRPS1	4	3	3	-0.0727945	-0.137618	-0.0153894	0.28346	0.290346	0.787529	0.675563	1	1	FALSE	FALSE	FALSE	19	19	18	18	21	0.38943	0.533374	-0.149506	FALSE	FALSE	FALSE
G3UXM5;G3UWV4;Q69Z98-4;Q69Z98-2;Q69Z98-3;Q69Z98;G3UYN4;G3UZ19	G3UXM5;G3UWV4;Q69Z98-4;Q69Z98-2;Q69Z98-3;Q69Z98;G3UYN4;G3UZ19	>tr|G3UXM5|G3UXM5_MOUSE Isoform of Q69Z98, Serine/threonine-protein kinase BRSK2 (Fragment) OS=Mus musculus OX=10090 GN=Brsk2 PE=1 SV=1;>tr|G3UWV4|G3UWV4_MOUSE Isoform of Q69Z98, Serine/threonine-protein kinase BRSK2 OS=Mus musculus OX=10090 GN=Brsk2 PE=1 SV=1;>sp|Q69Z98-4|BRSK2_MOUSE Isoform of Q69Z98, Isoform 4 of Serine/threonine-protein kinase BRSK2 OS=Mus musculus OX=10090 GN=Brsk2;>sp|Q69Z9…	BRSK2	1	1	2	0.0712507	0.16799	0.0940242	0.628134	0.278417	0.332462	0.906643	0.989668	0.827151	FALSE	FALSE	FALSE	9	10	11	11	7	-1.06853	-1.34906	0.293978	FALSE	FALSE	FALSE
G3UXT7;Q8CFQ9;P56959;G3UZD2;Q91VQ2;F6QCI0;Q8BQ46	G3UXT7;Q8CFQ9;P56959;G3UZD2;Q91VQ2;F6QCI0;Q8BQ46	>tr|G3UXT7|G3UXT7_MOUSE Isoform of P56959, RNA-binding protein FUS (Fragment) OS=Mus musculus OX=10090 GN=Fus PE=1 SV=1;>tr|Q8CFQ9|Q8CFQ9_MOUSE Isoform of P56959, Fusion, derived from t(1216) malignant liposarcoma (Human) OS=Mus musculus OX=10090 GN=Fus PE=1 SV=1;>sp|P56959|FUS_MOUSE RNA-binding protein FUS OS=Mus musculus OX=10090 GN=Fus PE=1 SV=1;>tr|G3UZD2|G3UZD2_MOUSE Isoform of P56959, RNA-b…	FUS;TAF15	2	2	2	-0.174269	-0.40591	-0.197275	0.0303938	0.000688425	0.0562118	0.228379	0.0314309	0.396561	FALSE	TRUE	FALSE	13	13	12	13	10	-0.769344	-0.518672	-0.248139	FALSE	FALSE	FALSE
G3UXZ5;P97371;G3X9K9;G3UXY0;G3UWN9	G3UXZ5;P97371;G3X9K9;G3UXY0;G3UWN9	>tr|G3UXZ5|G3UXZ5_MOUSE Isoform of P97371, Proteasome activator complex subunit 1 (Fragment) OS=Mus musculus OX=10090 GN=Psme1 PE=1 SV=1;>sp|P97371|PSME1_MOUSE Proteasome activator complex subunit 1 OS=Mus musculus OX=10090 GN=Psme1 PE=1 SV=2;>tr|G3X9K9|G3X9K9_MOUSE Isoform of P97371, Proteasome activator complex subunit 1 OS=Mus musculus OX=10090 GN=Psme1 PE=1 SV=1;>tr|G3UXY0|G3UXY0_MOUSE Isofor…	PSME1	1	1	1	-0.214955	-0.185356	0.0583743	0.133459	0.248638	0.710393	0.494484	0.960151	0.982032	FALSE	FALSE	FALSE	6	9	6	6	9	0.0415813	1.21158	-1.18883	FALSE	FALSE	FALSE
G3UY38;G5E924;Q8R081	G3UY38;G5E924;Q8R081	>tr|G3UY38|G3UY38_MOUSE Isoform of Q8R081, Heterogeneous nuclear ribonucleoprotein L OS=Mus musculus OX=10090 GN=Hnrnpl PE=1 SV=1;>tr|G5E924|G5E924_MOUSE Isoform of Q8R081, Heterogeneous nuclear ribonucleoprotein L (Fragment) OS=Mus musculus OX=10090 GN=Hnrnpl PE=1 SV=1;>sp|Q8R081|HNRPL_MOUSE Heterogeneous nuclear ribonucleoprotein L OS=Mus musculus OX=10090 GN=Hnrnpl PE=1 SV=2	HNRNPL	3	2	2	-0.405878	-0.76735	-0.0669558	0.00692483	0.00259526	0.763681	0.0886752	0.0705006	0.994461	FALSE	FALSE	FALSE	13	13	12	13	13	0.00776296	0.270368	-0.26682	FALSE	FALSE	FALSE
G3UYF9;Q03958	G3UYF9;Q03958	>tr|G3UYF9|G3UYF9_MOUSE Isoform of Q03958, Prefoldin subunit 6 OS=Mus musculus OX=10090 GN=Pfdn6 PE=1 SV=1;>sp|Q03958|PFD6_MOUSE Prefoldin subunit 6 OS=Mus musculus OX=10090 GN=Pfdn6 PE=1 SV=1	PFDN6	3	3	3	-0.0209761	-0.0675497	-0.00973895	0.796534	0.66659	0.923395	0.970309	1	1	FALSE	FALSE	FALSE	14	15	13	14	15	0.0253343	0.480554	-0.462627	FALSE	FALSE	FALSE
G3UYU6;Q64487-1;Q64487-9;Q64487-8;E9Q7I7	G3UYU6;Q64487-1;Q64487-9;Q64487-8;E9Q7I7	>tr|G3UYU6|G3UYU6_MOUSE Isoform of Q64487, Receptor-type tyrosine-protein phosphatase delta OS=Mus musculus OX=10090 GN=Ptprd PE=1 SV=1;>sp|Q64487-1|PTPRD_MOUSE Isoform of Q64487, Isoform C of Receptor-type tyrosine-protein phosphatase delta OS=Mus musculus OX=10090 GN=Ptprd;>sp|Q64487-9|PTPRD_MOUSE Isoform of Q64487, Isoform I of Receptor-type tyrosine-protein phosphatase delta OS=Mus musculus O…	PTPRD	11	11	10	0.108629	0.0610935	-0.0348707	0.0103734	0.21733	0.475474	0.112207	0.938345	0.883974	FALSE	FALSE	FALSE	55	59	55	50	54	-0.273178	-0.0390053	-0.235568	FALSE	FALSE	FALSE
G3UYV7;P62858	G3UYV7;P62858	>tr|G3UYV7|G3UYV7_MOUSE Isoform of P62858, 40S ribosomal protein S28 (Fragment) OS=Mus musculus OX=10090 GN=Rps28 PE=1 SV=1;>sp|P62858|RS28_MOUSE 40S ribosomal protein S28 OS=Mus musculus OX=10090 GN=Rps28 PE=1 SV=1	RPS28	2	2	2	0.316485	0.0253167	-0.231149	0.0129665	0.918762	0.0936096	0.130238	1	0.517525	FALSE	FALSE	FALSE	10	10	10	10	10	0.025581	0.0318746	-0.00660904	FALSE	FALSE	FALSE
G3UYZ1;A0A0R4J117;Q8R366	G3UYZ1;A0A0R4J117;Q8R366	>tr|G3UYZ1|G3UYZ1_MOUSE Isoform of Q8R366, Immunoglobulin superfamily member 8 OS=Mus musculus OX=10090 GN=Igsf8 PE=1 SV=1;>tr|A0A0R4J117|A0A0R4J117_MOUSE Isoform of Q8R366, Immunoglobulin superfamily member 8 OS=Mus musculus OX=10090 GN=Igsf8 PE=1 SV=1;>sp|Q8R366|IGSF8_MOUSE Immunoglobulin superfamily member 8 OS=Mus musculus OX=10090 GN=Igsf8 PE=1 SV=2	IGSF8	8	8	8	0.0172192	0.0878529	0.0823453	0.69899	0.156008	0.161224	0.933368	0.860487	0.641981	FALSE	FALSE	FALSE	37	40	41	40	40	0.0171044	-0.0574388	0.0755768	FALSE	FALSE	FALSE
G3UZJ2	G3UZJ2	>tr|G3UZJ2|G3UZJ2_MOUSE Isoform of P20357, Microtubule-associated protein (Fragment) OS=Mus musculus OX=10090 GN=Map2 PE=1 SV=8	MAP2	1	1	1	0.151049	0.0561243	-0.070505	0.198798	0.778432	0.648474	0.591189	1	0.960581	FALSE	FALSE	FALSE	5	5	5	5	5	0.0262422	0.030825	-0.0048767	FALSE	FALSE	FALSE
G3UZJ5;P67871;G3UZA4;G3UZX4;G3UWU5	G3UZJ5;P67871;G3UZA4;G3UZX4;G3UWU5	>tr|G3UZJ5|G3UZJ5_MOUSE Isoform of P67871, Casein kinase II subunit beta (Fragment) OS=Mus musculus OX=10090 GN=Csnk2b PE=1 SV=2;>sp|P67871|CSK2B_MOUSE Casein kinase II subunit beta OS=Mus musculus OX=10090 GN=Csnk2b PE=1 SV=1;>tr|G3UZA4|G3UZA4_MOUSE Isoform of P67871, Casein kinase II subunit beta (Fragment) OS=Mus musculus OX=10090 GN=Csnk2b PE=1 SV=8;>tr|G3UZX4|G3UZX4_MOUSE Isoform of P67871, …	CSNK2B	3	3	3	0.023589	-0.0908664	-0.0634781	0.694985	0.41749	0.591901	0.931166	1	0.942398	FALSE	FALSE	FALSE	15	15	15	15	15	0.0253343	0.0322663	-0.00725542	FALSE	FALSE	FALSE
G3UZM4;Q8BLQ9-3;Q8BLQ9-2;Q8BLQ9	G3UZM4;Q8BLQ9-3;Q8BLQ9-2;Q8BLQ9	>tr|G3UZM4|G3UZM4_MOUSE Isoform of Q8BLQ9, Cell adhesion molecule 2 (Fragment) OS=Mus musculus OX=10090 GN=Cadm2 PE=1 SV=1;>sp|Q8BLQ9-3|CADM2_MOUSE Isoform of Q8BLQ9, Isoform 3 of Cell adhesion molecule 2 OS=Mus musculus OX=10090 GN=Cadm2;>sp|Q8BLQ9-2|CADM2_MOUSE Isoform of Q8BLQ9, Isoform 2 of Cell adhesion molecule 2 OS=Mus musculus OX=10090 GN=Cadm2;>sp|Q8BLQ9|CADM2_MOUSE Cell adhesion molecul…	CADM2	7	7	7	0.069042	-0.0196831	-0.0638689	0.339472	0.616569	0.392205	0.72232	1	0.859658	FALSE	FALSE	FALSE	34	35	34	35	36	0.121871	0.215219	-0.0958518	FALSE	FALSE	FALSE
G3UZQ7;G3UWW4;G3UYC3;Q9Z1S3;G3UYP5	G3UZQ7;G3UWW4;G3UYC3;Q9Z1S3;G3UYP5	>tr|G3UZQ7|G3UZQ7_MOUSE Isoform of Q9Z1S3, RAS guanyl-releasing protein 1 OS=Mus musculus OX=10090 GN=Rasgrp1 PE=1 SV=1;>tr|G3UWW4|G3UWW4_MOUSE Isoform of Q9Z1S3, RAS guanyl-releasing protein 1 OS=Mus musculus OX=10090 GN=Rasgrp1 PE=1 SV=1;>tr|G3UYC3|G3UYC3_MOUSE Isoform of Q9Z1S3, RAS guanyl-releasing protein 1 OS=Mus musculus OX=10090 GN=Rasgrp1 PE=1 SV=1;>sp|Q9Z1S3|GRP1_MOUSE RAS guanyl-releas…	RASGRP1	1	1	2	-0.0929395	-0.121203	-0.0431757	0.435196	0.412456	0.64653	0.787393	1	0.960235	FALSE	FALSE	FALSE	8	7	7	7	6	-0.402912	-0.422128	0.0229205	FALSE	FALSE	FALSE
G3UZX6;H7BWX9;D3Z794;G3UZ60;G3UWI9;G3UWX9;G3UZA7;P61957;Q9Z172-2;Q9Z172	G3UZX6;H7BWX9;D3Z794;G3UZ60;G3UWI9;G3UWX9;G3UZA7;P61957;Q9Z172-2;Q9Z172	>tr|G3UZX6|G3UZX6_MOUSE Isoform of Q9Z172, Small ubiquitin-related modifier 3 (Fragment) OS=Mus musculus OX=10090 GN=Sumo3 PE=4 SV=1;>tr|H7BWX9|H7BWX9_MOUSE Isoform of P61957, Small ubiquitin-related modifier 2 OS=Mus musculus OX=10090 GN=Sumo2 PE=1 SV=1;>tr|D3Z794|D3Z794_MOUSE Isoform of P61957, Small ubiquitin-related modifier 2 OS=Mus musculus OX=10090 GN=Sumo2 PE=1 SV=1;>tr|G3UZ60|G3UZ60_MOUS…	SUMO3;SUMO2	1	1	1	0.0119337	-0.140965	-0.117035	1	0.601794	0.648494	1	1	0.960581	FALSE	FALSE	FALSE	5	5	5	5	5	0.0262422	0.030825	-0.0048767	FALSE	FALSE	FALSE
G3UZY2;P97493	G3UZY2;P97493	>tr|G3UZY2|G3UZY2_MOUSE Isoform of P97493, Thioredoxin, mitochondrial (Fragment) OS=Mus musculus OX=10090 GN=Txn2 PE=1 SV=1;>sp|P97493|THIOM_MOUSE Thioredoxin, mitochondrial OS=Mus musculus OX=10090 GN=Txn2 PE=1 SV=1	TXN2	1	1	1	-0.233298	-0.0246202	0.234579	0.109019	0.95687	0.122779	0.453427	1	0.571823	FALSE	FALSE	FALSE	5	3	4	4	5	1.47824	0.661239	0.817434	FALSE	FALSE	FALSE
G3X8R0;Q60870	G3X8R0;Q60870	>tr|G3X8R0|G3X8R0_MOUSE Isoform of Q60870, Receptor expression-enhancing protein OS=Mus musculus OX=10090 GN=Reep5 PE=1 SV=1;>sp|Q60870|REEP5_MOUSE Receptor expression-enhancing protein 5 OS=Mus musculus OX=10090 GN=Reep5 PE=1 SV=1	REEP5	1	1	1	0.398463	0.00471667	-0.37364	0.0353996	1	0.198198	0.2486	1	0.686973	FALSE	FALSE	FALSE	6	5	7	7	7	0.98924	0.016637	0.979621	FALSE	FALSE	FALSE
G3X8X7;Q920Q4;Q920Q4-2	G3X8X7;Q920Q4;Q920Q4-2	>tr|G3X8X7|G3X8X7_MOUSE Isoform of Q920Q4, Vacuolar protein sorting 16 (Yeast) OS=Mus musculus OX=10090 GN=Vps16 PE=1 SV=1;>sp|Q920Q4|VPS16_MOUSE Vacuolar protein sorting-associated protein 16 homolog OS=Mus musculus OX=10090 GN=Vps16 PE=1 SV=3;>sp|Q920Q4-2|VPS16_MOUSE Isoform of Q920Q4, Isoform 2 of Vacuolar protein sorting-associated protein 16 homolog OS=Mus musculus OX=10090 GN=Vps16	VPS16	1	1	2	0.0677236	0.0813926	-0.0803635	0.634374	0.599874	0.391323	0.908765	1	0.859658	FALSE	FALSE	FALSE	7	10	8	7	6	-1.52046	-0.810876	-0.707957	FALSE	FALSE	FALSE
G3X915;Q9D7V2	G3X915;Q9D7V2	>tr|G3X915|G3X915_MOUSE Isoform of Q9D7V2, LysM and putative peptidoglycan-binding domain-containing protein 2 OS=Mus musculus OX=10090 GN=Lysmd2 PE=1 SV=1;>sp|Q9D7V2|LYSM2_MOUSE LysM and putative peptidoglycan-binding domain-containing protein 2 OS=Mus musculus OX=10090 GN=Lysmd2 PE=1 SV=2	LYSMD2	1	0	0	-0.0334525			0.847712			0.990199			FALSE			7	9	3	8	7	-0.767006	2.34972	-3.1595	FALSE	TRUE	TRUE
G3X920;Q9DBR3;Q9DBR3-2;Q9DBR3-3	G3X920;Q9DBR3;Q9DBR3-2;Q9DBR3-3	>tr|G3X920|G3X920_MOUSE Isoform of Q9DBR3, Armadillo repeat containing 8, isoform CRA_b OS=Mus musculus OX=10090 GN=Armc8 PE=1 SV=1;>sp|Q9DBR3|ARMC8_MOUSE Armadillo repeat-containing protein 8 OS=Mus musculus OX=10090 GN=Armc8 PE=1 SV=2;>sp|Q9DBR3-2|ARMC8_MOUSE Isoform of Q9DBR3, Isoform 2 of Armadillo repeat-containing protein 8 OS=Mus musculus OX=10090 GN=Armc8;>sp|Q9DBR3-3|ARMC8_MOUSE Isoform …	ARMC8	2	2	3	-0.131547	-0.0570896	0.0319686	0.187485	0.508542	0.608567	0.57599	1	0.953057	FALSE	FALSE	FALSE	14	11	13	12	12	0.321826	-0.216749	0.54437	FALSE	FALSE	FALSE
G3X922	G3X922	>tr|G3X922|G3X922_MOUSE Isoform of D4AFX7, DnaJ heat shock protein family (Hsp40) member C13 OS=Mus musculus OX=10090 GN=Dnajc13 PE=1 SV=1	DNAJC13	3	2	2	-0.00537355	0.0801522	0.0740219	0.810032	0.459634	0.445718	0.977134	1	0.874145	FALSE	FALSE	FALSE	12	14	15	16	14	-0.00646072	-0.197733	0.194349	FALSE	FALSE	FALSE
G3X9A7;Q8BLJ3	G3X9A7;Q8BLJ3	>tr|G3X9A7|G3X9A7_MOUSE Isoform of Q8BLJ3, MCG49978 OS=Mus musculus OX=10090 GN=Plcxd3 PE=1 SV=1;>sp|Q8BLJ3|PLCX3_MOUSE PI-PLC X domain-containing protein 3 OS=Mus musculus OX=10090 GN=Plcxd3 PE=1 SV=1	PLCXD3	2	3	2	-0.181334	-0.0299718	0.153622	0.0388544	0.755634	0.155688	0.262556	1	0.634532	FALSE	FALSE	FALSE	11	12	17	15	19	1.47465	0.376207	1.10335	FALSE	FALSE	FALSE
G3X9H5;P42859;P42859-2	G3X9H5;P42859;P42859-2	>tr|G3X9H5|G3X9H5_MOUSE Isoform of P42859, Huntingtin OS=Mus musculus OX=10090 GN=Htt PE=1 SV=1;>sp|P42859|HD_MOUSE Huntingtin OS=Mus musculus OX=10090 GN=Htt PE=1 SV=2;>sp|P42859-2|HD_MOUSE Isoform of P42859, Isoform Short of Huntingtin OS=Mus musculus OX=10090 GN=Htt	HTT	6	5	5	0.0145157	-0.0597109	-0.0438044	0.879529	0.513745	0.565331	1	1	0.929833	FALSE	FALSE	FALSE	31	33	28	34	31	-0.153571	0.357281	-0.517628	FALSE	FALSE	FALSE
G3X9J0;S4R1S0	G3X9J0;S4R1S0	>sp|G3X9J0|SI1L3_MOUSE Signal-induced proliferation-associated 1-like protein 3 OS=Mus musculus OX=10090 GN=Sipa1l3 PE=1 SV=1;>tr|S4R1S0|S4R1S0_MOUSE Isoform of G3X9J0, Signal-induced proliferation-associated 1-like protein 3 (Fragment) OS=Mus musculus OX=10090 GN=Sipa1l3 PE=1 SV=1	SIPA1L3	1	1	1	0.190979	-0.0560041	-0.222669	0.139359	0.779932	0.133499	0.50556	1	0.599272	FALSE	FALSE	FALSE	7	6	3	5	4	-1.10071	0.754916	-1.87566	FALSE	FALSE	FALSE
G3X9K4;Q8R3Q2	G3X9K4;Q8R3Q2	>tr|G3X9K4|G3X9K4_MOUSE Isoform of Q8R3Q2, SAPS domain family, member 2, isoform CRA_a OS=Mus musculus OX=10090 GN=Ppp6r2 PE=1 SV=1;>sp|Q8R3Q2|PP6R2_MOUSE Serine/threonine-protein phosphatase 6 regulatory subunit 2 OS=Mus musculus OX=10090 GN=Ppp6r2 PE=1 SV=1	PPP6R2	1	1	1	0.0799391	-0.0836366	-0.133781	0.540655	0.677473	0.296377	0.854686	1	0.800702	FALSE	FALSE	FALSE	2	4	3	3	3	-0.790212	0.0371237	-0.833739	FALSE	FALSE	FALSE
G3X9Q2;Q61016	G3X9Q2;Q61016	>tr|G3X9Q2|G3X9Q2_MOUSE Isoform of Q61016, Guanine nucleotide-binding protein subunit gamma OS=Mus musculus OX=10090 GN=Gng7 PE=1 SV=1;>sp|Q61016|GBG7_MOUSE Guanine nucleotide-binding protein G(I)/G(S)/G(O) subunit gamma-7 OS=Mus musculus OX=10090 GN=Gng7 PE=1 SV=2	GNG7	3	3	3	-0.110611	-0.136518	0.0222844	0.178191	0.243991	0.670274	0.566403	0.960151	0.971906	FALSE	FALSE	FALSE	16	15	15	15	17	0.410001	0.406016	0.000586344	FALSE	FALSE	FALSE
G3X9V2;E9Q8Z5;E9Q8Z6;E9Q8Z8;P30999-2;P30999-3;P30999;E9Q8Z4;E9Q8Z9;D3Z2H2;E9Q903;E9Q901;E9Q904;E9Q986;D3Z7H6;E9Q906;E9Q907;E9Q905;D3Z2H7	G3X9V2;E9Q8Z5;E9Q8Z6;E9Q8Z8;P30999-2;P30999-3;P30999;E9Q8Z4;E9Q8Z9;D3Z2H2;E9Q903;E9Q901;E9Q904;E9Q986;D3Z7H6;E9Q906;E9Q907;E9Q905;D3Z2H7	>tr|G3X9V2|G3X9V2_MOUSE Isoform of P30999, Catenin (Cadherin associated protein), delta 1, isoform CRA_a OS=Mus musculus OX=10090 GN=Ctnnd1 PE=1 SV=1;>tr|E9Q8Z5|E9Q8Z5_MOUSE Isoform of P30999, Catenin delta-1 OS=Mus musculus OX=10090 GN=Ctnnd1 PE=1 SV=1;>tr|E9Q8Z6|E9Q8Z6_MOUSE Isoform of P30999, Catenin delta-1 OS=Mus musculus OX=10090 GN=Ctnnd1 PE=1 SV=1;>tr|E9Q8Z8|E9Q8Z8_MOUSE Isoform of P30999…	CTNND1	4	4	4	0.0949471	0.103279	0.0368636	0.185295	0.207702	0.425353	0.573557	0.929011	0.867202	FALSE	FALSE	FALSE	27	22	26	24	24	0.304502	-0.2095	0.519554	FALSE	FALSE	FALSE
G3X9V4;Q01097	G3X9V4;Q01097	>tr|G3X9V4|G3X9V4_MOUSE Isoform of Q01097, Glutamate receptor ionotropic, NMDA 2B OS=Mus musculus OX=10090 GN=Grin2b PE=1 SV=1;>sp|Q01097|NMDE2_MOUSE Glutamate receptor ionotropic, NMDA 2B OS=Mus musculus OX=10090 GN=Grin2b PE=1 SV=3	GRIN2B	11	11	10	0.113144	-0.149987	-0.238796	0.00294668	0.00647151	6.35845e-05	0.0462849	0.13987	0.00314001	TRUE	FALSE	TRUE	63	59	59	61	58	-0.0278041	-0.0203813	-0.00730537	FALSE	FALSE	FALSE
G3X9Y1;O35681	G3X9Y1;O35681	>tr|G3X9Y1|G3X9Y1_MOUSE Isoform of O35681, Synaptotagmin III, isoform CRA_a OS=Mus musculus OX=10090 GN=Syt3 PE=1 SV=1;>sp|O35681|SYT3_MOUSE Synaptotagmin-3 OS=Mus musculus OX=10090 GN=Syt3 PE=1 SV=2	SYT3	2	2	2	0.116651	0.0149424	-0.09177	0.187861	0.889464	0.450451	0.57599	1	0.874493	FALSE	FALSE	FALSE	13	12	13	15	13	0.241579	-0.000873234	0.244244	FALSE	FALSE	FALSE
G3XA17;Q62448;F7CBP1;Q62448-2	G3XA17;Q62448;F7CBP1;Q62448-2	>tr|G3XA17|G3XA17_MOUSE Isoform of Q62448, Eukaryotic translation initiation factor 4 gamma 2 OS=Mus musculus OX=10090 GN=Eif4g2 PE=1 SV=1;>sp|Q62448|IF4G2_MOUSE Eukaryotic translation initiation factor 4 gamma 2 OS=Mus musculus OX=10090 GN=Eif4g2 PE=1 SV=2;>tr|F7CBP1|F7CBP1_MOUSE Isoform of Q62448, Eukaryotic translation initiation factor 4 gamma 2 OS=Mus musculus OX=10090 GN=Eif4g2 PE=1 SV=1;>s…	EIF4G2	4	5	5	0.193501	0.127415	-0.031315	0.00566936	0.129299	0.379655	0.0782318	0.803553	0.854534	FALSE	FALSE	FALSE	24	25	28	23	23	-0.205147	-0.575794	0.378236	FALSE	FALSE	FALSE
G3XA48;P58044;H3BLF8	G3XA48;P58044;H3BLF8	>tr|G3XA48|G3XA48_MOUSE Isoform of P58044, Isopentenyl-diphosphate Delta-isomerase 1 OS=Mus musculus OX=10090 GN=Idi1 PE=1 SV=1;>sp|P58044|IDI1_MOUSE Isopentenyl-diphosphate Delta-isomerase 1 OS=Mus musculus OX=10090 GN=Idi1 PE=1 SV=1;>tr|H3BLF8|H3BLF8_MOUSE Isoform of P58044, Isopentenyl-diphosphate Delta-isomerase 1 (Fragment) OS=Mus musculus OX=10090 GN=Idi1 PE=1 SV=1	IDI1	1	1	1	-0.02801	-0.0363585	0.0278873	0.906231	1	0.931011	1	1	1	FALSE	FALSE	FALSE	5	5	5	5	5	0.0262422	0.030825	-0.0048767	FALSE	FALSE	FALSE
G3XA53;Q63912	G3XA53;Q63912	>tr|G3XA53|G3XA53_MOUSE Isoform of Q63912, Oligodendrocyte-myelin glycoprotein OS=Mus musculus OX=10090 GN=Omg PE=1 SV=1;>sp|Q63912|OMGP_MOUSE Oligodendrocyte-myelin glycoprotein OS=Mus musculus OX=10090 GN=Omg PE=1 SV=1	OMG	6	6	6	0.041199	-0.0238961	-0.0491369	0.51643	0.984368	0.392137	0.835626	1	0.859658	FALSE	FALSE	FALSE	32	30	30	28	31	0.145049	0.130407	0.0136487	FALSE	FALSE	FALSE
G3XA57;G3XA57-2;G3UW57	G3XA57;G3XA57-2;G3UW57	>sp|G3XA57|RFIP2_MOUSE Rab11 family-interacting protein 2 OS=Mus musculus OX=10090 GN=Rab11fip2 PE=1 SV=1;>sp|G3XA57-2|RFIP2_MOUSE Isoform of G3XA57, Isoform 2 of Rab11 family-interacting protein 2 OS=Mus musculus OX=10090 GN=Rab11fip2;>tr|G3UW57|G3UW57_MOUSE Isoform of G3XA57, RAB11 family interacting protein 2 (Class I), isoform CRA_a OS=Mus musculus OX=10090 GN=Rab11fip2 PE=1 SV=1	RAB11FIP2	1	0	0	-0.0292886			1			1			FALSE			5	5	2	5	4	-0.561634	1.764	-2.35765	FALSE	FALSE	FALSE
G5E814;Q9D8B4	G5E814;Q9D8B4	>tr|G5E814|G5E814_MOUSE Isoform of Q9D8B4, MCG5603 OS=Mus musculus OX=10090 GN=Ndufa11 PE=1 SV=1;>sp|Q9D8B4|NDUAB_MOUSE NADH dehydrogenase [ubiquinone] 1 alpha subcomplex subunit 11 OS=Mus musculus OX=10090 GN=Ndufa11 PE=1 SV=2	NDUFA11	2	2	2	-0.101084	-0.103879	0.00477745	0.302552	0.338974	0.954983	0.688833	1	1	FALSE	FALSE	FALSE	10	10	10	10	10	0.025581	0.0318746	-0.00660904	FALSE	FALSE	FALSE
G5E829	G5E829	>sp|G5E829|AT2B1_MOUSE Plasma membrane calcium-transporting ATPase 1 OS=Mus musculus OX=10090 GN=Atp2b1 PE=1 SV=1	ATP2B1	22	22	23	0.0496117	-0.0461195	-0.0688471	0.266875	0.208423	0.0727073	0.665816	0.929428	0.455822	FALSE	FALSE	FALSE	113	117	117	117	111	-0.137385	-0.135416	-0.000840033	FALSE	FALSE	FALSE
G5E850;P56395	G5E850;P56395	>tr|G5E850|G5E850_MOUSE Isoform of P56395, Cytochrome b-5, isoform CRA_a OS=Mus musculus OX=10090 GN=Cyb5a PE=1 SV=1;>sp|P56395|CYB5_MOUSE Cytochrome b5 OS=Mus musculus OX=10090 GN=Cyb5a PE=1 SV=2	CYB5A	4	4	4	-0.126016	-0.0422448	0.119425	0.0517167	0.71921	0.0966297	0.307282	1	0.52245	FALSE	FALSE	FALSE	20	20	19	20	20	0.0252054	0.192346	-0.169995	FALSE	FALSE	FALSE
G5E863;Q9Z2W8	G5E863;Q9Z2W8	>tr|G5E863|G5E863_MOUSE Isoform of Q9Z2W8, Glutamate receptor 4 OS=Mus musculus OX=10090 GN=Gria4 PE=1 SV=1;>sp|Q9Z2W8|GRIA4_MOUSE Glutamate receptor 4 OS=Mus musculus OX=10090 GN=Gria4 PE=1 SV=2	GRIA4	1	1	2	0.0462047	0.135057	0.110821	0.809532	0.401296	0.241694	0.977134	1	0.74598	FALSE	FALSE	FALSE	12	8	9	6	8	2.90479e-05	-0.306903	0.311782	FALSE	FALSE	FALSE
G5E881;Q3TUH1	G5E881;Q3TUH1	>tr|G5E881|G5E881_MOUSE Isoform of Q3TUH1, Phosphatidate cytidylyltransferase, mitochondrial OS=Mus musculus OX=10090 GN=Tamm41 PE=1 SV=1;>sp|Q3TUH1|TAM41_MOUSE Phosphatidate cytidylyltransferase, mitochondrial OS=Mus musculus OX=10090 GN=Tamm41 PE=1 SV=2	TAMM41	2	2	2	0.0176019	0.0758221	0.069149	0.676664	0.435322	0.549938	0.924659	1	0.924641	FALSE	FALSE	FALSE	7	6	7	8	9	1.21976	0.812946	0.402947	FALSE	FALSE	FALSE
G5E884;O88643	G5E884;O88643	>tr|G5E884|G5E884_MOUSE Isoform of O88643, Non-specific serine/threonine protein kinase OS=Mus musculus OX=10090 GN=Pak1 PE=1 SV=1;>sp|O88643|PAK1_MOUSE Serine/threonine-protein kinase PAK 1 OS=Mus musculus OX=10090 GN=Pak1 PE=1 SV=1	PAK1	8	8	9	-0.0619402	0.00860034	0.0987826	0.246998	0.960622	0.0540015	0.651238	1	0.391338	FALSE	FALSE	FALSE	48	48	45	49	46	-0.122616	0.103381	-0.228534	FALSE	FALSE	FALSE
G5E8E0;Q9QZB0	G5E8E0;Q9QZB0	>tr|G5E8E0|G5E8E0_MOUSE Isoform of Q9QZB0, Regulator of G-protein signaling 17, isoform CRA_b OS=Mus musculus OX=10090 GN=Rgs17 PE=1 SV=1;>sp|Q9QZB0|RGS17_MOUSE Regulator of G-protein signaling 17 OS=Mus musculus OX=10090 GN=Rgs17 PE=1 SV=1	RGS17	1	1	1	0.385181	0.0175273	-0.243658	0.0292197	1	0.433696	0.222961	1	0.868909	FALSE	FALSE	FALSE	2	3	4	3	5	1.38067	0.645886	0.734736	FALSE	FALSE	FALSE
G5E8G3	G5E8G3	>tr|G5E8G3|G5E8G3_MOUSE MCG9827 OS=Mus musculus OX=10090 GN=Opcml PE=1 SV=1	OPCML	2	2	2	0.00444556	-0.0830025	-0.0421538	0.993042	0.544446	0.826384	1	1	1	FALSE	FALSE	FALSE	10	10	10	10	10	0.025581	0.0318746	-0.00660904	FALSE	FALSE	FALSE
G5E8H1;P23819;P23819-4;E9QKC0;P23819-3;A0A0A6YW90;P23819-2	G5E8H1;P23819;P23819-4;E9QKC0;P23819-3;A0A0A6YW90;P23819-2	>tr|G5E8H1|G5E8H1_MOUSE Isoform of P23819, Glutamate receptor 2 OS=Mus musculus OX=10090 GN=Gria2 PE=1 SV=1;>sp|P23819|GRIA2_MOUSE Glutamate receptor 2 OS=Mus musculus OX=10090 GN=Gria2 PE=1 SV=3;>sp|P23819-4|GRIA2_MOUSE Isoform of P23819, Isoform 4 of Glutamate receptor 2 OS=Mus musculus OX=10090 GN=Gria2;>tr|E9QKC0|E9QKC0_MOUSE Isoform of P23819, Glutamate receptor 2 OS=Mus musculus OX=10090 GN…	GRIA2	27	26	26	0.148396	-0.141141	-0.242062	8.35465e-07	0.000274199	1.18543e-10	6.66792e-05	0.0153189	4.39055e-08	TRUE	TRUE	TRUE	143	143	133	145	143	0.0254966	0.274457	-0.25311	FALSE	FALSE	FALSE
G5E8J3;Q8K1X1	G5E8J3;Q8K1X1	>tr|G5E8J3|G5E8J3_MOUSE Isoform of Q8K1X1, Bromodomain and WD repeat domain containing 2, isoform CRA_a OS=Mus musculus OX=10090 GN=Wdr11 PE=1 SV=1;>sp|Q8K1X1|WDR11_MOUSE WD repeat-containing protein 11 OS=Mus musculus OX=10090 GN=Wdr11 PE=1 SV=1	WDR11	1	1	1	-0.0670361	0.111857	0.13757	1	0.607194	0.417136	1	1	0.867202	FALSE	FALSE	FALSE	5	4	4	5	4	0.0607727	0.0208835	0.0400066	FALSE	FALSE	FALSE
G5E8R0;E9Q453;G5E8R1;E9Q455;B7ZNL3	G5E8R0;E9Q453;G5E8R1;E9Q455;B7ZNL3	>tr|G5E8R0|G5E8R0_MOUSE Isoform of P58771, Tropomyosin 1, alpha, isoform CRA_i OS=Mus musculus OX=10090 GN=Tpm1 PE=1 SV=1;>tr|E9Q453|E9Q453_MOUSE Isoform of P58771, Tropomyosin alpha-1 chain OS=Mus musculus OX=10090 GN=Tpm1 PE=1 SV=1;>tr|G5E8R1|G5E8R1_MOUSE Isoform of P58771, Tropomyosin 1, alpha, isoform CRA_j OS=Mus musculus OX=10090 GN=Tpm1 PE=1 SV=1;>tr|E9Q455|E9Q455_MOUSE Isoform of P58771, …	TPM1	7	7	7	-0.0472865	-0.109382	-0.0310728	0.326636	0.151585	0.778342	0.712376	0.851081	0.998689	FALSE	FALSE	FALSE	38	38	37	37	36	-0.1503	-0.0589162	-0.0915596	FALSE	FALSE	FALSE
G5E8R3;E9QPD7;Q05920	G5E8R3;E9QPD7;Q05920	>tr|G5E8R3|G5E8R3_MOUSE Isoform of Q05920, Pyruvate carboxylase OS=Mus musculus OX=10090 GN=Pcx PE=1 SV=1;>tr|E9QPD7|E9QPD7_MOUSE Isoform of Q05920, Pyruvate carboxylase OS=Mus musculus OX=10090 GN=Pcx PE=1 SV=1;>sp|Q05920|PYC_MOUSE Pyruvate carboxylase, mitochondrial OS=Mus musculus OX=10090 GN=Pc PE=1 SV=1	PCX;PC	17	17	16	-0.0531256	0.0331911	0.100284	0.162984	0.474801	0.00798467	0.546923	1	0.122583	FALSE	FALSE	FALSE	92	90	93	91	94	0.166648	0.0587192	0.108228	FALSE	FALSE	FALSE
G5E8X1;Q9DCS2;E9Q5B2;E9Q7K5	G5E8X1;Q9DCS2;E9Q5B2;E9Q7K5	>tr|G5E8X1|G5E8X1_MOUSE Isoform of Q9DCS2, Methyltransferase-like 26 OS=Mus musculus OX=10090 GN=Mettl26 PE=1 SV=1;>sp|Q9DCS2|MTL26_MOUSE Methyltransferase-like 26 OS=Mus musculus OX=10090 GN=Mettl26 PE=1 SV=1;>tr|E9Q5B2|E9Q5B2_MOUSE Isoform of Q9DCS2, Methyltransferase-like 26 OS=Mus musculus OX=10090 GN=Mettl26 PE=1 SV=1;>tr|E9Q7K5|E9Q7K5_MOUSE Isoform of Q9DCS2, Methyltransferase-like 26 OS=Mu…	METTL26	2	2	2	-0.103739	-0.00647531	0.116954	0.357153	0.961866	0.340365	0.73657	1	0.827779	FALSE	FALSE	FALSE	9	8	9	9	9	0.383639	0.0246406	0.361433	FALSE	FALSE	FALSE
[truncated: 3,050 more rows]
