# Supplementary material for: Torpor enhances synaptic strength and restores memory performance in a mouse model of Alzheimer’s disease
Source: Sci Rep. 2021 Jul 29;11:15486. doi: 10.1038/s41598-021-94992-x (PMC8322095; doi:10.1038/s41598-021-94992-x)
Supplement: Supplementary file 3 — Supplementary Information 3. [file 41598_2021_94992_MOESM3_ESM.xlsx]

## Sheet: Blad1
Protein	Log2 Foldchange AL vs. TL	Log2 Foldchange AL vs. EU	CC annotation
ABI1	0.37582	0.34087	Synapse
ACTN1	0.099336	0.128877	Both
ADD1	0.083719	0.109737	Synapse
ADD2	0.134326	0.156208	Synapse
ARHGEF2	0.092825	0.12969	Synapse
ARPC2	0.191265	0.163052	Synapse
ATP6V1E1	0.117931	0.054208	Synapse
ATP6V1G2	0.130052	0.155919	Synapse
BEGAIN	0.212202	0.231995	Synapse
BSN	0.112517	0.161374	Synapse
CACNG8	0.167006	0.282296	Synapse
CNIH2	0.170432	0.130496	Synapse
CTTN	0.145239	-0.17746	Synapse
DAGLA	0.100402	0.158335	Synapse
DLG2	0.184508	0.195249	Synapse
DLG3	0.253901	0.226387	Synapse
DLG4	0.309373	0.164673	Synapse
DLGAP1	0.227167	0.218502	Synapse
DLGAP2	0.279549	0.341558	Synapse
EPHA4	0.38454	0.183303	Synapse
ERC2	0.260564	0.218726	Synapse
GPC1	0.256038	0.177674	Synapse
GRIA1	0.249796	0.187171	Synapse
GRIA2	0.152761	0.114647	Synapse
GRIN1	0.133813	0.157834	Synapse
GRIN2A	0.102637	0.237313	Synapse
GRIN2B	0.197182	0.154282	Synapse
HNRNPK	0.229758	0.154745	Both
HOMER1	0.283113	0.323914	Synapse
HOMER3	0.324013	0.18519	Synapse
IQSEC2	0.206424	0.279487	Synapse
ITPKA	0.147974	0.187514	Synapse
KALRN	0.129217	0.137572	Synapse
LRRC4B	0.193834	0.147923	Synapse
LRRC7	0.3512	0.378958	Synapse
NEFH	0.0966	0.230443	Synapse
NEFL	0.349357	0.270315	Synapse
NEFM	0.148396	0.242062	Synapse
NLGN3	0.188291	0.309383	Synapse
PABPC1	0.1902	0.266579	Synapse
PCLO	0.113144	0.238796	Synapse
PLCB1	0.137802	0.177181	Synapse
PLPPR4	0.174353	0.126109	Synapse
PPP1R9B	0.259253	0.218687	Synapse
PPP3CA	0.104707	0.200487	Synapse
PRRT1	0.172712	0.069877	Synapse
PTK2B	0.215974	0.187882	Synapse
RIMBP2	0.084145	0.263219	Synapse
RIMS1	0.199566	0.193048	Synapse
ROCK2	0.115377	0.188661	Synapse
RPS5	0.243575	0.19582	Synapse
RTN3	0.25141	0.197304	Synapse
SHANK1	0.216746	0.082041	Synapse
SHANK2	0.231906	0.079796	Synapse
SHISA6	0.188543	0.148145	Synapse
SPTAN1	0.209253	-0.13037	Synapse
SPTB	0.18056	0.258782	Synapse
SPTBN1	0.140636	0.160831	Synapse
SPTBN2	0.08727	0.149272	Synapse
SYNGAP1	0.478603	0.455621	Synapse
TNC	0.589789	0.516359	Synapse
VDAC1	0.155181	-0.33159	Both
WASF1	0.203205	-0.17676	Both
WASL	0.189571	-0.24318	Synapse
2010300C02RIK	0.12375	0.109231	Mitochondrion
AJM1	0.086483	0.066252	Other
ANK2	0.098503	0.098445	Other
ANXA11	0.428722	0.183154	Other
ARPC5	0.311887	0.109151	Other
ATAD3	0.191805	0.135055	Other
ATP1A2	0.108292	0.108441	Other
COX5A	0.38392	0.158551	Mitochondrion
CPOX	0.138938	0.149275	Mitochondrion
DOCK4	0.209978	0.318343	Other
ELFN2	0.397812	0.324635	Other
ELMO2	0.189712	0.302209	Other
EPDR1	0.116256	0.11964	Mitochondrion
GM9493;RPS7	0.137291	0.134462	Other
HSPA2	1.08953	0.561214	Other
IMMT	0.126599	0.132404	Mitochondrion
KCTD12	0.1691	0.094934	Other
MAP1A	0.088224	0.086441	Other
MAP2	0.331206	0.297773	Other
MAP4	0.137017	0.085262	Other
MBP	0.092113	0.180702	Other
MICU3	0.140466	0.170459	Mitochondrion
MTCH2	0.34088	0.234959	Mitochondrion
MYH9	0.196587	0.164421	Mitochondrion
NDUFS1	0.232416	0.096768	Mitochondrion
NEDD4L	0.210644	0.176238	Other
OPA1	0.16367	-0.13779	Mitochondrion
PCDH1	0.754291	0.545092	Other
PKP4	0.181573	0.185902	Other
RACK1	0.154756	0.100045	Mitochondrion
RAPGEF2	0.191746	0.14459	Other
RBBP4;RBBP7	0.135843	0.055245	Other
RYR2	0.115071	0.165726	Other
SBF1	0.167829	0.255722	Other
SCAI	0.319065	0.393301	Other
SLC12A2	0.433016	0.366866	Other
SLC7A5	0.122321	0.113907	Other
SMPD3	0.27255	0.227739	Other
UFD1	0.128541	0.169952	Other
VIM	0.2215	0.227213	Mitochondrion
WIPF3	0.199474	0.363757	Other
